# Supplementary material for: Conserved human effector Treg cell transcriptomic and epigenetic signature in arthritic joint inflammation
Source: Nat Commun. 2021 May 11;12:2710. doi: 10.1038/s41467-021-22975-7 (PMC8113485; doi:10.1038/s41467-021-22975-7)
Supplement: Supplementary file 4 — Supplementary Data 1 [file 41467_2021_22975_MOESM4_ESM.xlsx]

## Sheet: JIA SF Treg vs non-Treg cells
Differential expression comparing JIA SF Treg cells versus JIA SF non-Treg cells, sorted on p-adjusted value (padj, calculated using the Benjamini and Hochberg method)
Gene symbol	log2FoldChange	lfcSE	p-value	padj
FOXP3	6.23694	0.293825	5.4112e-100	1.11146e-95
ACE	-6.49075	0.368411	1.78608e-69	1.22287e-65
IKZF2	4.82761	0.291996	2.11897e-61	8.70472e-58
CCDC22	4.01638	0.244347	1.03603e-60	3.54667e-57
IL2RA	5.09121	0.31334	2.30043e-59	5.90635e-56
CSF2RB	5.00519	0.355357	4.69979e-45	1.0726e-41
RTKN2	4.5665	0.328747	7.22082e-44	1.48316e-40
PDZD4	-4.83944	0.354994	2.56844e-42	4.79599e-39
METTL7A	5.68874	0.429023	3.96179e-40	6.78126e-37
IL1R1	4.28176	0.323931	6.89624e-40	1.08961e-36
PRR5L	-3.88136	0.297748	7.662e-39	1.12412e-35
TCF7	-3.44577	0.264782	1.02397e-38	1.3471e-35
SORBS3	-3.56225	0.274107	1.29157e-38	1.39625e-35
TRIB1	2.78901	0.219217	4.4292e-37	3.79065e-34
LAYN	5.3378	0.422717	1.49203e-36	1.17871e-33
TNFRSF9	5.93341	0.482862	1.0507e-34	7.70766e-32
FANK1	5.76819	0.47939	2.40184e-33	1.70117e-30
SLC16A1	2.41781	0.205219	4.85521e-32	3.3242e-29
MATK	-3.37207	0.291209	5.23109e-31	3.46602e-28
SLC40A1	-4.32323	0.384902	2.83868e-29	1.61963e-26
ABCB1	-4.00684	0.363127	2.61205e-28	1.45004e-25
WNT7A	-5.37932	0.491257	6.6368e-28	3.58736e-25
SIRPG	2.0593	0.189146	1.32449e-27	6.97565e-25
EPHA4	-3.79226	0.354956	1.21285e-26	6.22801e-24
CEACAM1	2.9878	0.289194	5.07679e-25	2.54335e-22
MAN1C1	-3.22976	0.322897	1.4867e-23	6.9402e-21
PMEPA1	-3.74136	0.374304	1.5945e-23	7.27799e-21
LOC541471	2.44418	0.244864	1.83121e-23	8.17674e-21
ACSL6	-3.12388	0.31762	7.93436e-23	3.19552e-20
SEMA3G	3.88563	0.396599	1.15544e-22	4.47787e-20
ST6GALNAC1	-4.65775	0.476416	1.41849e-22	5.39551e-20
SPEF2	-4.69614	0.483387	2.60105e-22	9.71374e-20
CCR1	4.10449	0.4234	3.19418e-22	1.17158e-19
RIMKLB	-4.29976	0.4547	3.19185e-21	1.15019e-18
IKZF4	2.85645	0.302622	3.7643e-21	1.33308e-18
CD70	3.26671	0.346877	4.61917e-21	1.6081e-18
NAMPT	1.82215	0.193924	5.65465e-21	1.93578e-18
EPHA1	-3.19572	0.340422	6.14259e-21	2.06834e-18
HPGD	3.35685	0.363293	2.46374e-20	8.16212e-18
ISM1	-4.72093	0.511685	2.80305e-20	9.13885e-18
HLA-DRB5	3.10022	0.336458	3.13285e-20	1.00545e-17
TGFA	-4.76636	0.52068	5.48087e-20	1.70571e-17
TIGIT	2.57459	0.281699	6.27314e-20	1.89486e-17
ANK3	-3.36447	0.368583	6.97062e-20	2.07502e-17
NETO2	1.83437	0.206773	7.22144e-19	2.06068e-16
JAKMIP1	2.4879	0.28044	7.22341e-19	2.06068e-16
HDAC9	3.43173	0.3873	7.95466e-19	2.2382e-16
NEO1	-3.71081	0.418941	8.17653e-19	2.26954e-16
RNF144A	-3.34636	0.379972	1.28681e-18	3.52414e-16
CA5B	-1.80753	0.206852	2.36678e-18	6.39653e-16
LTK	-3.43485	0.398364	6.55784e-18	1.7269e-15
RASGRP4	3.76885	0.437396	6.89937e-18	1.79384e-15
ALPK1	-3.40556	0.397203	1.00078e-17	2.44715e-15
SMURF2	-2.04483	0.238671	1.05697e-17	2.55413e-15
CEP55	3.30906	0.387156	1.26227e-17	3.01477e-15
DENND5A	-2.88107	0.337341	1.33612e-17	3.15447e-15
GADD45A	2.06612	0.243762	2.33142e-17	5.3806e-15
UTS2	4.09158	0.485887	3.73732e-17	8.25426e-15
STAM	2.18884	0.259912	3.71811e-17	8.25426e-15
HLA-DRB6	3.05102	0.362969	4.25257e-17	9.29231e-15
ITGA5	-1.56152	0.185973	4.59968e-17	9.945e-15
IL1R2	4.10804	0.494978	1.04606e-16	2.12733e-14
SIPA1L2	-4.06798	0.490859	1.15692e-16	2.3071e-14
HLA-DRB1	2.90192	0.350328	1.1967e-16	2.36349e-14
CR1	-4.1909	0.509102	1.84191e-16	3.60312e-14
HLA-DRA	2.64955	0.323671	2.70225e-16	5.18732e-14
ADCY9	-2.19132	0.269669	4.43941e-16	8.44309e-14
PMAIP1	2.37653	0.292747	4.73811e-16	8.84734e-14
LDOC1L	-1.7883	0.220937	5.76568e-16	1.06691e-13
TNFRSF1B	1.77729	0.221286	9.61756e-16	1.76379e-13
CCR8	3.24011	0.404923	1.22615e-15	2.20923e-13
C15orf53	3.62174	0.454782	1.66998e-15	2.98273e-13
SH3RF2	4.03831	0.511713	2.9799e-15	5.27647e-13
ZSWIM5	-3.94333	0.499973	3.09306e-15	5.43003e-13
SEMA4C	-3.16862	0.405031	5.15104e-15	8.9663e-13
PHTF2	1.68576	0.215869	5.75696e-15	9.9368e-13
NLRP6	-3.63376	0.468457	8.70603e-15	1.49018e-12
TK1	2.86009	0.369401	9.74755e-15	1.65467e-12
ZBTB32	3.48378	0.451555	1.20896e-14	2.03542e-12
TARP	-3.28211	0.427074	1.52874e-14	2.43414e-12
PTTG1	2.52232	0.330277	2.22367e-14	3.48658e-12
NR3C2	-3.18243	0.418418	2.8297e-14	4.40319e-12
EOMES	-3.39235	0.450255	4.91034e-14	7.52675e-12
THBS1	-3.23026	0.429359	5.33505e-14	8.11718e-12
CPNE2	2.7903	0.370955	5.39662e-14	8.15049e-12
ZNF629	-3.14169	0.41908	6.54751e-14	9.81649e-12
PM20D2	-2.11559	0.28316	7.93659e-14	1.18129e-11
HOOK1	-3.37502	0.452217	8.43956e-14	1.24711e-11
CFH	-3.98394	0.53409	8.69833e-14	1.27617e-11
NCR3	2.4802	0.333166	9.74209e-14	1.41917e-11
OSBP2	2.80662	0.377309	1.01819e-13	1.47279e-11
DUSP10	1.65665	0.222742	1.02597e-13	1.47367e-11
MYO5C	3.17575	0.427543	1.10335e-13	1.5738e-11
NR4A1	3.03468	0.410031	1.35062e-13	1.91323e-11
HLA-DPA1	2.14313	0.289618	1.36359e-13	1.91837e-11
FCRL3	2.84678	0.385114	1.44582e-13	2.02022e-11
TPX2	2.37823	0.322942	1.78107e-13	2.47183e-11
ZFYVE9	-3.27011	0.444781	1.9499e-13	2.68798e-11
ADRBK2	2.77971	0.378442	2.05525e-13	2.81432e-11
HLA-DMA	2.5698	0.350733	2.3545e-13	3.20274e-11
NEDD4L	2.76808	0.378831	2.7335e-13	3.66967e-11
RRM2	3.06102	0.420502	3.35196e-13	4.3853e-11
IGFBP3	-3.8666	0.531314	3.4021e-13	4.39492e-11
PPP1R3F	1.67179	0.230835	4.41e-13	5.45672e-11
MGC29506	3.36284	0.468957	7.45077e-13	9.164e-11
NCRNA00152	1.47544	0.206382	8.73512e-13	1.06797e-10
ATP6V0A1	2.47438	0.348198	1.19238e-12	1.42392e-10
SOX4	3.49193	0.493878	1.54456e-12	1.83383e-10
ACP5	1.8199	0.258238	1.82297e-12	2.15194e-10
TSPAN13	3.28206	0.465948	1.87033e-12	2.17037e-10
MID1IP1	-1.61542	0.22936	1.87907e-12	2.17037e-10
TMEM170B	-3.84427	0.545825	1.88085e-12	2.17037e-10
SCML4	-1.84945	0.263088	2.06875e-12	2.33473e-10
ACTG2	3.55071	0.506265	2.32371e-12	2.57995e-10
TNFSF13B	-2.37579	0.339213	2.49082e-12	2.75061e-10
LGMN	2.80995	0.401779	2.67595e-12	2.93925e-10
ELOVL4	-3.82511	0.548774	3.16291e-12	3.45565e-10
CCDC141	2.57368	0.369452	3.25614e-12	3.53868e-10
RYR1	2.14253	0.308753	3.94021e-12	4.23727e-10
TMIGD2	-2.49108	0.35927	4.09931e-12	4.38541e-10
FAS	1.03556	0.149468	4.25828e-12	4.5085e-10
D4S234E	-3.13927	0.453316	4.35581e-12	4.58812e-10
DPEP2	-1.34915	0.195674	5.391e-12	5.59248e-10
ACVR1C	-3.75931	0.545351	5.44864e-12	5.62388e-10
IL12RB2	2.16287	0.315191	6.78519e-12	6.83205e-10
CTSC	1.46832	0.214171	7.08921e-12	7.06856e-10
ASF1B	1.95113	0.285042	7.64504e-12	7.58595e-10
PLXND1	-2.43652	0.357798	9.77691e-12	9.56275e-10
KCTD15	-2.56824	0.377823	1.06462e-11	1.02664e-09
AGAP1	-3.54766	0.524005	1.28534e-11	1.22795e-09
PDCD4	-1.43784	0.213721	1.72432e-11	1.6397e-09
TNFRSF13B	3.67875	0.547139	1.77267e-11	1.67726e-09
CHST7	1.76274	0.262693	1.94264e-11	1.81372e-09
CCR7	-1.86629	0.278581	2.09472e-11	1.94686e-09
GAB3	-2.22223	0.331932	2.15909e-11	1.98868e-09
ZFP36L2	-1.69957	0.253923	2.18297e-11	2.00171e-09
PLXDC1	-3.42384	0.511677	2.21039e-11	2.01784e-09
RBBP8	1.5173	0.227435	2.53487e-11	2.30381e-09
ZNF467	-3.27114	0.491427	2.80608e-11	2.53907e-09
STOM	-2.01262	0.303555	3.35281e-11	3.02047e-09
FAM110C	2.96366	0.44711	3.39159e-11	3.04207e-09
BUB1	2.17	0.327487	3.44409e-11	3.07572e-09
NHSL2	-2.44265	0.36888	3.54858e-11	3.15532e-09
HLA-DQB1	2.67934	0.40548	3.90039e-11	3.44078e-09
PLCB1	-3.09224	0.467975	3.90313e-11	3.44078e-09
MYBL2	2.67426	0.406062	4.52271e-11	3.95305e-09
ABLIM3	3.53411	0.536837	4.60398e-11	4.00702e-09
C8orf83	-3.20574	0.488761	5.42032e-11	4.63889e-09
MCM5	1.30209	0.198846	5.82149e-11	4.96155e-09
SMPD3	2.095	0.320478	6.27189e-11	5.32333e-09
RNF130	-2.62624	0.404696	8.61713e-11	7.19495e-09
CD300A	-3.03299	0.468414	9.48016e-11	7.8835e-09
BTBD11	-1.94348	0.300276	9.65108e-11	7.99328e-09
E2F2	2.09417	0.32435	1.07142e-10	8.8381e-09
CHEK1	2.51692	0.390066	1.09982e-10	9.03616e-09
TNFRSF18	1.77647	0.275684	1.16476e-10	9.49375e-09
TTBK1	3.45899	0.537367	1.21912e-10	9.8975e-09
TSHR	3.41472	0.531255	1.29594e-10	1.04798e-08
MGAT4A	-2.09763	0.32664	1.34636e-10	1.08448e-08
DTL	2.83958	0.442523	1.39172e-10	1.11229e-08
BIRC5	2.96494	0.462237	1.41452e-10	1.12178e-08
HLA-DOA	2.49094	0.388337	1.41396e-10	1.12178e-08
NT5E	-2.88705	0.45075	1.50372e-10	1.18794e-08
MGC12916	2.21275	0.346158	1.63415e-10	1.27827e-08
RECK	-1.85466	0.2906	1.74593e-10	1.35326e-08
BFSP2	2.89378	0.454474	1.9235e-10	1.48529e-08
GTSF1L	3.52991	0.55478	1.98197e-10	1.5247e-08
WDR86	-2.97521	0.467977	2.04924e-10	1.57058e-08
UST	-2.41168	0.380644	2.36137e-10	1.79639e-08
NCKAP5L	-1.9847	0.314308	2.71019e-10	2.0391e-08
SERPINE2	2.73918	0.436175	3.38541e-10	2.5286e-08
TTC9	-1.19622	0.19058	3.4573e-10	2.57294e-08
F2RL1	-2.83774	0.452488	3.57766e-10	2.6529e-08
SKIL	-1.9994	0.319428	3.86686e-10	2.85703e-08
HDAC5	-1.47623	0.235922	3.9177e-10	2.88421e-08
MCM10	3.2023	0.511953	3.97341e-10	2.90441e-08
MPP7	-2.07416	0.332377	4.36516e-10	3.16821e-08
RPS6KA3	-1.30174	0.208725	4.47125e-10	3.23379e-08
SVIL	-2.24977	0.361844	5.05066e-10	3.64002e-08
TCEA3	-2.97956	0.48003	5.39914e-10	3.87756e-08
CDC45L	2.8164	0.454884	5.96057e-10	4.22173e-08
TUBA1B	1.22692	0.1984	6.24688e-10	4.40931e-08
TTN	2.67514	0.433689	6.90125e-10	4.83794e-08
NCAPG	2.02027	0.327562	6.93353e-10	4.84404e-08
CPNE7	-2.86352	0.465042	7.38773e-10	5.10922e-08
LRRC8D	-1.29143	0.209712	7.36282e-10	5.10922e-08
SGPP1	1.50877	0.246065	8.69996e-10	5.97649e-08
AXIN2	-2.65376	0.432959	8.82335e-10	6.04106e-08
ZNF704	-3.40176	0.555552	9.17147e-10	6.25854e-08
B3GALT2	-2.35896	0.38576	9.64989e-10	6.5632e-08
HLA-DPB1	1.79193	0.293658	1.04679e-09	7.09607e-08
TMOD2	-1.96958	0.322946	1.06871e-09	7.22084e-08
TYMS	2.30385	0.377875	1.08181e-09	7.28537e-08
GIMAP5	-1.77587	0.292346	1.24329e-09	8.31829e-08
RBMS1	-1.34668	0.221745	1.25468e-09	8.34019e-08
ST6GALNAC2	-3.22759	0.532694	1.36972e-09	9.07548e-08
WNT1	-2.81893	0.466154	1.47365e-09	9.72867e-08
FAM164A	2.07005	0.34234	1.47777e-09	9.72867e-08
CLNK	3.35707	0.555999	1.56125e-09	1.01825e-07
CDT1	2.41034	0.399204	1.56157e-09	1.01825e-07
GIMAP8	-2.01363	0.333881	1.62951e-09	1.05918e-07
WSCD2	3.3487	0.555912	1.70374e-09	1.10394e-07
ETNK2	-2.92676	0.486078	1.73166e-09	1.1185e-07
HOPX	-2.73976	0.455108	1.744e-09	1.12294e-07
MAGEH1	2.00146	0.33279	1.80784e-09	1.15679e-07
FAM40B	3.00785	0.500445	1.85125e-09	1.18089e-07
CCDC104	-1.50055	0.249749	1.87556e-09	1.19269e-07
KIAA0748	-1.16974	0.194902	1.95309e-09	1.23816e-07
SIAH3	-3.34782	0.559257	2.14824e-09	1.34118e-07
NLRP3	-2.83602	0.474713	2.3125e-09	1.43936e-07
SELP	2.74081	0.459175	2.38721e-09	1.48137e-07
LOC283050	-3.0497	0.511154	2.42685e-09	1.49692e-07
PELI2	-2.6955	0.45329	2.73889e-09	1.66934e-07
IL4I1	-2.30787	0.388539	2.85252e-09	1.72834e-07
C5orf36	-2.46575	0.415854	3.04092e-09	1.83707e-07
ANKS1B	2.91634	0.492706	3.23836e-09	1.94491e-07
SHMT2	1.29078	0.218131	3.2701e-09	1.94689e-07
CORO1C	1.34926	0.228048	3.28751e-09	1.9516e-07
RAB20	-3.20292	0.541721	3.36983e-09	1.98897e-07
TGFBR2	-1.42736	0.241485	3.40544e-09	2.00424e-07
C4orf50	3.17028	0.537426	3.6568e-09	2.13852e-07
ITGAM	2.13865	0.362594	3.67526e-09	2.13852e-07
ERI1	1.51047	0.256201	3.73258e-09	2.16441e-07
ACSL4	1.14524	0.194323	3.78084e-09	2.18142e-07
RCAN2	2.61913	0.445961	4.27978e-09	2.46237e-07
SPEG	-3.06673	0.522345	4.32964e-09	2.4841e-07
LMCD1	2.68666	0.458299	4.56656e-09	2.59826e-07
JUN	-1.49049	0.254981	5.05063e-09	2.85785e-07
CD79B	1.42605	0.243979	5.06657e-09	2.85899e-07
GNLY	-2.17915	0.373003	5.15168e-09	2.89906e-07
PTTG2	2.05788	0.353168	5.64616e-09	3.14287e-07
PTPLA	2.3875	0.410041	5.79421e-09	3.21657e-07
PARD6G	2.84654	0.489121	5.89542e-09	3.26393e-07
GJB6	3.13355	0.539365	6.25882e-09	3.43733e-07
MCM2	1.62117	0.279223	6.39769e-09	3.50423e-07
ABLIM1	-1.23776	0.213259	6.47449e-09	3.53686e-07
EPR1	2.9205	0.503468	6.60141e-09	3.59663e-07
ADAMTS17	-2.63538	0.454434	6.66077e-09	3.61937e-07
PTTG3P	2.38476	0.412208	7.23678e-09	3.92199e-07
SMAD3	-1.77731	0.307778	7.7125e-09	4.16881e-07
PITPNM2	1.50625	0.261782	8.72361e-09	4.67841e-07
SLAMF7	-2.74395	0.477337	9.0067e-09	4.81764e-07
PAQR4	1.45811	0.253885	9.28994e-09	4.95054e-07
MGAT5B	-2.9799	0.519602	9.75295e-09	5.16303e-07
RRAGD	-2.81921	0.492281	1.02326e-08	5.40301e-07
CDCA5	2.42774	0.424127	1.03991e-08	5.4489e-07
PELI1	1.27198	0.222789	1.13417e-08	5.91266e-07
MCM4	1.56354	0.27391	1.14151e-08	5.92084e-07
PTGDR	-2.90765	0.509501	1.15077e-08	5.95385e-07
CD74	1.45626	0.255306	1.17029e-08	6.03962e-07
BAIAP3	-1.45568	0.256342	1.3574e-08	6.95289e-07
ZNF827	-2.23347	0.393374	1.36497e-08	6.97423e-07
MYL6B	1.8096	0.3192	1.43478e-08	7.31277e-07
PRKCE	-1.7105	0.301788	1.44583e-08	7.33268e-07
SBF2	-1.88894	0.333249	1.44262e-08	7.33268e-07
SOCS2	1.94567	0.343542	1.48285e-08	7.50189e-07
FAM46C	1.11487	0.197042	1.53131e-08	7.72803e-07
PPP2R5C	-0.979114	0.173197	1.5752e-08	7.91067e-07
IL2RB	1.03243	0.182646	1.58031e-08	7.91699e-07
LRG1	2.70532	0.478803	1.60281e-08	8.01015e-07
C16orf75	2.2781	0.404748	1.81829e-08	9.03147e-07
CASC5	2.04848	0.363991	1.82476e-08	9.03147e-07
TNFRSF8	3.09756	0.550766	1.86487e-08	9.20779e-07
CD79A	2.33655	0.415891	1.92987e-08	9.5059e-07
KCNA6	-2.03533	0.362954	2.05041e-08	1.00755e-06
RAB11FIP1	1.29894	0.231976	2.15019e-08	1.05405e-06
STMN1	1.85461	0.331918	2.30287e-08	1.12087e-06
INADL	-1.23527	0.221608	2.48767e-08	1.20796e-06
AOAH	-2.73315	0.490591	2.53097e-08	1.22609e-06
FLVCR2	2.13685	0.383752	2.57233e-08	1.24028e-06
PLXNA2	-2.77873	0.4993	2.61767e-08	1.25918e-06
NCRNA00081	-1.10045	0.198132	2.78976e-08	1.3357e-06
GINS2	2.45559	0.442162	2.7986e-08	1.33682e-06
PLEKHO1	-1.06088	0.191215	2.88784e-08	1.36989e-06
ZBTB10	-2.5742	0.463951	2.88258e-08	1.36989e-06
SOS2	-1.38631	0.2504	3.08813e-08	1.45817e-06
CALM3	1.0625	0.192908	3.63313e-08	1.70765e-06
C8orf80	-2.51917	0.457545	3.67422e-08	1.72303e-06
FAM126A	1.65067	0.300183	3.8219e-08	1.7882e-06
CSF1	1.8693	0.339975	3.834e-08	1.78978e-06
NFIX	-2.93916	0.536493	4.29039e-08	1.99829e-06
SPINT2	-1.7714	0.323626	4.41005e-08	2.04938e-06
HLA-DMB	2.07258	0.378779	4.4565e-08	2.06629e-06
IL10	2.58664	0.472955	4.52311e-08	2.09245e-06
SPATS2L	1.64682	0.301566	4.73678e-08	2.17659e-06
ADPRH	2.09266	0.383662	4.91279e-08	2.24741e-06
HLA-DQA2	2.59628	0.477196	5.30676e-08	2.42224e-06
DOCK9	-1.41376	0.260302	5.59658e-08	2.54886e-06
ABCA1	1.77637	0.327818	6.00096e-08	2.70307e-06
GNG7	-2.64435	0.488493	6.18847e-08	2.78143e-06
RASGRF2	-2.42409	0.448976	6.69607e-08	3.003e-06
FCER1G	2.46673	0.457332	6.9001e-08	3.08776e-06
IQGAP3	2.73456	0.507136	6.96148e-08	3.10845e-06
RIN1	-2.32874	0.432247	7.14369e-08	3.18289e-06
LOC388692	-1.73171	0.322885	8.17335e-08	3.62593e-06
UHRF1	2.16978	0.404684	8.24545e-08	3.65003e-06
BARD1	1.74412	0.325645	8.51356e-08	3.76061e-06
TSEN54	-0.992722	0.185597	8.8531e-08	3.9022e-06
SPRY1	-2.65002	0.496591	9.47986e-08	4.15173e-06
VAV3	1.66117	0.311448	9.62316e-08	4.1966e-06
KIAA1804	-2.65542	0.498164	9.79862e-08	4.22823e-06
ICA1	2.13156	0.39987	9.78668e-08	4.22823e-06
DOCK6	2.41969	0.453928	9.79141e-08	4.22823e-06
DSE	-1.54643	0.290097	9.78109e-08	4.22823e-06
TCF19	1.23387	0.231606	9.9594e-08	4.2886e-06
SLC27A2	2.24862	0.422472	1.02327e-07	4.38004e-06
CENPN	1.37041	0.257547	1.03195e-07	4.40671e-06
TNFRSF4	1.70157	0.320334	1.08511e-07	4.60498e-06
LRRC61	1.66687	0.314616	1.1701e-07	4.92496e-06
C9orf140	2.40878	0.454891	1.18824e-07	4.99109e-06
WWC2	-2.83594	0.536508	1.25076e-07	5.23232e-06
PDLIM7	1.61721	0.306284	1.29116e-07	5.39035e-06
ROBO3	-2.34001	0.443212	1.29424e-07	5.39224e-06
NCOA7	-1.18327	0.224342	1.33197e-07	5.52701e-06
S1PR5	-2.96447	0.563548	1.43765e-07	5.94154e-06
KIFC1	2.01456	0.383232	1.4662e-07	6.04733e-06
CAMK1D	-1.13207	0.215376	1.47016e-07	6.05151e-06
EIF2C4	-1.42575	0.271596	1.52476e-07	6.25121e-06
SERPINB6	-2.23888	0.427376	1.61742e-07	6.60474e-06
RPS4X	-1.00994	0.192911	1.64737e-07	6.71367e-06
CCR4	1.5878	0.30347	1.67553e-07	6.81492e-06
SLC7A5	1.08667	0.207897	1.72299e-07	6.98546e-06
RGS2	-1.57874	0.302044	1.72426e-07	6.98546e-06
RHBDF2	-1.48276	0.283982	1.77643e-07	7.18264e-06
FOXB1	2.84606	0.545165	1.78385e-07	7.19847e-06
CD80	2.16461	0.415619	1.90726e-07	7.63647e-06
SGMS1	1.2693	0.244208	2.01853e-07	8.06627e-06
EMP1	1.65547	0.319169	2.13928e-07	8.53218e-06
SLC2A8	1.46643	0.283114	2.22317e-07	8.81544e-06
CEP70	-2.15503	0.416147	2.23643e-07	8.85092e-06
HMOX1	2.62354	0.507032	2.28751e-07	9.03568e-06
CD40LG	-1.80938	0.349951	2.33613e-07	9.21e-06
ACTA2	1.68161	0.325287	2.34572e-07	9.21693e-06
PITPNC1	-1.18209	0.228664	2.34686e-07	9.21693e-06
KBTBD11	1.47105	0.284765	2.39349e-07	9.38213e-06
CD6	-1.08112	0.209387	2.42719e-07	9.49611e-06
HSPA1A	1.59889	0.309731	2.44087e-07	9.53147e-06
C12orf53	-2.81312	0.545194	2.47159e-07	9.63312e-06
SEC14L1	0.945392	0.183521	2.58555e-07	1.00202e-05
ST8SIA1	-1.85511	0.360224	2.60646e-07	1.00822e-05
ARHGEF12	1.59868	0.310454	2.61195e-07	1.00845e-05
PARP8	-0.911428	0.177305	2.74092e-07	1.05626e-05
BACH2	-1.85468	0.361041	2.79108e-07	1.07357e-05
TULP4	0.842595	0.164487	3.01412e-07	1.1572e-05
ERN1	-2.06741	0.403695	3.03575e-07	1.16116e-05
ASPH	-2.50182	0.488506	3.0333e-07	1.16116e-05
MPDU1	1.13214	0.221549	3.22009e-07	1.22483e-05
TRIM16	1.42137	0.278197	3.23454e-07	1.22805e-05
PTGIR	2.87006	0.562071	3.2866e-07	1.24551e-05
CYB561	-2.80652	0.549695	3.29766e-07	1.2474e-05
EPPK1	-1.48821	0.291774	3.38674e-07	1.2764e-05
CCNF	1.26487	0.248461	3.56527e-07	1.33633e-05
GLRX	1.43718	0.283395	3.95114e-07	1.47557e-05
IGF1R	-1.96203	0.387162	4.02585e-07	1.50074e-05
ESM1	-2.76695	0.54687	4.20126e-07	1.5633e-05
PHLPP1	1.47994	0.292635	4.25292e-07	1.57966e-05
NUSAP1	1.65337	0.32705	4.2949e-07	1.5895e-05
CTLA4	2.01522	0.399025	4.40958e-07	1.62608e-05
KIF2C	2.00071	0.396681	4.56809e-07	1.67851e-05
TMEM66	-0.986817	0.195838	4.68123e-07	1.71395e-05
MYC	-1.62943	0.323503	4.73329e-07	1.72993e-05
CCR5	1.62315	0.322297	4.74846e-07	1.73239e-05
PRDX3	1.13083	0.225064	5.04772e-07	1.83505e-05
ANXA1	-1.44475	0.288419	5.46536e-07	1.98337e-05
PKMYT1	1.73674	0.347187	5.66425e-07	2.05192e-05
TNFSF8	-1.71635	0.343352	5.76869e-07	2.08607e-05
DLGAP5	2.3033	0.461133	5.88756e-07	2.12299e-05
LGALS1	1.81536	0.363677	5.98605e-07	2.1533e-05
ZNF395	-0.980542	0.196648	6.15531e-07	2.20646e-05
SKA3	2.5573	0.513975	6.5072e-07	2.32045e-05
CDC14B	-1.5498	0.311823	6.6914e-07	2.36154e-05
CD27	1.27734	0.256984	6.6785e-07	2.36154e-05
PFN2	-2.5758	0.518998	6.94014e-07	2.44512e-05
UBE2C	2.33255	0.470554	7.15832e-07	2.51337e-05
MYO1E	2.4638	0.497394	7.29193e-07	2.55591e-05
LOC440461	-2.11326	0.426988	7.45051e-07	2.60261e-05
EGR3	2.54751	0.514799	7.47683e-07	2.60737e-05
KLRG1	-1.83457	0.370936	7.58361e-07	2.64012e-05
MAST4	1.24669	0.252118	7.61979e-07	2.64376e-05
ATM	-1.04884	0.212126	7.63629e-07	2.64501e-05
MAPK6	1.06054	0.214517	7.65999e-07	2.64876e-05
E2F1	1.88573	0.381537	7.71413e-07	2.663e-05
C1orf228	-2.35132	0.476012	7.82748e-07	2.69759e-05
DUSP6	1.52451	0.308712	7.88152e-07	2.71166e-05
ATPGD1	1.73614	0.351918	8.08278e-07	2.77162e-05
LY9	-1.39894	0.284198	8.54894e-07	2.92172e-05
ARHGEF5	1.2836	0.260836	8.60549e-07	2.93616e-05
GTSE1	2.47092	0.502567	8.8056e-07	2.99945e-05
KIAA0101	2.21957	0.452034	9.09943e-07	3.08929e-05
RBL2	-0.787857	0.160485	9.14422e-07	3.09938e-05
VPS54	1.28806	0.262581	9.32455e-07	3.15041e-05
MYB	2.35598	0.480286	9.32545e-07	3.15041e-05
CSNK1G2	-0.993815	0.202623	9.35521e-07	3.15527e-05
TC2N	-1.76418	0.359985	9.54909e-07	3.21538e-05
TRIP13	2.09783	0.428618	9.86077e-07	3.2987e-05
C1orf21	-2.71	0.554284	1.01245e-06	3.36304e-05
GIMAP7	-1.26645	0.25904	1.0135e-06	3.36304e-05
MEOX1	2.43939	0.499094	1.02051e-06	3.38084e-05
PPFIBP2	-1.91841	0.39293	1.04846e-06	3.45672e-05
NINJ2	1.43091	0.293393	1.07652e-06	3.53789e-05
C20orf72	1.17784	0.241564	1.08326e-06	3.55435e-05
SLC14A1	2.49311	0.511978	1.11846e-06	3.65232e-05
EGR1	2.49186	0.511692	1.11691e-06	3.65232e-05
LIMK2	1.0643	0.218802	1.14915e-06	3.74661e-05
ID3	1.6518	0.339728	1.16134e-06	3.78032e-05
CHN2	-2.75833	0.567732	1.18275e-06	3.82579e-05
ZNF358	-2.27657	0.469261	1.22594e-06	3.94684e-05
PTGER4	-1.31354	0.271025	1.25615e-06	4.02515e-05
SNHG6	-1.13904	0.235384	1.30449e-06	4.17355e-05
PPM1G	0.95586	0.19761	1.3174e-06	4.19526e-05
WDHD1	1.41977	0.293566	1.32278e-06	4.20587e-05
INE2	-1.67992	0.34746	1.33234e-06	4.22319e-05
CCRL2	1.74843	0.361623	1.33181e-06	4.22319e-05
MYOF	2.27721	0.471513	1.36822e-06	4.32358e-05
TAF4B	-1.88006	0.38953	1.38964e-06	4.38453e-05
SLC1A4	1.57904	0.327292	1.40322e-06	4.42059e-05
F5	1.83591	0.380652	1.41357e-06	4.43956e-05
TMSB10	1.01585	0.210871	1.45458e-06	4.55444e-05
NAPG	1.12633	0.234011	1.48561e-06	4.64452e-05
IL10RA	0.80018	0.166321	1.50123e-06	4.6791e-05
TNFAIP3	-1.20434	0.25068	1.55301e-06	4.82163e-05
ARHGAP11A	1.11974	0.233091	1.55635e-06	4.82163e-05
MCCC2	0.89061	0.185456	1.56867e-06	4.85248e-05
SPON1	-2.65881	0.554778	1.64664e-06	5.07838e-05
TMEM45B	-2.52181	0.52631	1.65542e-06	5.09017e-05
CEBPB	-1.38597	0.289602	1.70325e-06	5.2294e-05
HS3ST3B1	1.37432	0.28733	1.72623e-06	5.29207e-05
LPHN1	-1.21344	0.253748	1.73497e-06	5.31091e-05
TRADD	-1.16337	0.243317	1.74172e-06	5.31575e-05
OLFM2	1.54512	0.323367	1.76849e-06	5.38943e-05
FAIM2	2.44075	0.513019	1.9589e-06	5.90834e-05
PDE4DIP	-1.272	0.267575	1.99605e-06	6.00276e-05
CCNB1	1.86548	0.392847	2.04814e-06	6.15041e-05
BCL9L	-1.05934	0.223279	2.09068e-06	6.26898e-05
SKA1	1.84157	0.388384	2.1202e-06	6.33901e-05
TBC1D4	1.52199	0.321382	2.18242e-06	6.51553e-05
CLIC5	-1.93072	0.408081	2.23161e-06	6.64309e-05
MAPKAPK3	1.11357	0.235355	2.22933e-06	6.64309e-05
PANK1	-2.36488	0.500097	2.25805e-06	6.71205e-05
ANKS6	-1.82633	0.386447	2.29039e-06	6.79835e-05
SLC22A23	-2.07663	0.439525	2.30432e-06	6.82982e-05
LOC678655	1.24053	0.262665	2.32532e-06	6.88214e-05
ZNF282	1.13172	0.239758	2.35538e-06	6.96109e-05
MAML2	-1.01229	0.215132	2.53296e-06	7.46441e-05
SYTL2	-1.86698	0.397429	2.63184e-06	7.70057e-05
SLC43A3	1.37255	0.292163	2.62835e-06	7.70057e-05
PHLDA1	1.75294	0.373374	2.66786e-06	7.79487e-05
NLGN2	-2.01356	0.429061	2.69304e-06	7.85726e-05
ORAI2	-1.0515	0.224088	2.70118e-06	7.85869e-05
SDK2	-2.62752	0.559934	2.69813e-06	7.85869e-05
ENG	-1.31231	0.279719	2.71186e-06	7.87859e-05
HIVEP2	-0.967108	0.206377	2.7842e-06	8.06593e-05
BTG3	1.1767	0.251278	2.82915e-06	8.18461e-05
LGALS9C	2.58619	0.552496	2.85583e-06	8.2386e-05
PCNA	1.13576	0.243043	2.96734e-06	8.50059e-05
IL8RA	2.57756	0.551842	2.9998e-06	8.56965e-05
SESN2	1.43812	0.307948	3.01192e-06	8.59234e-05
BCL2A1	-1.59019	0.340764	3.06325e-06	8.71455e-05
SLC4A4	-2.66132	0.571358	3.19477e-06	9.01383e-05
GM2A	1.12933	0.242886	3.32538e-06	9.34381e-05
ZFHX3	-2.05624	0.442873	3.43451e-06	9.62414e-05
CIITA	1.74973	0.377042	3.4728e-06	9.71817e-05
MSX2P1	-2.16503	0.466774	3.51304e-06	9.81738e-05
FAM89A	-1.89405	0.409625	3.76661e-06	0.000105117
TSPAN17	1.01073	0.21918	3.99914e-06	0.000111455
PDE3B	-0.931878	0.202107	4.01076e-06	0.000111627
PHKA1	2.58921	0.561741	4.04112e-06	0.000112017
LOC100286793	-1.52997	0.331895	4.03065e-06	0.000112017
FAM110A	1.08659	0.235846	4.08143e-06	0.000112982
CDC20	2.16822	0.4712	4.19484e-06	0.00011519
FGFRL1	-1.29504	0.281431	4.19195e-06	0.00011519
CCDC65	-1.53875	0.334528	4.22988e-06	0.000115997
ITGA1	-2.5826	0.561963	4.3135e-06	0.000117662
MAPK13	0.811068	0.176574	4.3617e-06	0.000118819
C20orf118	0.911086	0.198645	4.50745e-06	0.000122141
GALNT12	-1.88325	0.410854	4.56724e-06	0.000123436
KIF20B	0.984784	0.214935	4.61042e-06	0.000124439
INPP1	1.56623	0.342112	4.69153e-06	0.000126462
ESCO2	2.40844	0.526241	4.72409e-06	0.000127173
SIK3	-0.846325	0.184958	4.74501e-06	0.000127569
S1PR1	-1.4167	0.31023	4.95644e-06	0.000133079
IL32	1.1473	0.25129	4.97966e-06	0.000133528
COL6A2	-1.54362	0.338206	5.01562e-06	0.000134317
GINS1	2.10302	0.460843	5.03274e-06	0.0001346
KIAA1671	-1.51561	0.332172	5.04962e-06	0.000134875
FCGBP	-1.91339	0.419794	5.16593e-06	0.000137624
CHST15	-2.50637	0.549985	5.18518e-06	0.00013778
CDK5R1	-1.69747	0.372542	5.20265e-06	0.000138065
FKBP1A	0.962038	0.211413	5.35135e-06	0.000141645
AKT3	-1.41623	0.311615	5.4983e-06	0.000143875
INPP4B	-0.962222	0.211687	5.48045e-06	0.000143875
TRAK2	0.871266	0.191748	5.5248e-06	0.000144192
ATP10A	-1.21399	0.267167	5.52144e-06	0.000144192
ZNF541	-2.14926	0.473149	5.56019e-06	0.000144748
FLJ39739	-1.45911	0.321342	5.60749e-06	0.000145795
WNT10B	-2.26181	0.498151	5.61465e-06	0.000145796
FAM111B	2.00168	0.441114	5.68494e-06	0.000147435
GCET2	-2.05169	0.45277	5.85879e-06	0.000151371
GTF3C6	1.22611	0.270579	5.85863e-06	0.000151371
TUBB	0.895184	0.197567	5.86965e-06	0.000151461
PRMT2	-0.875653	0.193281	5.88521e-06	0.000151672
CTTNBP2NL	2.39276	0.528719	6.02286e-06	0.000155025
CYSLTR1	-1.86962	0.413217	6.05218e-06	0.00015538
C12orf48	1.71421	0.378889	6.05936e-06	0.00015538
TGIF1	-1.53646	0.339756	6.11861e-06	0.000156704
LOC389333	1.32343	0.292932	6.24659e-06	0.00015899
EXPH5	-2.33426	0.516802	6.28006e-06	0.00015925
ATP2A2	0.765734	0.169959	6.62495e-06	0.000166965
CSGALNACT1	1.13945	0.253022	6.68873e-06	0.000168366
PABPC3	-1.05383	0.234147	6.77256e-06	0.000170267
THEMIS	-1.54255	0.342842	6.81814e-06	0.000171183
NME4	-2.01889	0.448737	6.82565e-06	0.000171183
LOC728855	-1.48079	0.329494	6.98541e-06	0.000174338
PASK	-1.79856	0.400981	7.27773e-06	0.000180319
TTC7B	1.91805	0.427901	7.3784e-06	0.000182593
PPP1R3B	-1.08954	0.243726	7.80963e-06	0.000192569
GK	1.52646	0.341839	7.99103e-06	0.000196335
NCF4	1.02324	0.229122	7.97304e-06	0.000196335
LOC728875	-1.47429	0.330301	8.06354e-06	0.00019788
MAP3K8	-1.92425	0.431463	8.20263e-06	0.000200813
TLE3	-0.808533	0.181336	8.24335e-06	0.00020133
PTPRJ	0.859871	0.192902	8.29e-06	0.000202229
CCDC117	0.988089	0.221736	8.34488e-06	0.000203085
FKBP5	-1.62283	0.364243	8.37602e-06	0.000203361
UGP2	1.13892	0.256002	8.63172e-06	0.000208583
BCR	-0.800059	0.179899	8.69675e-06	0.000209661
IGFBP4	-1.89264	0.426301	9.00956e-06	0.000216694
PRKCDBP	2.19436	0.494481	9.09231e-06	0.000218428
CENPF	1.69933	0.383208	9.22896e-06	0.000221194
SLC35E3	1.4503	0.327573	9.53698e-06	0.000228309
FHL1	-1.89511	0.428076	9.55408e-06	0.000228453
C17orf28	-1.66982	0.377286	9.60533e-06	0.000229411
MTHFD1	0.966558	0.218502	9.70805e-06	0.000231595
AMOT	-1.52599	0.345207	9.84704e-06	0.000234638
PRKD3	-1.62906	0.368687	9.93695e-06	0.000236506
NTNG2	1.95711	0.443712	1.03008e-05	0.000244034
HSPA1B	1.42456	0.323262	1.04893e-05	0.000248215
KIAA1524	1.69728	0.385337	1.05942e-05	0.000250408
CTSL1	-2.37636	0.539836	1.07257e-05	0.000253226
GPR19	1.35378	0.30842	1.13657e-05	0.00026772
TRAF3IP1	-0.979995	0.223285	1.13883e-05	0.000267944
ASB2	1.73517	0.395379	1.14065e-05	0.000268065
ATP13A3	1.03664	0.236318	1.15109e-05	0.000270211
CORO1B	1.14047	0.260006	1.15271e-05	0.000270281
ALOX5	-2.33777	0.533128	1.15979e-05	0.000271323
SSBP2	-1.54046	0.351347	1.16279e-05	0.000271714
CCNB2	1.97571	0.450789	1.17178e-05	0.000273193
DIAPH3	2.29513	0.523751	1.17542e-05	0.000273732
FOXM1	1.82149	0.415772	1.18149e-05	0.000274833
SFMBT1	-1.08579	0.247966	1.19338e-05	0.000277285
SYP	2.15503	0.492746	1.22268e-05	0.000282496
DCAF12	0.830246	0.190119	1.25972e-05	0.000289855
SESN1	-1.43412	0.328706	1.2833e-05	0.000293857
CKAP4	-2.13464	0.489507	1.29585e-05	0.0002964
HMCN1	2.34736	0.539353	1.34788e-05	0.000307274
CDC25A	2.15755	0.496032	1.36375e-05	0.000310549
MBP	-0.823397	0.189493	1.39107e-05	0.000316419
MYO5A	0.818654	0.188548	1.41269e-05	0.000320272
ADAT2	1.92214	0.442657	1.41016e-05	0.000320272
FAM184A	1.84881	0.425871	1.41671e-05	0.000320829
MICAL2	1.19977	0.276892	1.47108e-05	0.00033241
FSCN1	1.67399	0.3864	1.47571e-05	0.000332724
CRADD	1.53262	0.353758	1.47493e-05	0.000332724
TAGAP	-0.802822	0.185395	1.4889e-05	0.00033533
MLF1IP	1.42633	0.329677	1.51535e-05	0.000340913
FGD2	1.74591	0.403576	1.51772e-05	0.000341072
PCYOX1L	1.09688	0.253847	1.55302e-05	0.000348243
HAP1	2.39966	0.555549	1.56425e-05	0.000348858
NCOA3	0.715269	0.165591	1.56385e-05	0.000348858
PABPC1	-1.02601	0.237749	1.59234e-05	0.000354353
C8orf45	-1.07193	0.248439	1.59852e-05	0.000354959
LDLRAP1	-0.748726	0.173681	1.62575e-05	0.000359838
XCL1	-2.34081	0.542966	1.62401e-05	0.000359838
TOP2A	1.49749	0.347351	1.62392e-05	0.000359838
BAK1	0.96778	0.224587	1.63874e-05	0.000362322
ZNF429	-1.55779	0.361593	1.64639e-05	0.000363622
RGAG4	-1.74836	0.405892	1.65144e-05	0.000364346
FEN1	1.13195	0.262809	1.65393e-05	0.000364505
NDC80	1.58055	0.367098	1.66577e-05	0.000366719
PLXNA1	-1.10702	0.257245	1.68226e-05	0.000369953
FRMD4B	1.27815	0.297215	1.70486e-05	0.000374123
ZWINT	1.58695	0.369049	1.70706e-05	0.000374206
ZBTB47	-2.11038	0.490965	1.72013e-05	0.000376668
PMCH	2.24386	0.522198	1.7316e-05	0.000378776
TARSL2	-1.05595	0.245991	1.76579e-05	0.000385843
LOC283070	-0.950418	0.221463	1.77434e-05	0.0003873
CCDC64	-1.26423	0.294607	1.77689e-05	0.000387444
KAT2B	1.22358	0.285339	1.80165e-05	0.000392428
MGLL	-2.28094	0.532017	1.80821e-05	0.00039344
HMMR	2.14707	0.501213	1.83766e-05	0.000399289
SEPN1	-0.871717	0.203549	1.84736e-05	0.000400315
FBXO45	1.02651	0.239697	1.84761e-05	0.000400315
HSBP1L1	-1.55476	0.363284	1.87119e-05	0.000404571
CAMKV	2.30034	0.537603	1.87836e-05	0.000405695
RPL3	-1.11905	0.261563	1.88295e-05	0.000406258
FYN	-0.807919	0.189062	1.92596e-05	0.000414667
SSH1	0.666035	0.15604	1.96927e-05	0.000423106
CCM2	0.748729	0.17543	1.97261e-05	0.000423379
POU6F1	-1.48436	0.348189	2.01617e-05	0.000430484
PLCL2	-0.934631	0.219218	2.01269e-05	0.000430484
HDGFRP3	-2.33976	0.549045	2.03046e-05	0.000433079
HPSE	1.30035	0.305185	2.03647e-05	0.000433463
CDKN3	1.57014	0.368653	2.05222e-05	0.000435912
SLC29A1	1.26753	0.297944	2.09741e-05	0.000443909
SGK1	-1.41395	0.332387	2.10068e-05	0.000443909
PFTK1	2.24121	0.526855	2.10044e-05	0.000443909
LYPD3	-1.68428	0.396018	2.10881e-05	0.000445169
SGOL1	2.02295	0.475881	2.12856e-05	0.000447958
AURKB	1.78079	0.418961	2.13312e-05	0.000448457
FAM65A	-1.01261	0.238315	2.14692e-05	0.000450437
TFRC	1.03405	0.243411	2.15528e-05	0.000450883
ZNF204	-2.05741	0.484337	2.15783e-05	0.000450883
LAX1	1.0391	0.244612	2.15737e-05	0.000450883
DUSP3	-1.03257	0.243575	2.24267e-05	0.000466239
SORL1	-0.773955	0.182587	2.2469e-05	0.000466646
AKAP7	-1.65804	0.391391	2.27256e-05	0.000471499
SIGLECP3	2.23186	0.527318	2.31126e-05	0.00047808
PPARA	-0.897351	0.212433	2.39825e-05	0.000495574
GAS8	-1.64459	0.389494	2.41748e-05	0.000498544
CISH	2.17098	0.514452	2.44323e-05	0.000502846
RAD51	1.96439	0.465664	2.45974e-05	0.000505736
C6orf173	2.30315	0.54613	2.47328e-05	0.000508011
LAMA2	-1.93875	0.459937	2.49507e-05	0.000510445
FAM53B	0.953942	0.226744	2.58633e-05	0.000527539
SYT11	1.16303	0.276463	2.58994e-05	0.000527751
YWHAE	0.931395	0.221471	2.60511e-05	0.000529792
SPSB1	1.08916	0.259338	2.67161e-05	0.000541173
CLSPN	1.88978	0.450058	2.68125e-05	0.000542589
TGFBR3	-1.54813	0.368827	2.6996e-05	0.000545766
PRDM8	1.31193	0.312583	2.70394e-05	0.000545878
GNAO1	-2.33743	0.557122	2.72204e-05	0.00054847
LPIN2	-0.943995	0.225262	2.78162e-05	0.000557409
CENPA	2.30729	0.550801	2.80228e-05	0.000561002
NT5C	1.00488	0.240171	2.86387e-05	0.000572773
TSC22D1	-1.39678	0.334024	2.89357e-05	0.000578152
KLF5	-1.99867	0.478332	2.9353e-05	0.00058592
NFATC1	-0.882022	0.211174	2.95687e-05	0.000589652
GZMB	1.53372	0.367402	2.98653e-05	0.000594412
AFAP1	-1.79857	0.431298	3.04433e-05	0.000604743
RTN4RL1	-1.82289	0.43721	3.05445e-05	0.000606168
COL6A1	-2.04812	0.491295	3.06172e-05	0.000607024
CARD16	1.27375	0.30577	3.10372e-05	0.000614759
PIK3C2B	-1.07459	0.25802	3.11695e-05	0.000616784
E2F7	2.11312	0.507841	3.16869e-05	0.000625816
NIPAL4	2.0201	0.485791	3.20515e-05	0.000632408
PLEKHG5	-1.58554	0.381917	3.30252e-05	0.000649749
HLA-DQA1	2.21081	0.532933	3.34823e-05	0.000657483
EXO1	2.12206	0.511514	3.34523e-05	0.000657483
TRIM2	-2.24204	0.540649	3.3695e-05	0.000659766
FXYD7	-1.92742	0.464872	3.38153e-05	0.000661492
ETV6	-0.928304	0.224038	3.42027e-05	0.000668433
KIF23	2.03062	0.490883	3.52371e-05	0.000687995
IPCEF1	0.81328	0.196627	3.53185e-05	0.000688929
IL21R	1.21562	0.29419	3.59499e-05	0.000699254
HAVCR2	1.41573	0.342659	3.60232e-05	0.000699354
NDRG1	0.680373	0.16467	3.60044e-05	0.000699354
GPR160	-2.21137	0.535496	3.63428e-05	0.000703564
GBP5	0.951426	0.230449	3.65006e-05	0.000705953
CAMK4	-0.735538	0.178393	3.73736e-05	0.00072148
EGR2	2.03847	0.494433	3.74214e-05	0.000721724
NBL1	-1.95119	0.473614	3.79199e-05	0.000729284
FAM72D	1.66898	0.405593	3.8732e-05	0.000743509
SHCBP1	1.91557	0.466478	4.0179e-05	0.00076913
CHD7	-2.3096	0.562643	4.04483e-05	0.000773564
TXNDC11	0.67406	0.164431	4.14321e-05	0.000790173
MID2	-1.92119	0.468775	4.16133e-05	0.000792157
CCDC112	-1.84323	0.449832	4.17476e-05	0.000793978
IFNGR1	-0.982425	0.239968	4.24041e-05	0.000802747
GPR171	-1.2166	0.297168	4.24037e-05	0.000802747
GMNN	1.54814	0.37855	4.31997e-05	0.000816303
TRIM44	-1.05295	0.257753	4.40549e-05	0.000831698
LRRC33	1.08735	0.266226	4.42098e-05	0.000833856
NELL2	-2.28644	0.559845	4.42569e-05	0.000833979
TPRG1L	-0.89949	0.220387	4.47624e-05	0.000842732
SKI	-0.807825	0.197989	4.50048e-05	0.000845745
HIPK2	-1.3415	0.328822	4.50945e-05	0.000846655
HSD17B11	-0.874517	0.214453	4.54468e-05	0.000852491
C9orf95	-0.962609	0.236289	4.62394e-05	0.0008642
TSPAN9	-2.06654	0.507984	4.73918e-05	0.000884131
UNC119B	-0.874337	0.215014	4.7739e-05	0.000888187
GRPEL2	0.946142	0.232724	4.79285e-05	0.0008901
RAB31	2.1878	0.538264	4.81238e-05	0.000892921
DYNC2H1	-1.81735	0.447325	4.85057e-05	0.000898384
DUSP4	1.54027	0.379235	4.87543e-05	0.000902173
LOC100127888	2.28227	0.56215	4.90959e-05	0.000905182
SMAD5	-1.57955	0.38941	4.98638e-05	0.000917328
LGALS3	1.28099	0.315837	4.99539e-05	0.000917758
KIF20A	1.75458	0.432844	5.04319e-05	0.000924885
KIF18A	1.58702	0.391689	5.08399e-05	0.000931536
SMC2	0.9364	0.231228	5.1286e-05	0.000938037
IL1RAP	0.948611	0.234305	5.1523e-05	0.000939026
MT1E	1.88741	0.466162	5.14727e-05	0.000939026
TTK	1.77989	0.439621	5.15069e-05	0.000939026
KIAA0513	-1.15009	0.284311	5.22812e-05	0.0009519
NCDN	-1.17851	0.291406	5.24969e-05	0.000954236
PCNXL2	-1.21391	0.300224	5.26908e-05	0.000956913
KLHL2	1.2441	0.307746	5.28567e-05	0.000959079
IL7	1.93466	0.479064	5.38124e-05	0.000974531
HS3ST3A1	1.17807	0.291743	5.38981e-05	0.000974531
CTDSP2	-0.651683	0.16147	5.43853e-05	0.000982476
C6orf48	-0.944398	0.234325	5.57084e-05	0.00100022
PFKFB2	-2.20234	0.546562	5.59096e-05	0.00100296
SLC8A1	2.30272	0.571622	5.61568e-05	0.00100476
TRIM69	1.8462	0.458511	5.66116e-05	0.00101113
C11orf17	1.13324	0.281516	5.68566e-05	0.00101463
CCNA2	1.2751	0.317059	5.77935e-05	0.00102688
UBE2S	1.27344	0.317085	5.91743e-05	0.0010487
LOC100130015	-2.01686	0.502406	5.95976e-05	0.00105438
OGN	2.09774	0.522803	6.00819e-05	0.00106112
SUOX	1.95485	0.48733	6.03722e-05	0.00106533
MTHFD2	0.937712	0.233812	6.05812e-05	0.00106797
NCAPH	1.14684	0.28597	6.06259e-05	0.00106797
CKAP2L	2.02579	0.505167	6.06843e-05	0.00106809
SKA2	0.794128	0.198071	6.08982e-05	0.00107093
ABTB2	1.83074	0.456825	6.13563e-05	0.00107806
PDSS1	1.33047	0.332093	6.1675e-05	0.00108235
CD200R1	-1.64857	0.411844	6.25742e-05	0.00109478
PI4K2A	0.7718	0.192981	6.35178e-05	0.00110752
LMNA	1.54562	0.386696	6.41505e-05	0.0011176
PSD3	1.75768	0.439798	6.42678e-05	0.0011187
C1orf172	-2.23445	0.559351	6.4772e-05	0.00112556
ELL	-0.736681	0.184769	6.69018e-05	0.0011567
CD8A	-1.65346	0.414701	6.6879e-05	0.0011567
TTYH2	-1.10813	0.278192	6.79589e-05	0.00117399
ZNF683	-1.78879	0.44965	6.94452e-05	0.00119665
WWC3	-0.820432	0.206626	7.16861e-05	0.00123299
PIK3R3	1.75374	0.441678	7.16806e-05	0.00123299
BCL2L1	1.05525	0.266439	7.47713e-05	0.00127984
PLK1	1.83122	0.462431	7.49509e-05	0.00128088
TXNDC17	1.06891	0.270451	7.73913e-05	0.00132028
TLE4	-0.965694	0.244348	7.74581e-05	0.00132032
FBXO40	1.86122	0.47125	7.82994e-05	0.00133245
SLC41A1	0.777457	0.196893	7.85987e-05	0.00133644
ZNF238	-1.44321	0.36614	8.09126e-05	0.00137237
KIF5C	-1.27601	0.323973	8.19477e-05	0.00138878
C17orf96	1.40836	0.357742	8.25702e-05	0.00139703
BHLHE40	-1.42122	0.361264	8.35389e-05	0.00141109
LOC728989	-2.03923	0.518515	8.39568e-05	0.00141699
TNIP3	1.91759	0.48765	8.41341e-05	0.00141881
PRC1	1.28467	0.326946	8.51942e-05	0.00143433
MAP4K1	0.696141	0.177357	8.66953e-05	0.00145841
CXCL16	-1.50719	0.384008	8.67685e-05	0.00145845
RPLP2	-1.07311	0.273486	8.71475e-05	0.00146145
CDC2	1.53762	0.391969	8.75246e-05	0.00146636
MXI1	-0.835864	0.213094	8.76315e-05	0.00146695
PSME4	0.629448	0.160565	8.8472e-05	0.00147911
STARD10	-1.16823	0.298182	8.93431e-05	0.00149075
MOBKL2A	0.814308	0.207902	8.97348e-05	0.00149607
STX3	-1.70802	0.436134	8.99309e-05	0.0014981
CENPE	1.55822	0.397987	9.0309e-05	0.00150198
UBQLN4	-0.676405	0.172841	9.09828e-05	0.00151196
ZNF217	-0.820968	0.209874	9.16406e-05	0.00152166
PLSCR1	-0.977033	0.249813	9.18895e-05	0.00152333
AMIGO1	-1.50404	0.384551	9.18568e-05	0.00152333
BEX4	-0.981262	0.250968	9.23294e-05	0.00152816
DYNLT3	-1.05427	0.26963	9.22753e-05	0.00152816
SLC30A4	-1.54791	0.395941	9.25101e-05	0.00152894
TUBB3	2.21034	0.565391	9.25253e-05	0.00152894
CDCA2	1.8642	0.47742	9.43251e-05	0.00155617
RFTN1	0.65837	0.168632	9.45423e-05	0.00155851
MYO1D	-1.49581	0.38368	9.67571e-05	0.00159021
ZNF280C	1.14546	0.293818	9.67752e-05	0.00159021
DOCK3	-2.10388	0.539997	9.77576e-05	0.00160392
C16orf80	0.818913	0.210189	9.77655e-05	0.00160392
RACGAP1	1.12086	0.287788	9.83021e-05	0.00160887
GLTSCR2	-1.01939	0.26175	9.83922e-05	0.00160906
TBC1D16	-1.82646	0.469256	9.93231e-05	0.00162041
PIK3IP1	-0.794109	0.204041	9.94589e-05	0.00162134
NFATC2	-0.93584	0.240497	9.97189e-05	0.001623
ZNF320	-1.04634	0.268994	0.000100322	0.00163153
NR3C1	-0.997794	0.256542	0.000100495	0.00163304
TOX2	1.53181	0.393864	0.000100579	0.00163312
CDRT15P	1.66994	0.429523	0.000101117	0.00164056
RPL19	-0.912522	0.234725	0.000101235	0.00164117
TPP1	0.888736	0.228724	0.000102067	0.00165075
RABL2B	-0.705935	0.181699	0.000102247	0.00165106
GPR65	-0.976792	0.251728	0.000104309	0.00167645
CCNG2	1.3509	0.348424	0.000105679	0.00169715
LIMA1	1.33171	0.343541	0.000106009	0.00169925
TMEM30B	-1.7827	0.459899	0.000106059	0.00169925
NPTXR	-1.83225	0.472646	0.000105934	0.00169925
SETBP1	1.96533	0.507064	0.000106227	0.00170062
MAPT	-1.88706	0.487152	0.000107217	0.0017138
MPZL1	-1.76451	0.455559	0.000107377	0.00171503
MGST2	1.37798	0.356041	0.000108709	0.00172957
NINL	-1.59797	0.413189	0.000110003	0.00174746
SLC22A17	-1.96735	0.50873	0.000110101	0.00174766
DOK2	0.9833	0.254594	0.000112355	0.00177778
CBL	-0.613114	0.158768	0.000112604	0.00177778
FAM159A	-1.28738	0.333408	0.000112798	0.00177946
C1orf162	-1.67718	0.434979	0.00011537	0.00181725
USP6NL	-1.86199	0.483259	0.000116688	0.00183661
PTPRM	-1.63537	0.424728	0.000117923	0.00185321
PODXL2	-1.61289	0.419219	0.000119397	0.00187494
USP3	-0.823257	0.213991	0.000119497	0.00187507
STAC	1.90918	0.49647	0.000120306	0.00188595
PPPDE2	0.952507	0.248161	0.00012391	0.00193225
KBTBD8	1.19752	0.312075	0.000124401	0.00193722
KIAA0182	-0.990242	0.258734	0.000129576	0.00200716
NDRG2	-1.1521	0.301296	0.000131405	0.00203242
GRB10	-2.01273	0.526434	0.000131658	0.00203481
RAB33A	1.2254	0.320708	0.000132954	0.00205328
GIMAP6	-0.960403	0.251399	0.00013333	0.00205754
GCNT1	1.29567	0.339294	0.000134138	0.00206691
RNASE6	-1.9691	0.516447	0.000137408	0.00211572
SLC35E4	1.55226	0.407413	0.00013895	0.00213465
ARSB	0.956626	0.251334	0.000141124	0.00216481
TRAT1	-1.23828	0.325377	0.000141415	0.00216765
HCN3	-1.83282	0.481752	0.000142102	0.00217332
ZHX2	-0.763832	0.200823	0.000142659	0.00218021
PARP11	-1.0471	0.275514	0.000144384	0.00219887
NAV2	-1.7899	0.471136	0.000145209	0.00220605
C9orf167	1.23494	0.325237	0.000146426	0.00221962
ESPL1	1.65233	0.435556	0.000148465	0.00224888
RPL38	-0.978006	0.257975	0.000149991	0.00226697
RUFY3	-1.48634	0.392681	0.00015365	0.00232057
MT1F	1.10026	0.291058	0.000156698	0.00235793
KLF12	-0.815742	0.215774	0.000156487	0.00235793
BRCA1	1.45224	0.384307	0.000157549	0.00236596
SMC6	0.854077	0.226065	0.000158084	0.00237184
ACTB	1.06716	0.282491	0.000158301	0.00237269
CASP3	0.953586	0.252434	0.000158372	0.00237269
RORC	-1.60069	0.42387	0.000159122	0.00238218
PPP1R13B	-0.76305	0.202423	0.000163518	0.00244266
SCML1	-2.0419	0.54174	0.000163798	0.00244507
FAM102A	-0.835093	0.221677	0.000165113	0.00245933
VEGFB	-1.07555	0.285561	0.000165574	0.00246321
CEP68	-0.838673	0.222673	0.000165627	0.00246321
H2AFZ	0.767982	0.204428	0.000172146	0.00254746
DUSP8	-1.51369	0.402981	0.000172498	0.00255083
SOS1	-0.788443	0.209925	0.000172768	0.00255298
ACVR1B	-1.35878	0.361845	0.000173242	0.00255815
ZFP36L1	-0.866635	0.230876	0.000174257	0.00257129
TNFRSF10B	-1.12606	0.30009	0.000175147	0.00258072
PCK2	1.06822	0.285038	0.000178511	0.00262659
ISYNA1	-1.06562	0.284385	0.000178881	0.00262935
GSR	0.924454	0.246742	0.000179216	0.00262935
RAP2A	0.951609	0.254224	0.000181695	0.00266192
GABPB1	0.835877	0.223642	0.000185809	0.00271443
PPM1L	-1.9336	0.517465	0.000186467	0.00271986
SNHG8	-1.02813	0.275158	0.000186577	0.00271986
FAM125B	-1.75173	0.469093	0.00018825	0.00274231
SLC44A1	-1.08254	0.289932	0.000188633	0.00274594
IRF2BP2	-0.887066	0.23779	0.000191132	0.00277854
KIAA0040	0.888818	0.23845	0.0001934	0.00279947
WHAMML1	-1.77084	0.475497	0.00019595	0.00283238
MAN1A2	0.88256	0.237026	0.000196499	0.00283632
PVRL3	-1.80288	0.484302	0.000197145	0.00284165
AGMAT	0.974702	0.261882	0.000197716	0.00284789
CDC6	1.85606	0.499507	0.000202576	0.00291585
FLOT1	-0.73869	0.198906	0.000204204	0.00293517
PGM2L1	1.21738	0.327985	0.000205873	0.00295502
MCTP2	-1.85147	0.499483	0.000209921	0.00301102
UBASH3A	-0.745311	0.201277	0.000213136	0.003055
STXBP1	-1.6766	0.452852	0.000213644	0.00305589
KDM4A	0.635341	0.171606	0.000213627	0.00305589
ZNF844	-1.86902	0.505185	0.000215882	0.00308575
CENPO	1.06414	0.287785	0.000217555	0.0031075
CATSPERB	-1.90242	0.515431	0.000223431	0.00318699
RPS27A	-0.934938	0.253332	0.00022375	0.00318933
RARG	-1.24382	0.337331	0.000226697	0.00322462
NAGA	0.794263	0.215445	0.000227257	0.00323036
AURKA	1.50222	0.407719	0.000229194	0.00324665
CIT	1.49634	0.406294	0.000230594	0.00326423
EEF1B2	-1.05341	0.286138	0.000231867	0.00328
CAMK2N1	-1.53465	0.416989	0.000232944	0.00328624
PKM2	0.900737	0.24472	0.000232614	0.00328624
ID2	-1.24563	0.33847	0.00023307	0.00328624
DIXDC1	1.65099	0.448961	0.000235658	0.0033199
TGFBI	-1.67065	0.454466	0.000236858	0.00333165
GIMAP2	-1.06051	0.288643	0.000238682	0.00335331
SAMHD1	0.695217	0.189234	0.000238918	0.00335433
CLIP4	-0.907343	0.247031	0.000239728	0.00336339
NCAPG2	1.23247	0.335598	0.000240223	0.00336805
FGL2	1.36591	0.372142	0.000242156	0.00339052
LATS2	-2.06669	0.563102	0.000242379	0.00339133
MIIP	0.878899	0.239548	0.000243515	0.0034049
NDUFV2	0.72777	0.198867	0.000252622	0.00351548
NAT1	1.17577	0.321301	0.000252795	0.00351551
BAG3	-1.19553	0.326874	0.000254728	0.00353761
RPL13AP5	-0.944798	0.258402	0.000255874	0.00355111
QPCT	-1.94304	0.531544	0.000256726	0.00355813
TRIM59	0.836042	0.228708	0.00025668	0.00355813
GAS5	-0.807169	0.220963	0.000259235	0.00358807
LAPTM4B	1.38598	0.379607	0.000261118	0.00360927
CDCA3	1.80893	0.495734	0.000263264	0.00363648
POLQ	1.88273	0.515984	0.000263454	0.00363666
SLC1A5	1.07309	0.29418	0.00026456	0.00364702
WDR19	-1.49825	0.410719	0.000264432	0.00364702
FKBP11	-1.34021	0.36761	0.000266618	0.00367292
SETD7	1.10164	0.302372	0.000269144	0.00370525
OR2A9P	1.3627	0.374317	0.00027211	0.00374356
ZNF516	-1.99659	0.548556	0.000272941	0.00375248
LMO7	-1.07819	0.296358	0.000274626	0.00377061
ZNF542	-1.73339	0.47673	0.000276906	0.00379936
KIAA1217	-1.71311	0.471289	0.000278032	0.00381226
OSBPL5	-1.84059	0.506468	0.000278882	0.00381882
IRGM	-2.03936	0.561236	0.000279387	0.00382319
TMEM204	-1.26783	0.349322	0.000284066	0.00388205
MAD2L1	1.29821	0.357677	0.000283901	0.00388205
GMFB	0.906598	0.249821	0.000284533	0.00388584
TPM4	0.683265	0.188396	0.000287016	0.00391715
IMPDH2	-0.806132	0.222565	0.00029232	0.00398424
RBM38	0.685507	0.18931	0.000293365	0.00399055
ACTN4	0.662367	0.182943	0.000293904	0.00399363
RPS6	-0.905872	0.250284	0.000295315	0.0040091
VASH1	-1.12918	0.312045	0.000296155	0.00401785
APBA2	-2.0663	0.571118	0.000296892	0.00402254
OR2A20P	1.65284	0.457024	0.000298574	0.00403733
DYNLRB1	0.775103	0.214382	0.000299739	0.00405042
CCND2	0.844385	0.233598	0.00030071	0.00406087
CDKL5	-1.75445	0.485798	0.000304452	0.0041033
HN1	0.94557	0.261811	0.000304257	0.0041033
FAM65B	-0.785336	0.217572	0.000306731	0.00412861
GOLGA7	-0.60395	0.167351	0.000307522	0.00413655
GAB2	-1.2486	0.346109	0.000309113	0.00414438
RPL26	-0.853231	0.23668	0.000312154	0.00418241
DCHS1	-1.79747	0.499395	0.00031909	0.00425868
TJP2	1.30735	0.363665	0.000324475	0.00432212
REPS1	-0.614194	0.170883	0.000325337	0.00433079
DYX1C1	1.94838	0.542652	0.000330085	0.00437111
CXCR4	-0.910886	0.253674	0.0003297	0.00437111
HPRT1	0.950962	0.264935	0.000331428	0.00438065
C17orf48	-0.94423	0.263125	0.000332554	0.00439271
LFNG	0.952991	0.265628	0.000333614	0.00440105
SAT1	0.877151	0.244961	0.000342572	0.00449613
CCNE1	1.60773	0.449096	0.000343705	0.00450236
CYP2U1	-1.59279	0.445099	0.00034556	0.00452377
CKS2	1.59691	0.446454	0.000347734	0.00454643
ZG16B	1.93285	0.540447	0.000348366	0.00455181
RPL34	-0.900847	0.251917	0.000348939	0.0045535
HKDC1	1.4826	0.414635	0.000349338	0.00455581
PLK2	-1.87903	0.525778	0.000351818	0.00458524
TMPRSS3	1.09097	0.305815	0.00036051	0.0046896
PTK2	-1.99508	0.559376	0.000361612	0.00469733
RIF1	-0.77026	0.215971	0.00036179	0.00469733
RGS1	1.23328	0.345818	0.000362105	0.00469844
SLC30A6	0.791196	0.221952	0.000364248	0.00471849
RPL13A	-0.889633	0.249571	0.000364339	0.00471849
IL18RAP	-1.33719	0.375489	0.000369165	0.00477497
H2AFX	0.85	0.238711	0.000369731	0.00477628
COL9A2	1.42678	0.400674	0.000369534	0.00477628
FLT4	-1.57188	0.441684	0.000372509	0.0048031
HJURP	1.92103	0.540573	0.000379853	0.00488858
TPCN1	-1.01286	0.285062	0.000380665	0.00489596
PLCD1	-0.793222	0.223494	0.000386432	0.00496393
PTPN22	0.678587	0.191215	0.000386976	0.00496781
SLC9A1	0.750413	0.211508	0.000388291	0.00497846
DPH5	-0.824246	0.232437	0.000390974	0.00500349
RPS10	-0.921414	0.260777	0.000410342	0.0052318
COX5A	0.927235	0.262578	0.000413555	0.00526036
DLEC1	-1.59282	0.451032	0.000413201	0.00526036
BCL6	-1.11465	0.31575	0.000415309	0.00527874
TDG	0.891153	0.252746	0.000422076	0.00536143
POLR1E	-0.933957	0.264995	0.000424391	0.00538418
KRT18	-1.70672	0.484334	0.00042534	0.00538699
ANKRD55	-1.86375	0.528903	0.000425399	0.00538699
DUSP7	-0.7769	0.220567	0.000427833	0.00541447
RPS3A	-1.02639	0.291509	0.000430002	0.00543523
RPS14	-0.845339	0.240218	0.000433105	0.00547108
SMAGP	-1.20794	0.343701	0.000440589	0.00554856
CD68	1.34827	0.383992	0.000446116	0.00561472
FBLN7	-0.829903	0.236399	0.000447084	0.00562346
STIL	1.34865	0.384328	0.000449599	0.00564564
GPR18	-1.47874	0.421406	0.000449672	0.00564564
LZTFL1	-0.980508	0.279927	0.000460526	0.00576079
FN3K	-1.87444	0.535181	0.000461	0.00576321
TCTN1	-1.54748	0.441962	0.000462822	0.00577543
CDKN1A	-0.811593	0.231861	0.000464655	0.00578845
C15orf42	1.77712	0.508137	0.000469956	0.00585024
BYSL	1.59856	0.457181	0.000471296	0.00586337
SESN3	-1.356	0.387876	0.000472366	0.00587312
TROAP	1.81691	0.519993	0.000475647	0.00591034
LMNB1	0.905965	0.259315	0.000476402	0.00591614
MT1L	1.79548	0.514047	0.000477928	0.00592792
RPL19P12	-0.888057	0.254465	0.000483197	0.00598605
PBK	1.96542	0.563218	0.000483699	0.00598844
BMI1	-0.737895	0.211463	0.000483974	0.00598844
C16orf61	0.90026	0.258078	0.00048605	0.00600689
ARRDC2	-0.999481	0.286563	0.000486976	0.00601472
CYP7B1	1.87647	0.538058	0.000487578	0.00601855
NQO1	1.15479	0.331306	0.000491106	0.00605845
SLC43A2	1.35108	0.38787	0.000495206	0.00610536
MKI67	1.8422	0.529055	0.000497572	0.00613085
PTRF	1.8127	0.521093	0.000503954	0.00619834
AGAP3	-1.02824	0.295657	0.000505558	0.00621434
C3orf64	0.756064	0.217468	0.000507695	0.00623688
ADAMTS10	-1.71115	0.492377	0.00051033	0.00626176
SMTN	1.43753	0.413765	0.000512236	0.00628139
DSCC1	1.91821	0.552758	0.00051997	0.00636863
KIF4A	1.66445	0.479686	0.000520714	0.00637394
UNC84A	-0.929177	0.267887	0.000523296	0.00640173
EEF1A1	-0.955419	0.275623	0.000527479	0.00644139
KPNA2	0.900764	0.259853	0.00052739	0.00644139
YWHAG	0.686143	0.197974	0.000528592	0.00645114
HAGHL	-1.27859	0.368939	0.000529083	0.0064533
EIF4E3	0.848076	0.245033	0.000538029	0.006543
ZNF44	-1.02751	0.296959	0.000539968	0.00655493
C16orf54	-0.912957	0.264	0.00054386	0.00659828
SUSD4	-1.91042	0.55277	0.000548093	0.00664571
LUZP1	-0.726448	0.21022	0.000548937	0.00665202
ZNF768	-1.03246	0.298816	0.000549979	0.00666071
LOC644936	1.08072	0.312962	0.000553999	0.00669362
DGCR11	1.2375	0.358365	0.000553986	0.00669362
RPL32	-0.899369	0.260469	0.000554624	0.00669722
RAB8B	0.727741	0.210876	0.000558424	0.00673804
TXNIP	-0.822939	0.238623	0.000563278	0.00677782
RPL35	-0.868709	0.252088	0.000568839	0.00684072
STAP2	1.45781	0.423348	0.000574178	0.00690089
ADCY3	0.972144	0.282683	0.000583891	0.00700124
L3MBTL3	0.866198	0.251904	0.000584713	0.007007
DTX4	-1.91899	0.558473	0.000590076	0.00706715
RPS19	-0.891035	0.259372	0.000591782	0.00708345
HRH2	1.52583	0.444264	0.000593619	0.0071013
LYPLA1	0.759527	0.221337	0.000600175	0.00717555
FANCI	0.902227	0.263067	0.000604358	0.00721473
EXT1	0.951739	0.277497	0.000604186	0.00721473
DNAI2	-1.61051	0.469659	0.000605583	0.00722338
TSPAN18	-1.1008	0.321258	0.000611306	0.00727897
TNFRSF11A	1.79799	0.524957	0.000614729	0.00731549
RRM1	0.681466	0.198996	0.000615882	0.00732497
CRIPT	1.13269	0.330798	0.000616798	0.00733161
RPL13	-0.98468	0.287599	0.000617544	0.00733397
COMMD7	0.763109	0.22291	0.000618426	0.00733823
TMEM8B	-1.01042	0.29537	0.000624206	0.007394
NDUFAF1	1.03021	0.301284	0.000627601	0.00742993
CMTM8	-1.4994	0.438826	0.000633486	0.00749096
RAB30	0.978392	0.286401	0.000635104	0.00750146
SECTM1	-1.56421	0.457879	0.000635003	0.00750146
SGK3	-1.13313	0.331835	0.000638424	0.00752337
VDR	1.1124	0.32578	0.00063879	0.00752337
PRG4	1.43018	0.419375	0.000649013	0.00762627
COLQ	-1.34336	0.394073	0.000652245	0.00765112
ITFG1	0.756104	0.221828	0.000653185	0.00765777
HSD3B7	1.5603	0.457821	0.000654176	0.00766501
SSBP3	-0.798934	0.234485	0.000656368	0.00767757
VSIG1	-0.805021	0.236254	0.000655771	0.00767757
NUAK2	-1.31168	0.385033	0.000657619	0.00767908
FAM84B	-0.838984	0.246261	0.000657081	0.00767908
CDCA8	1.30392	0.382752	0.000657511	0.00767908
GLB1L3	-1.936	0.568612	0.000662176	0.00772236
ALDH3A2	0.926575	0.272149	0.000662453	0.00772236
MCF2L	-1.54357	0.453504	0.000664893	0.007742
ORC6L	1.76444	0.518378	0.000664614	0.007742
HIP1R	-1.00798	0.296304	0.00066931	0.00778902
TP73	1.71995	0.505947	0.00067518	0.00785289
IL23A	-1.06958	0.314756	0.000678538	0.00788748
HYAL3	1.11171	0.327235	0.000680608	0.00790426
RPL11	-0.773487	0.227814	0.000685629	0.0079519
CNNM3	-0.666784	0.196453	0.000688501	0.00798071
USP13	-0.906932	0.267332	0.000692521	0.00801825
RAPGEF6	-0.728672	0.214865	0.000695607	0.00803586
PCTP	1.05075	0.309914	0.000697732	0.00805136
ZNF33B	-0.946652	0.279259	0.000699269	0.00806456
UCP2	0.952558	0.281125	0.000703078	0.00810394
CLIP2	-1.39914	0.413056	0.0007059	0.0081319
LOC651250	-0.849161	0.250748	0.000707868	0.00814793
NCRNA00094	-0.888403	0.262342	0.000708084	0.00814793
ABHD5	1.00671	0.297679	0.000719936	0.00827041
SMAD7	-0.768573	0.227288	0.000720944	0.00827736
RPL30	-0.880102	0.260296	0.000721796	0.00828251
HERPUD1	0.808025	0.239077	0.000725468	0.00832
PLEKHB1	-1.00936	0.299032	0.00073697	0.00843777
RPL29	-0.844127	0.250106	0.000737952	0.00844431
APP	-1.85349	0.549855	0.0007493	0.00856462
RPL5	-0.842324	0.249916	0.000750532	0.00857393
DPP3	0.604423	0.179497	0.000759057	0.00864141
ASPM	1.54155	0.457965	0.000762404	0.00866617
USP54	-1.06053	0.315177	0.000765751	0.0086994
C7orf29	0.806788	0.239782	0.000766344	0.00870133
NUF2	1.60969	0.478453	0.000767204	0.00870628
NEBL	1.8109	0.538307	0.000768045	0.00871102
MCM6	0.762423	0.227017	0.000783839	0.00887585
TOP1MT	-0.968591	0.288687	0.00079318	0.00896145
UBXN8	1.17443	0.350182	0.000797217	0.00900211
LIMD1	0.717591	0.214021	0.000799687	0.00902504
SLC35D1	0.722626	0.21558	0.000802254	0.00904904
NDUFB8	0.758827	0.226403	0.00080327	0.00905552
GIMAP1	-1.08608	0.324153	0.000806604	0.00908813
SNTB1	-1.64489	0.490963	0.00080716	0.0090894
VANGL1	1.1774	0.351694	0.0008146	0.00915812
TTC3	-0.760345	0.227149	0.000815905	0.00916277
FBXO34	-0.788248	0.235475	0.0008155	0.00916277
MAGI3	-1.52546	0.455744	0.000816373	0.009163
PVRL1	-1.40685	0.420618	0.000823671	0.00922651
GRASP	-1.75497	0.525116	0.000831583	0.00930829
MTMR11	1.8573	0.555807	0.000832906	0.00931803
KLHL34	1.70291	0.509774	0.000836209	0.00934479
C1GALT1C1	1.07108	0.320624	0.000835919	0.00934479
MT2A	1.13435	0.339614	0.000837453	0.00935361
MYST3	-0.695739	0.208418	0.000843283	0.0094136
SAV1	-0.931492	0.279207	0.000849318	0.00947068
HTATIP2	0.93669	0.280792	0.00085027	0.00947316
DNAJC18	0.908186	0.272315	0.000852806	0.00948579
MINPP1	1.05313	0.316064	0.000862174	0.00957764
LSR	-0.806387	0.242073	0.000864822	0.00960186
RPS5	-0.967747	0.291026	0.000883234	0.00977986
LMTK3	-1.15482	0.347319	0.000884344	0.00978686
SPG20	-1.57118	0.472642	0.000886557	0.00980607
FBXO10	-1.34957	0.406229	0.000893163	0.00986321
ENC1	-1.6546	0.49814	0.000895165	0.00988
POTEF	0.999618	0.30163	0.000919536	0.010111
KCTD21	-0.94289	0.284618	0.000923594	0.0101393
VCP	0.750503	0.226557	0.000924158	0.0101401
KIAA1324L	-1.15926	0.350031	0.000926688	0.010157
GRLF1	-0.779814	0.235489	0.000928067	0.0101656
CCDC53	0.81142	0.245114	0.000931674	0.0101953
NET1	1.16026	0.350628	0.000936024	0.0102375
SLC29A2	-1.41444	0.427628	0.000940821	0.0102844
MBNL3	-1.27384	0.3855	0.000951809	0.0103935
ARHGEF5L	0.98451	0.298299	0.000965416	0.0105086
GINS4	0.972501	0.294733	0.000968212	0.0105278
BRD3	-0.646613	0.19601	0.000970718	0.0105495
LRMP	-1.34657	0.408422	0.00097726	0.0106094
RLIM	-0.783813	0.237904	0.000985387	0.010675
MAP9	-1.19144	0.361827	0.000991772	0.0107329
PLOD1	0.974072	0.296159	0.00100536	0.0108685
SKAP2	1.14969	0.349686	0.00100978	0.0108991
TTC39C	0.876429	0.266609	0.00101147	0.0109116
DCLRE1A	0.839863	0.255657	0.00101943	0.0109896
ACPL2	-1.05664	0.321724	0.00102229	0.0109994
MR1	0.775893	0.236232	0.00102181	0.0109994
TCF7L2	-1.41091	0.429783	0.00102764	0.0110453
HSF5	1.21038	0.368714	0.00102817	0.0110453
2020-09-03	1.48985	0.454028	0.00103288	0.0110901
C2orf48	1.8193	0.554578	0.00103618	0.0111197
TPMT	0.90167	0.274973	0.0010413	0.0111689
RGPD5	-0.954518	0.291364	0.00105277	0.0112625
MOSPD1	1.01017	0.308439	0.00105618	0.011293
RPS16	-0.794427	0.242605	0.00105824	0.0113092
PIM2	0.689008	0.210441	0.00105994	0.0113215
ZNF853	-1.4572	0.445118	0.00106133	0.0113304
ZNF737	-0.698093	0.213334	0.00106678	0.0113768
RPS18	-0.90775	0.277503	0.00107115	0.0114174
C9orf30	-0.944702	0.288901	0.00107554	0.0114583
UBE2N	0.750073	0.229404	0.00107677	0.0114655
ICOS	0.927814	0.283877	0.00108171	0.0115121
SLC2A11	-1.27492	0.39018	0.00108494	0.0115226
APLP2	0.853865	0.261319	0.00108494	0.0115226
PRKX	-0.904279	0.276793	0.001087	0.0115384
MAP7	-1.64712	0.504421	0.00109322	0.0115949
RPL9	-0.847023	0.2594	0.00109344	0.0115949
C21orf63	-1.18859	0.364686	0.0011172	0.0118224
TMEM116	-0.895834	0.27486	0.00111711	0.0118224
CDKN2AIP	-0.632627	0.194184	0.0011225	0.0118724
C6orf105	1.45218	0.44592	0.00112761	0.0119142
RPS20	-0.881387	0.270806	0.00113519	0.0119877
RGPD6	-0.94826	0.291665	0.00114918	0.0121065
C4orf33	1.08995	0.335967	0.00117774	0.0123865
TRPM2	1.47182	0.453778	0.00118076	0.0124119
NUP37	0.950406	0.293242	0.00119098	0.0125002
CUX1	-0.823199	0.254079	0.00119556	0.0125418
PODXL	-1.34274	0.414589	0.00120059	0.0125753
HIP1	1.13712	0.351186	0.0012039	0.0125971
LANCL2	0.844491	0.260839	0.00120542	0.0126066
MYO1G	0.648299	0.200276	0.00120779	0.0126249
ZNF462	-1.78596	0.551813	0.00120991	0.0126401
ABHD15	-0.69197	0.213808	0.00121048	0.0126401
DNAH11	1.48678	0.459474	0.00121287	0.0126587
GYLTL1B	-1.52725	0.472162	0.00121815	0.0126944
RPS23	-0.926931	0.286745	0.00122669	0.0127603
JAM3	-1.15642	0.357848	0.00123101	0.0127831
FRY	-1.49023	0.461262	0.00123457	0.0128136
ST3GAL1	-0.697804	0.216011	0.00123615	0.0128235
PWWP2B	-1.34163	0.415493	0.00124218	0.0128795
RPS3	-0.825114	0.255643	0.0012483	0.0129365
SNRNP35	0.64223	0.199105	0.00125715	0.0130217
LDOC1	-1.00979	0.313113	0.00125973	0.0130418
AIG1	-1.63566	0.507278	0.00126244	0.0130633
RPL31	-0.835813	0.259304	0.00126725	0.0131064
SIT1	0.768031	0.238366	0.00127273	0.0131565
RASGRP1	0.612003	0.190152	0.00128864	0.0133075
RAD51AP1	1.70217	0.529192	0.00129746	0.0133717
RPLP1	-0.858186	0.266771	0.00129567	0.0133717
STK17A	-0.954484	0.29673	0.00129686	0.0133717
ARPP19	0.64272	0.199908	0.00130412	0.0134202
KIAA0114	-1.00641	0.313047	0.00130497	0.0134221
GKAP1	-1.33026	0.414096	0.00131607	0.0135296
ORC1L	1.47878	0.46048	0.0013209	0.0135656
ZBED2	1.57583	0.490903	0.00132708	0.0136223
AGTRAP	0.868202	0.270689	0.0013395	0.0137429
KCNN4	1.09568	0.341648	0.00134111	0.0137525
RASSF2	-0.694943	0.216737	0.00134415	0.0137685
DNAJB11	0.664073	0.207162	0.00134794	0.0137951
GNPTAB	0.675329	0.210795	0.00135663	0.0138646
SPA17	1.62447	0.507056	0.00135663	0.0138646
SLC1A1	1.75384	0.547462	0.00135727	0.0138646
ZNF544	-0.799289	0.249832	0.00137757	0.0140563
PAIP2B	-1.1469	0.358582	0.00138174	0.0140849
PAFAH2	0.898792	0.281146	0.00138919	0.0141467
PM20D1	1.40452	0.439691	0.0014015	0.0142509
VCL	-0.94806	0.296785	0.00140104	0.0142509
LOC728743	-0.914303	0.286262	0.00140349	0.0142641
BDH1	-0.90947	0.284781	0.00140522	0.0142746
STYXL1	0.664461	0.208102	0.00140822	0.014298
PABPC4	-0.604641	0.189388	0.00140997	0.0143087
TOR2A	0.672303	0.210842	0.00142936	0.0144912
TNF	1.14002	0.357589	0.00143226	0.0145133
BASP1	1.66169	0.521327	0.00143551	0.0145391
PRIM2	0.807415	0.253376	0.00143941	0.0145715
FAM113B	0.75701	0.23763	0.00144421	0.0146128
SLC9A7	1.30771	0.410681	0.00145127	0.0146715
CHD9	-0.613696	0.192792	0.00145655	0.0147159
TLE1	-1.45726	0.457922	0.00146091	0.0147431
ITGAX	1.63246	0.512991	0.00146139	0.0147431
OTUD7A	-1.5696	0.493295	0.00146329	0.014755
ZNF329	-0.949015	0.29831	0.00146615	0.0147766
REEP6	-1.26226	0.397122	0.00148032	0.0149048
ASB13	-1.49393	0.470265	0.00148921	0.0149503
ACTG1	0.851402	0.268052	0.00149187	0.0149624
RPS12	-0.91684	0.288694	0.00149415	0.0149779
ALDH9A1	0.783053	0.246764	0.00150726	0.0150946
PPFIA3	-1.27161	0.401211	0.00152739	0.0152888
TMEM169	1.19502	0.377471	0.00154625	0.015431
DUS2L	0.845474	0.26707	0.00154686	0.015431
ADC	-1.53846	0.48596	0.00154646	0.015431
BACH1	0.773488	0.244418	0.00155288	0.0154835
TNFRSF25	-1.18657	0.374999	0.00155514	0.0154986
GPRASP1	-1.17196	0.370656	0.00156769	0.0156161
NCRNA00188	-0.792725	0.250837	0.00157599	0.0156759
RSL1D1	-0.750731	0.237569	0.00157736	0.015682
SH2D1A	0.635129	0.201068	0.00158428	0.0157279
VNN2	-1.56567	0.495746	0.00158742	0.015751
LOC284440	-1.43371	0.454026	0.00158977	0.0157596
SLC39A8	-1.16979	0.370812	0.00160676	0.0159126
RPS21	-0.910748	0.288728	0.00160861	0.0159233
NKD1	-1.35474	0.429821	0.00162233	0.0160437
C14orf45	-1.45598	0.462308	0.0016362	0.0161652
ZNF354A	-0.763572	0.242537	0.00164241	0.016211
RPL27	-0.812386	0.258243	0.00165624	0.0163396
GLT25D2	-1.46396	0.465537	0.00166276	0.0163882
TCTN2	-1.1032	0.351162	0.00168046	0.0165235
STARD7	0.689372	0.219468	0.00168313	0.0165334
MBOAT4	-1.37845	0.438907	0.00168583	0.016552
LBR	0.688311	0.219261	0.00169394	0.0166159
OXR1	-0.779116	0.24824	0.00169782	0.0166184
BACE1	-0.881853	0.28131	0.00171967	0.0167881
ARHGAP15	-0.664503	0.21213	0.0017331	0.016887
RPS25	-0.867925	0.277254	0.00174549	0.0169577
XKRX	1.78751	0.570957	0.00174373	0.0169577
CORO2A	0.732498	0.233983	0.00174471	0.0169577
GLCCI1	0.754994	0.241198	0.00174695	0.0169577
TIMELESS	0.802604	0.256401	0.00174649	0.0169577
P2RX7	1.20966	0.386849	0.0017662	0.0171202
CELSR3	0.754061	0.241328	0.00178026	0.0172321
UBE2T	1.26775	0.405751	0.00178144	0.0172354
LETM2	1.3416	0.429531	0.00178778	0.0172805
ZDHHC9	-0.842616	0.26986	0.00179369	0.0173295
RNF103	0.702131	0.224975	0.00180282	0.0173953
IRAK2	-1.08715	0.348347	0.00180305	0.0173953
RPL10A	-0.872382	0.279728	0.00181666	0.0175184
RPL10	-0.735888	0.236023	0.00182167	0.0175585
PHACTR2	0.707015	0.226918	0.00183494	0.0176781
FAM171A1	-1.58561	0.509375	0.00185287	0.0178236
C1orf85	0.60132	0.193312	0.00186692	0.0179189
ALDH5A1	-0.762768	0.245309	0.0018746	0.017934
RPS8	-0.806659	0.259391	0.00187205	0.017934
SNHG7	-0.927186	0.29816	0.00187282	0.017934
RNF213	0.609073	0.195841	0.00187062	0.017934
TIMM17A	0.671736	0.216087	0.00187953	0.0179644
RPS27L	0.752135	0.242023	0.00188552	0.0180133
C2orf89	-0.924576	0.297676	0.00189649	0.018095
IFNAR2	0.672503	0.216531	0.00189759	0.018095
HMGB3	1.27935	0.412156	0.00190898	0.0181952
HVCN1	-1.12078	0.361266	0.00191975	0.0182805
SUMO1P3	0.824771	0.265954	0.00192747	0.0183288
PDE7A	-0.604947	0.195151	0.00193595	0.0183924
XPC	-0.630764	0.203479	0.0019359	0.0183924
MAPRE3	-1.39196	0.449617	0.00196233	0.0186172
NOSIP	-0.767563	0.247955	0.00196436	0.0186221
NTHL1	0.99943	0.322871	0.00196514	0.0186221
GRAMD3	1.1556	0.373585	0.00197955	0.0187373
RACGAP1P	1.12687	0.364436	0.00198753	0.0188042
MYO18A	0.682848	0.220917	0.00199508	0.0188582
TMEM62	0.825197	0.267418	0.00203013	0.019163
ZCCHC11	-0.769134	0.249278	0.00203251	0.019168
MANEA	0.833696	0.270216	0.00203348	0.0191683
GCH1	0.779132	0.252554	0.00203547	0.0191782
PHF17	-0.634259	0.205641	0.00204037	0.0192155
CTSZ	0.872401	0.282891	0.00204324	0.0192338
LRFN3	-0.950631	0.308363	0.00205038	0.0192838
RPL36A	-1.36013	0.441197	0.00205043	0.0192838
FCHO2	-1.35784	0.440562	0.00205574	0.0193249
ACAA2	0.96098	0.311879	0.0020613	0.0193595
FUCA2	0.877282	0.284994	0.00208219	0.01952
FTH1	-0.794163	0.258047	0.0020868	0.0195454
TTC21A	-1.16101	0.377361	0.00209347	0.0195721
SSX2IP	-1.02734	0.334059	0.00210273	0.0196318
MYL6	0.66241	0.215431	0.00210639	0.0196571
CDCA7L	1.27045	0.413443	0.00212025	0.0197595
CENPM	1.05777	0.344658	0.00214742	0.0199788
ZDHHC2	-1.05277	0.343243	0.00216123	0.0200867
SFMBT2	-1.17933	0.384633	0.00216866	0.0201376
PGBD2	-0.964326	0.314725	0.0021838	0.0202583
CYB5R1	-0.638731	0.208613	0.00220009	0.0203925
CXCR5	-1.31053	0.428187	0.00220854	0.0204468
VIPR1	-1.70999	0.559076	0.00222369	0.0205741
DEPDC1B	1.4436	0.472193	0.00223396	0.0206427
KLHL25	-0.997763	0.326876	0.00227005	0.0208995
LYRM7	-0.64847	0.212466	0.00227241	0.0209041
NFKBIA	-0.979995	0.321104	0.00227357	0.0209041
RPL22	-0.754887	0.247573	0.00229486	0.0210868
ZNF780B	-0.923763	0.302966	0.00229552	0.0210868
SGCB	0.900071	0.295458	0.00231629	0.0212491
CXCR6	0.99	0.324997	0.00231765	0.021252
OR2A4	1.39113	0.456851	0.00232652	0.0213239
TENC1	-1.294	0.425074	0.0023332	0.021366
C12orf42	-1.57073	0.516155	0.00234118	0.0214058
ANLN	1.44046	0.473355	0.00234171	0.0214058
RPL27A	-0.788541	0.259247	0.00235281	0.0214976
KCNA3	-0.622849	0.204794	0.00235523	0.0215102
CTSA	0.688751	0.226529	0.00236221	0.0215452
FBXL8	-1.17795	0.387424	0.00236205	0.0215452
EZH2	1.05761	0.34791	0.00236657	0.0215658
VAMP5	0.892822	0.293699	0.00236636	0.0215658
SELM	-0.869147	0.286033	0.00237661	0.0216381
KLHDC5	0.744581	0.245125	0.0023851	0.0216866
GTF2IRD2P	-0.874026	0.287795	0.00238968	0.0216994
POU5F1B	-1.64009	0.540033	0.00238924	0.0216994
RPL14	-0.715399	0.235671	0.00240066	0.0217895
TSHZ1	-0.729633	0.24038	0.00240276	0.0217989
PRCP	-0.810457	0.267104	0.00241145	0.0218584
COL5A3	-1.63878	0.540177	0.00241507	0.0218815
ESYT2	-0.600769	0.198202	0.00243661	0.0220378
UBXN11	-0.906383	0.299159	0.0024474	0.0221257
C16orf87	0.922133	0.304456	0.00245538	0.0221881
SPPL2A	0.691784	0.228472	0.00246277	0.022245
STMN3	-0.94165	0.31112	0.0024728	0.0223063
HSPB11	0.757512	0.250374	0.00248204	0.0223625
RNASET2	-0.706182	0.233411	0.0024823	0.0223625
USP27X	-0.949263	0.313837	0.00248877	0.0223844
IFT140	-0.986656	0.326308	0.00249707	0.0223844
MYBL1	-1.68612	0.557651	0.00249781	0.0223844
SIRT5	-0.783189	0.259005	0.00249592	0.0223844
SH3PXD2A	0.713881	0.23599	0.00248592	0.0223844
IDI1	0.617462	0.204261	0.00250358	0.0224165
ZCCHC7	-0.687226	0.227411	0.00251147	0.0224774
TIAF1	0.796898	0.26377	0.00251784	0.0225246
C16orf5	0.742352	0.245726	0.00251894	0.0225246
ARL6IP1	0.732747	0.242674	0.00253212	0.0226326
RPL35A	-0.803027	0.266011	0.00253806	0.0226758
RENBP	1.07591	0.356439	0.0025404	0.0226868
CAMK1	1.40349	0.465177	0.00255191	0.0227501
SOX8	-1.5991	0.530111	0.00255679	0.0227837
CHAF1B	0.968524	0.321095	0.00255871	0.0227909
RPLP0	-0.863533	0.286481	0.00257595	0.0229246
FAM174B	1.48785	0.493881	0.00259052	0.0230144
XRCC2	1.52408	0.506001	0.00259526	0.0230382
HIVEP3	0.786532	0.261134	0.00259544	0.0230382
CCDC23	0.791529	0.262888	0.00260474	0.0231075
ACTR3	0.708928	0.235519	0.00261188	0.0231341
MFSD6	0.751688	0.249826	0.00262241	0.0232138
RTCD1	0.664135	0.220733	0.00262314	0.0232138
B3GAT1	1.38973	0.462252	0.00264339	0.023383
ADAM15	0.737034	0.245268	0.00265573	0.0234518
SALL2	-1.15435	0.384141	0.00265574	0.0234518
TEC	-1.42642	0.474842	0.00266473	0.023511
FUT8	0.751435	0.250221	0.00267258	0.0235701
CPSF3	0.667816	0.222588	0.00269776	0.0237006
MAF	0.612372	0.204123	0.00269967	0.0237072
NKG7	-1.2901	0.430431	0.00272448	0.0239046
IRF5	0.742166	0.247698	0.00273316	0.0239706
ACOT7	0.832865	0.278245	0.00276	0.0241442
AFF1	-0.724766	0.242242	0.00277234	0.0242315
ATP6V1A	0.627398	0.209727	0.00277617	0.0242546
ZNF439	-1.35629	0.453472	0.00278158	0.0242812
ITM2B	-0.716319	0.239541	0.00278632	0.0243122
METRNL	1.03082	0.344768	0.00279078	0.0243401
SFT2D1	0.800607	0.267794	0.00279307	0.0243401
PECR	0.724947	0.242483	0.00279265	0.0243401
USP15	0.739044	0.247334	0.00280773	0.0244472
GEM	1.61676	0.541243	0.00281615	0.0244893
SNX24	1.15882	0.387929	0.00281548	0.0244893
XBP1	-1.06043	0.355036	0.00281879	0.0244953
STIP1	0.672471	0.225312	0.0028393	0.0246385
ATP1B1	1.25447	0.420509	0.00285238	0.024731
FAM49B	0.731845	0.245403	0.00286165	0.0248009
TWIST1	1.65597	0.555802	0.0028879	0.0249968
COMMD4	0.657832	0.220821	0.00289168	0.025019
MTMR1	0.658568	0.221122	0.00289853	0.0250677
AMPD3	-0.719507	0.241723	0.00291491	0.0251881
HSF4	-1.1277	0.37894	0.00292113	0.0251889
NT5DC3	-0.970369	0.326059	0.0029198	0.0251889
PPP1R16A	-0.954762	0.320813	0.00291965	0.0251889
LOC92249	-0.769384	0.25866	0.00293466	0.0252738
KLRB1	-1.58654	0.533485	0.00294027	0.0253008
JAG1	-1.50826	0.507264	0.00294587	0.0253278
HAR1A	-1.45084	0.487996	0.00294853	0.0253401
CCND3	-0.653873	0.220263	0.00299163	0.0256241
PCTK3	-1.50938	0.508491	0.00299405	0.0256241
HELLS	1.29563	0.436457	0.00299249	0.0256241
APOL3	-0.66651	0.224538	0.00299384	0.0256241
RPL12	-0.705542	0.237806	0.00300834	0.0257142
LYAR	-1.01628	0.342697	0.00302153	0.0257895
C7orf44	-0.883106	0.29808	0.00305002	0.0259889
TBC1D9	1.68756	0.569622	0.00305059	0.0259889
LOC644165	-0.948794	0.320305	0.00305491	0.0260149
MDM2	0.649753	0.219482	0.0030725	0.0261101
IFI27L1	1.35886	0.459129	0.0030798	0.0261484
OBSCN	-1.12058	0.378829	0.00309637	0.026259
MAGEE1	-0.908058	0.307081	0.00310586	0.0263286
POM121L10P	-0.908405	0.307293	0.00311501	0.0263844
PPIL1	0.754856	0.255709	0.00315714	0.0267193
LGALS9B	0.976164	0.330708	0.00315991	0.0267317
MYO9A	-0.604648	0.204899	0.00316786	0.0267879
PLAUR	-1.40634	0.476671	0.00317434	0.0268161
DKFZp686O24166	-1.53531	0.520364	0.00317316	0.0268161
MAD1L1	0.660992	0.224191	0.00319485	0.0269275
ZNF418	-1.57846	0.535952	0.0032279	0.0271837
KLRK1	-1.49663	0.508281	0.00323476	0.0272191
RPL7A	-0.785867	0.266938	0.00323992	0.0272514
LPGAT1	-0.757423	0.257306	0.00324352	0.0272594
NEK2	1.59895	0.543293	0.00324968	0.0272888
ARRB2	-0.633633	0.215294	0.0032494	0.0272888
CEBPA	1.30051	0.442025	0.00325937	0.0273478
C3AR1	0.97288	0.330829	0.00327438	0.0274401
FKBP2	-0.899549	0.306352	0.00332128	0.0277991
KIAA1107	-1.47159	0.501403	0.00333619	0.0279012
OR2A1	1.59515	0.543618	0.0033428	0.0279337
OR2A42	1.59515	0.543618	0.0033428	0.0279337
PSAT1	1.227	0.418199	0.00334624	0.0279511
MAP2K3	0.615132	0.209758	0.00336158	0.0280678
CASK	0.657798	0.22438	0.00337188	0.0281081
C1orf115	-1.67039	0.569727	0.00336877	0.0281081
GLB1L2	-1.45666	0.496956	0.00337698	0.0281346
TRAF3	0.672718	0.229512	0.0033778	0.0281346
FAM153A	-1.67317	0.571003	0.00338715	0.0281783
CACNA1I	-1.67188	0.570553	0.00338648	0.0281783
RIN3	0.893368	0.304922	0.00339154	0.028186
USP46	-1.33951	0.457358	0.00340273	0.0282621
SPAG5	1.08657	0.371357	0.00343417	0.0284656
USP45	-1.15845	0.396254	0.00346115	0.028643
GCLM	-0.940458	0.321723	0.00346465	0.0286489
ARL6IP6	0.800534	0.273936	0.00347415	0.0287159
REC8	0.90293	0.309086	0.00348588	0.0287781
BEX2	-1.25097	0.428206	0.00348437	0.0287781
TFDP2	-0.919784	0.314875	0.00348789	0.0287805
RALGPS2	-1.6272	0.557069	0.00348897	0.0287805
SETD1B	0.876453	0.300104	0.00349476	0.0288051
RPL31P11	-0.91429	0.313097	0.00349866	0.0288257
C1orf103	-0.723873	0.248059	0.00352119	0.028977
ASCC1	0.684813	0.234674	0.00352125	0.028977
RPS17	-0.744376	0.255078	0.00352019	0.028977
ZCWPW1	-1.11381	0.381935	0.00354304	0.0291329
RPL17	-0.742694	0.254758	0.00355357	0.0291961
NDFIP2	1.11436	0.382645	0.00358826	0.0294106
CAMSAP1L1	-1.17418	0.403221	0.00359126	0.0294234
ZNF264	-0.62892	0.216135	0.00361605	0.0295676
CD276	1.62596	0.559384	0.0036526	0.0298308
RGS16	-1.13455	0.390468	0.00366521	0.0299218
CTSF	-1.06572	0.366878	0.0036744	0.0299731
CDH23	-1.42792	0.491881	0.00369633	0.030128
PSMC1	0.609829	0.210145	0.00370861	0.0302029
ACP2	0.662649	0.228362	0.00371086	0.0302029
LRRC24	-0.828206	0.285482	0.00371872	0.0302266
ANKRD32	-1.27912	0.440941	0.00372099	0.030233
MUC1	1.06363	0.366721	0.00372705	0.0302521
GAS6	-1.43887	0.496148	0.00373058	0.0302631
SEMA4A	1.06826	0.368614	0.00375496	0.0304488
IMMP2L	-1.38433	0.477751	0.00376021	0.0304673
TMEM150A	-0.818057	0.28279	0.00381813	0.0309123
MPP6	-1.23513	0.426986	0.00381988	0.0309143
SERINC5	-1.06303	0.367613	0.00383151	0.0309961
TLR3	-1.39769	0.483535	0.00384546	0.0310967
CLTA	0.678998	0.235024	0.00386395	0.0311604
LASP1	0.63463	0.219694	0.00386833	0.0311835
C18orf45	1.15891	0.401565	0.00390179	0.031409
BAZ2B	-0.835188	0.289475	0.00391191	0.031473
CLEC2B	-0.894387	0.310106	0.00392495	0.0315532
RYK	-0.780351	0.270613	0.0039311	0.031578
STAT4	-0.66299	0.229959	0.00393804	0.0316213
ZNF69	-1.42862	0.495652	0.00394786	0.0316754
MTERFD2	-0.766234	0.265874	0.00395231	0.0316864
ALAS1	0.644496	0.223682	0.00396031	0.0317258
MT1X	0.882171	0.306212	0.00396525	0.0317529
DONSON	0.966964	0.33576	0.00397769	0.0318277
ADRB2	-1.46855	0.510138	0.00399282	0.0319364
DDR1	-1.09496	0.380648	0.00402014	0.0321345
NFE2L3	0.698731	0.242918	0.00402229	0.0321345
EBP	0.705097	0.245601	0.00409299	0.0325994
PALM2-AKAP2	0.936885	0.326326	0.00409165	0.0325994
AKAP2	0.937051	0.326374	0.00409047	0.0325994
SLA	0.725048	0.252564	0.004095	0.0326013
DECR1	0.705133	0.246014	0.00415392	0.0330064
ZNRF2	0.616591	0.215172	0.00416251	0.0330368
TMEM120A	0.61971	0.21632	0.00417288	0.0331058
CELSR2	-1.11222	0.388303	0.00417921	0.0331432
RAD54L	1.18267	0.412997	0.00418804	0.0332004
WDR51A	1.17552	0.410522	0.00419012	0.0332041
RFC3	0.971417	0.339458	0.00421416	0.033356
CASP8AP2	-0.709349	0.248047	0.00424	0.0335476
TMEM220	-1.21361	0.424417	0.00424346	0.0335492
PI16	1.02621	0.358965	0.00425257	0.0336082
STAMBP	0.771662	0.270017	0.00426554	0.0336848
ANTXR2	0.933223	0.326653	0.00427769	0.0337548
PCGF5	-0.622706	0.218044	0.00429186	0.0338441
CEBPD	-1.05311	0.368758	0.0042923	0.0338441
SBDSP	-0.81222	0.284494	0.00430426	0.0339253
RCBTB1	0.682136	0.239104	0.00433239	0.034124
VAT1	-0.794002	0.278802	0.00440086	0.0345541
SLC2A13	-1.10494	0.388016	0.004404	0.0345656
INPP5F	0.94876	0.333486	0.00444142	0.0347928
EEF1G	-0.778007	0.273599	0.0044607	0.0349305
PAFAH1B3	0.893267	0.314314	0.00448376	0.0350729
FLJ90757	-1.20591	0.424517	0.00450181	0.0351854
ZNF367	0.917585	0.323004	0.00450029	0.0351854
ZNF574	-0.636294	0.224141	0.0045282	0.0353782
BRCA2	0.992509	0.349723	0.0045399	0.0354561
PCSK1N	1.54965	0.546167	0.00454956	0.0355045
BEGAIN	-1.3199	0.465285	0.00455755	0.0355264
GTF2E1	0.657614	0.231809	0.00455563	0.0355264
STAMBPL1	0.938194	0.330963	0.00458627	0.0356961
PTCH1	-1.33774	0.471898	0.00458537	0.0356961
TUBG1	0.915782	0.323192	0.00460335	0.0358155
KIF21A	-0.735458	0.259666	0.00462112	0.0359401
CKAP2	0.762496	0.269255	0.00462769	0.035964
RALGAPA2	-0.710777	0.251156	0.00465449	0.0361176
TP63	1.5388	0.544184	0.00468819	0.0363654
ZBTB38	0.613214	0.217025	0.00471998	0.0365705
LOC285740	1.46134	0.517371	0.00473473	0.036671
LOC100129354	1.50354	0.53241	0.00474251	0.0367174
EEF1AL7	-0.993827	0.352081	0.00476178	0.0368388
E2F8	1.49621	0.530179	0.00477137	0.0368991
CACYBP	0.659346	0.233738	0.00478926	0.0369744
CCDC92	-0.65884	0.23363	0.00480221	0.0370121
MAP2K6	-1.05423	0.374411	0.00486715	0.0374846
BBS2	-1.00475	0.357145	0.0049037	0.0377377
SELI	0.682473	0.242583	0.00490276	0.0377377
NAP1L1	-0.644816	0.229266	0.00491541	0.0378137
TOX	0.874727	0.311177	0.0049383	0.0379705
PPM1M	0.611488	0.217641	0.00495996	0.0381136
PDE9A	-0.832756	0.296481	0.00497265	0.0381829
ZNF653	-0.895163	0.3187	0.00497271	0.0381829
AHRR	1.44203	0.513457	0.00497765	0.0382066
ATP13A1	0.670734	0.23894	0.00499862	0.0383246
RGPD7	-1.04369	0.372011	0.00502344	0.0384862
CD59	0.652796	0.232838	0.00505272	0.0386097
ALS2CR4	1.07957	0.385136	0.00506155	0.038634
HDHD2	0.688745	0.245806	0.00507891	0.0386805
RPLP0P2	-0.971152	0.346594	0.00507893	0.0386805
TTYH3	0.838437	0.29927	0.00508491	0.0387117
CLEC2D	-0.655922	0.234195	0.00509842	0.0387571
RPS2	-0.744668	0.265868	0.0050961	0.0387571
SLC16A10	1.57848	0.564061	0.00513537	0.0389946
ADAM9	1.12208	0.400996	0.00513835	0.0390028
ARHGEF10	1.45326	0.519399	0.0051425	0.0390055
FNIP2	-0.939175	0.335661	0.00514227	0.0390055
MAD2L2	0.650793	0.232763	0.0051748	0.0392013
PRDX1	0.64817	0.231873	0.00518418	0.0392492
RAB1A	0.635341	0.22738	0.00520303	0.0393629
DPYSL2	0.940922	0.336779	0.00520784	0.0393848
HNRNPA3P1	0.811076	0.290374	0.00521868	0.0394522
SEMA6C	-1.02963	0.368739	0.00523336	0.0395486
C1orf201	-0.923254	0.330696	0.00524077	0.03959
ZNF543	-0.918501	0.329785	0.00535028	0.0402972
PSMD14	0.720605	0.258741	0.00535204	0.0402972
PDK1	0.815952	0.293185	0.00538485	0.0405295
DDB2	0.602377	0.216541	0.00540552	0.0406552
GALK1	0.66089	0.237733	0.00543635	0.0408572
RPL4	-0.765854	0.275714	0.00547427	0.0411271
ESPN	-1.47567	0.531401	0.00548719	0.0412091
IRAK3	1.4436	0.520061	0.00550625	0.041322
SLC25A44	0.624721	0.225258	0.00554813	0.0415907
EDA	-1.58334	0.570966	0.00555263	0.0415941
TBC1D8	1.46163	0.527432	0.0055848	0.0418199
CHCHD1	0.750683	0.270995	0.00560387	0.0419015
ERBB3	-1.23185	0.44474	0.00560889	0.0419238
SKAP1	0.700693	0.253095	0.00563151	0.0420776
RPL21P44	-1.42934	0.516433	0.00564492	0.0421475
MAL	-1.02984	0.372091	0.00564497	0.0421475
RUNX1	0.722337	0.261024	0.00565188	0.0421837
ZNF22	-0.814959	0.294632	0.00567436	0.0423361
GGCT	0.684723	0.247742	0.00571234	0.042604
KIAA0495	-0.694182	0.251216	0.0057223	0.0426473
AGPAT5	-0.700618	0.253536	0.00572054	0.0426473
IL28RA	-0.995184	0.360281	0.00574062	0.0427373
FAM21C	-0.796774	0.28848	0.00574525	0.0427563
ZNF585B	-0.992147	0.359282	0.00575409	0.0427911
PDE4B	0.720867	0.261119	0.005768	0.042848
AIM1L	-1.31602	0.476978	0.00579656	0.043029
ANKRD13B	1.03806	0.376485	0.00582891	0.0432379
JUNB	-0.79633	0.289012	0.0058629	0.0434108
APOBEC3B	1.22682	0.445306	0.00586894	0.0434251
LMO4	-0.958433	0.347998	0.00588485	0.0435271
RPL37A	-0.717425	0.260609	0.00590736	0.0436779
DGCR6	-1.2819	0.465901	0.00593326	0.0438378
PLEKHG3	-0.887868	0.322925	0.0059695	0.0440666
GNB4	-0.962877	0.350279	0.0059798	0.0441182
IFT172	-1.10022	0.400419	0.00600211	0.044251
CCDC101	-0.730819	0.266203	0.00604467	0.0445009
PRR11	1.11747	0.407028	0.00604309	0.0445009
PDCL	0.638628	0.232655	0.00605191	0.0445383
TMPRSS13	0.981268	0.357532	0.00605914	0.0445595
PIK3R1	-0.77325	0.281793	0.00606886	0.044615
LOC151162	-0.982018	0.358036	0.00609192	0.0447365
GLB1	0.739714	0.269716	0.00609617	0.0447517
C17orf58	0.903428	0.329683	0.0061384	0.0450295
SARS2	0.626022	0.228476	0.00614419	0.045056
NPDC1	0.89267	0.325821	0.00614839	0.0450706
DLEU1	0.890498	0.325067	0.00615452	0.0450995
TOMM7	-0.684965	0.250052	0.00615725	0.0451034
CADM1	1.436	0.524633	0.00619745	0.0453655
KCNQ5	-1.52736	0.558286	0.00622282	0.0454056
RPL6	-0.747787	0.273324	0.00622109	0.0454056
FDXR	0.784261	0.286652	0.00622034	0.0454056
TUFT1	0.954129	0.348952	0.00625194	0.0455607
NANS	0.633557	0.231785	0.00626882	0.0456277
FKBP1P1	0.759685	0.277952	0.00627307	0.0456425
KIF15	1.26667	0.463897	0.00632384	0.0459468
ERMP1	-0.697524	0.255806	0.00639571	0.0464033
ZSWIM1	-1.00662	0.369193	0.00640027	0.04642
FANCC	1.0784	0.395625	0.00641415	0.046488
AFARP1	0.987415	0.36274	0.0064868	0.0469482
PLK4	0.925497	0.340148	0.00651111	0.0471075
TUBB2C	0.601992	0.221298	0.00652264	0.0471743
ZNF84	-0.714222	0.262817	0.00657644	0.0474965
HOMER1	-1.26884	0.467065	0.00659493	0.0476133
TXNDC16	0.833926	0.307113	0.00662022	0.0477623
RPL18	-0.709691	0.261375	0.00662306	0.047766
XCL2	-1.50344	0.554073	0.00665896	0.0480081
EIF4B	-0.663194	0.244484	0.00667525	0.0481023
ZNF331	-0.748348	0.275883	0.00667671	0.0481023
ISOC1	0.689046	0.254273	0.00673098	0.0484592
CACNB2	1.2271	0.452877	0.00673698	0.0484685
TMEM156	-0.866053	0.319726	0.00675406	0.0485574
RDX	0.639394	0.236109	0.0067681	0.0486413
PPIL5	0.915514	0.338562	0.00684847	0.0491329
OGDH	0.604516	0.223618	0.00686466	0.0491803
FAM174A	1.10803	0.41005	0.00688863	0.0493279
MED20	0.867527	0.321055	0.00689006	0.0493279
CYCS	0.647584	0.239806	0.00692453	0.0495309
TNRC6C	-0.631057	0.233858	0.006966	0.0497849
CCDC85C	-0.71042	0.263339	0.0069813	0.0498768

## Sheet: JIA SF vs PB adult Treg cells
Differential expression comparing JIA SF Treg cells versus PB adult Treg cells, sorted on p-adjusted value (padj, calculated using the Benjamini and Hochberg method)
Gene symbol	log2FoldChange	lfcSE	p-value	padj
CXCR6	3.76476	0.269122	1.81914e-44	3.76634e-40
EMP1	4.57003	0.337945	1.14381e-41	1.18407e-37
TNFRSF18	2.88776	0.221321	6.53628e-39	3.8517e-35
CNTNAP1	-3.25101	0.265575	1.86836e-34	6.44708e-31
RICS	-4.97468	0.426553	1.98075e-31	5.8585e-28
LEF1	-1.78141	0.153572	4.12745e-31	9.49498e-28
RCAN2	4.86126	0.434595	4.78985e-29	7.62838e-26
RNF144A	-3.90379	0.350626	8.59346e-29	1.27085e-25
AK5	-4.41736	0.41131	6.62389e-27	9.14274e-24
LAG3	2.31897	0.216624	9.64167e-27	1.24763e-23
NETO2	2.02045	0.189232	1.30252e-26	1.58631e-23
CCR10	-2.94181	0.276319	1.81129e-26	2.08339e-23
FAM153A	-4.46268	0.43315	6.8388e-25	7.07953e-22
GZMB	3.64028	0.356223	1.62816e-24	1.60521e-21
CEACAM1	2.41952	0.239929	6.48117e-24	6.09937e-21
FRMD4B	2.07558	0.207095	1.21558e-23	1.09423e-20
TCEA3	-4.03118	0.404299	2.0462e-23	1.73236e-20
FAM65B	-1.52034	0.156625	2.81782e-22	2.24385e-19
CXCR3	2.45315	0.264966	2.07646e-20	1.59226e-17
FSCN1	3.14237	0.340345	2.63453e-20	1.88087e-17
CCR5	3.10934	0.337604	3.26031e-20	2.24958e-17
EDAR	-4.21889	0.463367	8.63783e-20	5.58868e-17
CSF1	2.44484	0.269501	1.17124e-19	7.34829e-17
TCF7	-2.41019	0.266266	1.40635e-19	8.56386e-17
HDAC5	-1.54706	0.174441	7.40296e-19	3.83177e-16
VDR	2.53374	0.288039	1.41111e-18	6.79432e-16
PHTF2	1.27448	0.146375	3.12012e-18	1.43553e-15
MAN1C1	-2.59091	0.299991	5.78881e-18	2.60547e-15
SLC27A2	3.35278	0.389493	7.43129e-18	3.14831e-15
GPA33	-2.13567	0.24927	1.05551e-17	4.37066e-15
NOG	-3.50151	0.412899	2.24599e-17	9.11784e-15
LY9	-2.07456	0.248861	7.66919e-17	2.99591e-14
STAT3	1.04804	0.125931	8.62205e-17	3.30576e-14
ZNF467	-3.55743	0.431514	1.6643e-16	6.04522e-14
RGMB	-2.45266	0.29835	2.02257e-16	7.0975e-14
SREBF1	1.52494	0.18564	2.13056e-16	7.23134e-14
LGALS3	1.74178	0.212153	2.21155e-16	7.38515e-14
CTSC	1.84	0.225947	3.83959e-16	1.26182e-13
LDHA	1.57893	0.197262	1.20238e-15	3.82985e-13
IL12RB2	2.32331	0.290621	1.30315e-15	4.08794e-13
LDLR	1.75834	0.220651	1.60159e-15	4.94916e-13
JUN	-2.1197	0.266765	1.92744e-15	5.86847e-13
ALS2CL	-2.42556	0.309586	4.69392e-15	1.34976e-12
MYO15B	-2.84327	0.36334	5.06198e-15	1.43566e-12
F2R	2.50034	0.320012	5.57219e-15	1.52211e-12
NDFIP2	2.79728	0.360051	7.90327e-15	2.04537e-12
HOOK1	-3.20574	0.413116	8.50047e-15	2.17276e-12
SH2D2A	1.77414	0.2291	9.63522e-15	2.43278e-12
WHAMML2	-3.60249	0.465946	1.06237e-14	2.65005e-12
SYNGR3	2.87326	0.372923	1.31138e-14	3.19972e-12
PDCD1	2.27418	0.295487	1.39975e-14	3.36983e-12
POU6F1	-1.56828	0.206372	2.9777e-14	6.77476e-12
HSPA1B	2.41695	0.318131	3.02263e-14	6.80224e-12
PHLDA1	2.31112	0.306731	4.89481e-14	1.0897e-11
ISM1	-3.635	0.482729	5.07031e-14	1.11676e-11
SERPINE2	2.82414	0.377904	7.82918e-14	1.65403e-11
TMEM200A	3.52077	0.471066	7.77716e-14	1.65403e-11
C2orf89	-2.06953	0.278165	1.00735e-13	2.10669e-11
IL32	1.24592	0.167619	1.0612e-13	2.19712e-11
TNS4	2.68795	0.362142	1.15037e-13	2.35815e-11
BHLHE40	2.62294	0.353759	1.22092e-13	2.47822e-11
ARHGEF18	-1.25167	0.169774	1.67417e-13	3.36525e-11
YWHAG	1.43435	0.195367	2.10681e-13	4.07658e-11
FN1	3.31812	0.452258	2.18785e-13	4.19418e-11
SDC4	2.36274	0.322327	2.29733e-13	4.36366e-11
PLEKHG5	-1.7745	0.242198	2.36024e-13	4.4424e-11
HPGD	1.55873	0.213126	2.59934e-13	4.72077e-11
ACTN1	-1.92542	0.264174	3.13553e-13	5.36512e-11
TBX21	1.49763	0.20574	3.35673e-13	5.69654e-11
DENND5A	-2.20691	0.303305	3.434e-13	5.78028e-11
MAF	1.32264	0.181822	3.47972e-13	5.81001e-11
AIF1	-3.19244	0.439392	3.71393e-13	6.10264e-11
EVL	-0.967419	0.133639	4.51797e-13	7.25116e-11
PI16	-1.98883	0.274805	4.57936e-13	7.26372e-11
RGS2	-1.99282	0.275925	5.11088e-13	8.01634e-11
PMF1	1.28735	0.178412	5.36952e-13	8.35869e-11
TMEM170B	-3.50471	0.486624	5.92899e-13	9.08139e-11
TIMP1	2.36586	0.328784	6.20983e-13	9.38454e-11
MGC29506	3.21641	0.44716	6.33969e-13	9.51137e-11
FLT4	-2.92317	0.407288	7.11744e-13	1.06014e-10
NCKAP5L	-1.92595	0.268545	7.40093e-13	1.09449e-10
RNF214	-1.4655	0.204708	8.12777e-13	1.17677e-10
SLC16A1	1.57147	0.220287	9.76766e-13	1.35725e-10
AFF3	-3.28922	0.461385	1.01087e-12	1.39051e-10
CDC42BPG	-1.99271	0.280948	1.31405e-12	1.77818e-10
DGKD	-1.41649	0.200521	1.61716e-12	2.17414e-10
METRNL	2.52484	0.358866	1.98376e-12	2.6286e-10
CCR9	-3.06191	0.436436	2.28775e-12	2.99782e-10
IKZF4	1.73976	0.248245	2.41318e-12	3.1423e-10
DBNDD1	-3.31426	0.474178	2.75873e-12	3.52573e-10
IFI27	3.32244	0.4766	3.14385e-12	3.96891e-10
SORBS3	-2.15127	0.308701	3.19709e-12	4.01168e-10
SH2D1A	1.21673	0.17488	3.46394e-12	4.32033e-10
PPIL1	1.58013	0.227533	3.79484e-12	4.67669e-10
KALRN	-2.62643	0.379584	4.54079e-12	5.56288e-10
RASGRP2	-1.68975	0.244337	4.65724e-12	5.67197e-10
EDARADD	1.46822	0.212411	4.773e-12	5.76713e-10
NFIX	-3.11724	0.454039	6.6218e-12	7.83416e-10
ZNF282	1.43176	0.208774	6.98526e-12	8.17078e-10
ENO1	1.58415	0.231735	8.14041e-12	9.46849e-10
CHPF	1.56662	0.229391	8.52155e-12	9.85644e-10
PLXDC1	-3.01296	0.442901	1.02618e-11	1.18033e-09
IL2RB	0.993403	0.146631	1.24538e-11	1.42455e-09
MAML2	-1.40878	0.208106	1.29174e-11	1.46946e-09
SPATS2L	1.96213	0.291444	1.66827e-11	1.86702e-09
EPHA1	-2.34395	0.348382	1.71916e-11	1.89327e-09
PIM2	1.26915	0.188812	1.79552e-11	1.9669e-09
ACP5	1.54314	0.229877	1.90794e-11	2.07906e-09
HSPG2	-3.03326	0.45305	2.15397e-11	2.3227e-09
PKM2	1.13452	0.170873	3.14622e-11	3.30936e-09
TXNIP	-1.10436	0.166341	3.15492e-11	3.30936e-09
APOBEC3H	2.56848	0.386948	3.18443e-11	3.31308e-09
ZNRF1	1.99056	0.300023	3.25189e-11	3.36636e-09
SNAI1	-3.12658	0.471912	3.46431e-11	3.56841e-09
MAPKAPK3	1.11775	0.169458	4.22297e-11	4.30702e-09
LAYN	2.17411	0.330321	4.64734e-11	4.69359e-09
CCR1	3.12547	0.475601	4.97696e-11	5.00209e-09
FUT8	1.45951	0.222878	5.81199e-11	5.81311e-09
CD63	1.47839	0.226158	6.27812e-11	6.21924e-09
CST7	1.8214	0.27881	6.45696e-11	6.36595e-09
MAPK11	1.811	0.277435	6.68156e-11	6.55617e-09
GNA15	2.06591	0.317079	7.24717e-11	7.07761e-09
KCNA6	-2.30842	0.354341	7.28436e-11	7.08054e-09
SLC7A8	-3.05589	0.469381	7.49186e-11	7.18109e-09
MTHFD2	1.31603	0.202394	7.90817e-11	7.5452e-09
TTYH2	-1.63464	0.251555	8.13195e-11	7.72312e-09
COL6A1	-2.79731	0.433	1.04493e-10	9.82208e-09
RIMKLB	-3.01589	0.466871	1.04844e-10	9.82208e-09
C17orf96	2.54732	0.395087	1.13712e-10	1.05103e-08
NR3C2	-2.62109	0.407125	1.21022e-10	1.11362e-08
MYADM	1.54915	0.240958	1.28346e-10	1.17061e-08
AXIN2	-2.39025	0.372852	1.44819e-10	1.29798e-08
CKLF	1.37058	0.21422	1.57432e-10	1.39892e-08
TPI1	1.14373	0.178845	1.60467e-10	1.41979e-08
LOC147727	-1.42877	0.223667	1.68153e-10	1.48001e-08
SLC16A3	1.54897	0.242649	1.72981e-10	1.49849e-08
TNFRSF8	2.2189	0.349343	2.13043e-10	1.83023e-08
VNN2	-2.65484	0.418392	2.21951e-10	1.89887e-08
LTA	1.65881	0.262418	2.59474e-10	2.19271e-08
SUSD4	-2.88765	0.457734	2.81623e-10	2.37021e-08
PCDH1	-2.93911	0.466077	2.8622e-10	2.39915e-08
CCDC65	-1.7959	0.285781	3.29554e-10	2.75124e-08
HVCN1	-1.98603	0.316309	3.41301e-10	2.83576e-08
ABCG1	1.27946	0.204435	3.88651e-10	3.16797e-08
TYROBP	-2.91346	0.466651	4.28329e-10	3.45063e-08
LDLRAP1	-1.20176	0.193445	5.2183e-10	4.13945e-08
SLC7A5	1.35007	0.217526	5.41778e-10	4.28129e-08
VSIG1	-1.33698	0.216112	6.14989e-10	4.82301e-08
JAG2	2.79376	0.452453	6.62955e-10	5.16008e-08
JUNB	-1.85605	0.301398	7.36016e-10	5.70729e-08
SLC40A1	-2.66604	0.433699	7.88611e-10	6.06967e-08
ICOS	1.19406	0.194293	7.96167e-10	6.10513e-08
BRPF3	-1.12422	0.182964	8.02265e-10	6.12919e-08
NAMPT	1.44402	0.235524	8.72862e-10	6.59553e-08
GCNT4	-1.50254	0.245137	8.82231e-10	6.64208e-08
HAVCR2	2.16011	0.355118	1.18106e-09	8.79594e-08
TNFRSF4	1.96561	0.323857	1.28407e-09	9.52879e-08
DTX1	-2.73852	0.451453	1.31127e-09	9.59314e-08
ZNF204	-2.57909	0.425115	1.30472e-09	9.59314e-08
FAM153B	-3.00397	0.495169	1.30675e-09	9.59314e-08
ZNF629	-2.511	0.413898	1.3056e-09	9.59314e-08
LILRA5	-3.01624	0.497286	1.31627e-09	9.59579e-08
RAB11FIP1	1.30125	0.215226	1.4852e-09	1.07516e-07
FAH	1.92607	0.318816	1.5284e-09	1.10258e-07
C1GALT1C1	1.69135	0.280253	1.58901e-09	1.14232e-07
NDUFV2	1.11734	0.185729	1.78853e-09	1.27688e-07
OAS3	1.63477	0.271719	1.78329e-09	1.27688e-07
MCM6	1.1358	0.188933	1.8361e-09	1.30634e-07
BIN2	-0.873377	0.145559	1.97147e-09	1.39308e-07
RNF213	0.939529	0.156818	2.08304e-09	1.46691e-07
OASL	2.09161	0.34924	2.11103e-09	1.47925e-07
TMEM63A	-1.29653	0.216495	2.11485e-09	1.47925e-07
LIMK2	-0.962213	0.161008	2.2842e-09	1.59233e-07
KIAA0922	-1.03159	0.172984	2.46894e-09	1.7039e-07
PDLIM7	1.60283	0.268888	2.50745e-09	1.71902e-07
SURF4	1.04998	0.176271	2.57476e-09	1.75355e-07
HSPA1A	1.91499	0.3219	2.69715e-09	1.83088e-07
CNP	1.14862	0.193097	2.70766e-09	1.832e-07
RBMS3	-2.46764	0.416172	3.04095e-09	2.0284e-07
FCRL1	-2.66027	0.448684	3.04692e-09	2.0284e-07
GADD45B	-0.97355	0.164359	3.15491e-09	2.09357e-07
CDC25B	-1.214	0.205117	3.24777e-09	2.1483e-07
AEBP1	-2.2401	0.37892	3.38385e-09	2.21644e-07
SYTL1	-0.908829	0.153744	3.3936e-09	2.21644e-07
S100A11	1.6558	0.280106	3.39303e-09	2.21644e-07
ANXA1	1.59649	0.270966	3.81873e-09	2.47846e-07
SESN3	-1.4774	0.251125	4.02574e-09	2.60466e-07
ZBED2	2.50517	0.426617	4.3008e-09	2.77395e-07
CDC42BPB	-1.84436	0.314805	4.66384e-09	2.98948e-07
TPP1	1.17213	0.200163	4.74537e-09	3.03235e-07
IFNGR2	-1.92975	0.330775	5.41093e-09	3.43644e-07
LGALS1	1.72808	0.296715	5.74441e-09	3.63707e-07
MGC12916	1.82723	0.314012	5.92089e-09	3.72602e-07
BACE1	-1.43077	0.245979	6.00482e-09	3.76739e-07
GFI1	1.35569	0.233168	6.09219e-09	3.79918e-07
BCL9L	-1.14584	0.197106	6.12358e-09	3.80729e-07
RCBTB2	-1.79897	0.310085	6.57057e-09	4.03671e-07
HYAL3	1.83713	0.316921	6.75891e-09	4.12792e-07
PCNX	-0.765144	0.131985	6.74237e-09	4.12792e-07
SCD	2.14873	0.371635	7.38928e-09	4.48644e-07
LOC389333	1.6785	0.290623	7.67076e-09	4.64373e-07
RPL19	-0.932735	0.161565	7.78144e-09	4.69699e-07
FOS	-1.87725	0.325331	7.91373e-09	4.76296e-07
THRA	-1.15105	0.199825	8.39599e-09	5.03857e-07
PTPN6	-1.07394	0.187182	9.61193e-09	5.7516e-07
CDC14B	-1.75498	0.306098	9.84386e-09	5.85653e-07
NAT13	1.05981	0.184895	9.92831e-09	5.88985e-07
TIGIT	1.54402	0.269445	1.00201e-08	5.92734e-07
PRF1	1.46979	0.257179	1.09667e-08	6.43214e-07
LMTK3	-1.6496	0.289408	1.19881e-08	6.94355e-07
ANXA4	1.31695	0.231059	1.20063e-08	6.94355e-07
SLC39A1	1.21666	0.213561	1.21942e-08	7.03257e-07
NELF	-1.2695	0.222969	1.24365e-08	7.09324e-07
SLC1A5	1.43813	0.252567	1.2406e-08	7.09324e-07
MT2A	1.64302	0.289004	1.30723e-08	7.4354e-07
SLC14A1	-1.89714	0.333812	1.32141e-08	7.49547e-07
RPL3	-1.20298	0.211773	1.34275e-08	7.57499e-07
B4GALT5	1.24874	0.219824	1.34184e-08	7.57499e-07
KRT72	-2.8319	0.499094	1.39434e-08	7.78122e-07
CTSB	1.14589	0.202059	1.41929e-08	7.88357e-07
LPAR5	1.39236	0.245545	1.42377e-08	7.88357e-07
TECPR1	-0.841469	0.148437	1.43739e-08	7.92344e-07
TLR5	-2.69868	0.47639	1.47144e-08	8.04787e-07
CAPZA1	1.00923	0.178539	1.57936e-08	8.51536e-07
SPEF2	-2.76923	0.489995	1.59012e-08	8.55114e-07
HCP5	0.843424	0.149406	1.64991e-08	8.84966e-07
C20orf112	-1.20355	0.213319	1.68061e-08	8.99105e-07
MCAM	2.35923	0.418284	1.69796e-08	9.06043e-07
FOSB	-2.47797	0.43972	1.74715e-08	9.29527e-07
PECAM1	-2.21188	0.392647	1.76837e-08	9.36376e-07
STIP1	1.24082	0.221254	2.04556e-08	1.0749e-06
CRIM1	2.28306	0.407272	2.07373e-08	1.08695e-06
PCSK5	-2.74054	0.489232	2.12249e-08	1.1097e-06
DUSP1	-1.64709	0.294121	2.14313e-08	1.11486e-06
SERPINB6	-2.1138	0.377984	2.24086e-08	1.16026e-06
FOXP3	1.17827	0.210697	2.24162e-08	1.16026e-06
MUC1	2.13022	0.382261	2.50853e-08	1.28875e-06
BPGM	1.33133	0.239645	2.7695e-08	1.41579e-06
LPHN1	-1.27003	0.229161	2.98867e-08	1.52033e-06
S100A8	-2.63981	0.476413	3.00736e-08	1.52236e-06
AKAP5	2.22648	0.403338	3.38736e-08	1.70223e-06
MYL6	0.95697	0.173614	3.54651e-08	1.77789e-06
IGF1R	-2.51754	0.457212	3.66507e-08	1.83289e-06
RBPJ	1.4075	0.255836	3.76463e-08	1.86466e-06
ACTN4	0.878639	0.159689	3.75108e-08	1.86466e-06
GAL3ST4	-1.68286	0.306621	4.05622e-08	1.98534e-06
RPS3A	-1.26343	0.230834	4.4165e-08	2.15659e-06
PAQR4	1.40177	0.256419	4.58417e-08	2.23319e-06
RPS6	-1.06679	0.195308	4.70573e-08	2.28703e-06
RPL5	-1.05084	0.192446	4.75009e-08	2.30318e-06
TYMP	1.89603	0.347487	4.85917e-08	2.34467e-06
TXN	1.2834	0.235228	4.86964e-08	2.34467e-06
EPHB4	-1.75316	0.321312	4.86279e-08	2.34467e-06
LOC641518	-1.62563	0.298138	4.96309e-08	2.38412e-06
ASPH	-2.49379	0.457734	5.09078e-08	2.42298e-06
RTP4	1.71289	0.314552	5.16679e-08	2.45351e-06
DDX60	1.68826	0.310426	5.37193e-08	2.54509e-06
ERI1	1.29201	0.237732	5.48814e-08	2.59421e-06
STOM	1.55516	0.286237	5.53814e-08	2.61188e-06
SAMSN1	1.25551	0.231108	5.55501e-08	2.61389e-06
PLEKHH3	-2.28435	0.420811	5.68462e-08	2.66881e-06
VANGL1	1.44462	0.266151	5.70401e-08	2.67185e-06
CRTC1	-0.960376	0.177077	5.84465e-08	2.73155e-06
IL1R1	1.39098	0.257072	6.27186e-08	2.91149e-06
CPLX1	2.19179	0.40563	6.53845e-08	3.0217e-06
IL11RA	-1.44516	0.267942	6.90681e-08	3.1707e-06
SDK2	-2.63264	0.488789	7.20218e-08	3.29898e-06
TMEM60	1.56902	0.29141	7.27473e-08	3.32486e-06
HM13	0.883815	0.164169	7.30302e-08	3.33044e-06
RYR1	1.48671	0.276494	7.57314e-08	3.43847e-06
PLEKHB1	-1.30423	0.242676	7.68424e-08	3.47368e-06
RPL32	-0.95649	0.178112	7.86642e-08	3.52721e-06
SBNO2	1.13464	0.211438	8.03612e-08	3.58577e-06
NME4	-2.12148	0.395613	8.20787e-08	3.65453e-06
PM20D2	-1.60892	0.300155	8.30834e-08	3.69133e-06
GAPDH	0.963704	0.179938	8.51918e-08	3.76079e-06
PTMS	1.49003	0.278202	8.51151e-08	3.76079e-06
R3HDM2	-0.854297	0.159546	8.57629e-08	3.77795e-06
PGAM1	0.971007	0.181441	8.71642e-08	3.83152e-06
CAPG	1.16884	0.21844	8.75465e-08	3.83642e-06
ANTXR2	1.37532	0.257287	9.01827e-08	3.91435e-06
MAP3K1	-1.07074	0.200399	9.14046e-08	3.95908e-06
GM2A	1.21852	0.228224	9.33935e-08	4.03678e-06
LAPTM4B	1.92543	0.360995	9.62426e-08	4.15126e-06
VPS13D	-0.864449	0.162243	9.92296e-08	4.27121e-06
C17orf68	-1.17211	0.220076	1.00433e-07	4.31402e-06
CD244	-1.93275	0.363198	1.02924e-07	4.40275e-06
BRE	0.884343	0.166241	1.03973e-07	4.43847e-06
PRDX3	1.08479	0.204263	1.0918e-07	4.63209e-06
EPHA4	-1.92091	0.362142	1.13108e-07	4.78893e-06
ZCCHC7	-1.08499	0.204764	1.16593e-07	4.92641e-06
CCDC22	1.15261	0.217636	1.18337e-07	4.9899e-06
GPR137B	1.4762	0.27891	1.20493e-07	5.0705e-06
PCTP	1.40915	0.266376	1.22257e-07	5.12392e-06
IRAK3	-1.92163	0.36362	1.25891e-07	5.26556e-06
TTC7B	2.19085	0.41501	1.29873e-07	5.42116e-06
IQGAP1	1.2594	0.238814	1.33822e-07	5.56357e-06
PLEKHB2	0.88537	0.168167	1.40321e-07	5.8104e-06
DIP2C	-2.1044	0.399944	1.42696e-07	5.89696e-06
BCL2L1	1.19999	0.228161	1.4452e-07	5.96043e-06
CEP55	1.58647	0.301929	1.4848e-07	6.09947e-06
NFE2L3	1.26439	0.240847	1.52292e-07	6.23133e-06
LAP3	1.35224	0.25773	1.54818e-07	6.32219e-06
EPC1	-1.00482	0.191592	1.56633e-07	6.38372e-06
TRIB2	-0.939403	0.179248	1.59877e-07	6.50313e-06
WHAMML1	-2.03646	0.38866	1.60833e-07	6.5292e-06
LOC100302650	-2.26465	0.432846	1.67677e-07	6.78045e-06
CASP8AP2	-1.26273	0.241722	1.75225e-07	7.07184e-06
RNF130	-2.04528	0.391574	1.75833e-07	7.08259e-06
RPLP2	-1.12224	0.215013	1.79513e-07	7.21677e-06
PHF1	-0.872498	0.167203	1.80669e-07	7.24918e-06
PPAP2C	2.5917	0.497015	1.84282e-07	7.33726e-06
PICALM	0.715278	0.13723	1.86548e-07	7.41324e-06
IFITM2	1.31873	0.253171	1.89995e-07	7.52133e-06
MDN1	-0.904334	0.173842	1.97114e-07	7.77343e-06
ZMAT1	-1.85581	0.356837	1.98505e-07	7.78381e-06
ADD3	-0.818807	0.157433	1.98241e-07	7.78381e-06
TUBA1C	0.968093	0.186127	1.97966e-07	7.78381e-06
GNG7	-2.35177	0.452244	1.99041e-07	7.79007e-06
ACSM3	-1.79752	0.346493	2.1285e-07	8.31479e-06
TIAM1	-1.43537	0.276731	2.13833e-07	8.33746e-06
CCND2	1.06633	0.205781	2.19698e-07	8.53402e-06
CAMK4	-0.934803	0.180594	2.26373e-07	8.7278e-06
BATF	1.55738	0.301114	2.31527e-07	8.90992e-06
APOBEC3G	1.39209	0.269186	2.32262e-07	8.92161e-06
PRNP	0.986384	0.191173	2.47437e-07	9.38265e-06
APOBEC3C	1.25059	0.24269	2.56322e-07	9.68413e-06
PLBD1	-2.4934	0.483995	2.5813e-07	9.73464e-06
SLC11A1	-2.16877	0.421547	2.6784e-07	1.00825e-05
C3AR1	1.88041	0.36559	2.69666e-07	1.01144e-05
PIK3IP1	-0.967726	0.188214	2.7239e-07	1.01952e-05
PGK1	0.993737	0.193526	2.82298e-07	1.0512e-05
CLTC	0.887295	0.172826	2.83612e-07	1.0542e-05
ARPP19	0.806313	0.157146	2.88215e-07	1.06939e-05
HLA-DOB	-2.15973	0.420966	2.89101e-07	1.07076e-05
NDRG1	0.720972	0.140642	2.95487e-07	1.09246e-05
PTPRS	-2.38037	0.464713	3.01935e-07	1.11232e-05
IFI44	1.72214	0.336285	3.03814e-07	1.11726e-05
EGR3	2.21976	0.43356	3.05803e-07	1.12258e-05
PUM1	-0.804302	0.157243	3.13692e-07	1.14343e-05
CCR2	1.73145	0.339058	3.27923e-07	1.18902e-05
MVP	0.795674	0.155994	3.38467e-07	1.22084e-05
SORL1	-0.960425	0.188383	3.42793e-07	1.22843e-05
HIVEP2	-1.03166	0.202334	3.4187e-07	1.22843e-05
RAP1GAP2	-1.21064	0.237465	3.42944e-07	1.22843e-05
SLC25A44	0.985135	0.1933	3.46156e-07	1.23779e-05
ATP6V1A	0.948818	0.186224	3.48668e-07	1.24248e-05
SEL1L	0.749169	0.147102	3.52725e-07	1.25263e-05
SYT11	1.25914	0.24731	3.55519e-07	1.26039e-05
LGALS3BP	1.4337	0.28168	3.58406e-07	1.26629e-05
LOC100294362	0.929018	0.182524	3.58347e-07	1.26629e-05
C1orf162	-2.02611	0.39819	3.61275e-07	1.27208e-05
GNLY	1.98904	0.391252	3.70001e-07	1.30059e-05
MX1	1.69752	0.334251	3.80276e-07	1.33219e-05
G6PC3	1.12316	0.221273	3.85662e-07	1.3465e-05
FLJ13197	-1.83092	0.361058	3.95745e-07	1.37706e-05
GZMM	1.40375	0.276871	3.97712e-07	1.38158e-05
GVIN1	-1.20677	0.238838	4.35619e-07	1.50568e-05
SPTLC2	1.07513	0.212961	4.453e-07	1.53403e-05
LRP8	1.25514	0.248678	4.48258e-07	1.54165e-05
MYO1C	1.12976	0.223921	4.52737e-07	1.5519e-05
TTC3	-1.02937	0.20412	4.58389e-07	1.56351e-05
SLC41A2	2.26538	0.449512	4.6638e-07	1.58554e-05
PRKAR1A	1.13805	0.225854	4.68257e-07	1.58931e-05
USP6NL	-2.29735	0.456056	4.71804e-07	1.59873e-05
SQLE	1.48374	0.294562	4.72609e-07	1.59884e-05
GGT1	1.14182	0.226702	4.73725e-07	1.59978e-05
SBDSP	-1.50794	0.299446	4.75951e-07	1.60229e-05
CD4	0.996678	0.197991	4.80446e-07	1.61218e-05
NBPF20	-1.37442	0.273119	4.84579e-07	1.6208e-05
NF2	0.930659	0.184956	4.85934e-07	1.62189e-05
PRDX4	1.29143	0.256665	4.86473e-07	1.62189e-05
CLIC1	1.04087	0.206947	4.91352e-07	1.6329e-05
GZMA	2.31799	0.461015	4.95587e-07	1.6417e-05
GPI	0.934865	0.185964	4.97853e-07	1.64395e-05
TSPAN13	2.16952	0.43154	4.97209e-07	1.64395e-05
C12orf42	-2.16999	0.432187	5.14136e-07	1.68963e-05
NAP1L2	-1.6627	0.331183	5.15392e-07	1.69107e-05
CBL	-0.685677	0.136599	5.17723e-07	1.69603e-05
RPS5	-1.10737	0.220962	5.39826e-07	1.76009e-05
PYGM	-1.45379	0.290156	5.43236e-07	1.76842e-05
RRBP1	1.18835	0.237378	5.55379e-07	1.80511e-05
THBS1	-2.10469	0.420562	5.60192e-07	1.81506e-05
C14orf181	-1.78812	0.357625	5.7331e-07	1.85466e-05
IRF8	-2.30747	0.461779	5.82556e-07	1.8787e-05
SDCCAG3	-0.951764	0.190661	5.97849e-07	1.92203e-05
ACOT7	1.12673	0.226045	6.21012e-07	1.98724e-05
VDAC1	1.00087	0.201048	6.41654e-07	2.03755e-05
BCL3	1.56704	0.314839	6.44831e-07	2.0445e-05
TUBB	0.868612	0.174567	6.49728e-07	2.05374e-05
AMOT	-1.64766	0.331317	6.5909e-07	2.07699e-05
HPRT1	0.953953	0.192011	6.75687e-07	2.12605e-05
RASGEF1A	2.36816	0.476726	6.78015e-07	2.13014e-05
SOCS2	1.54303	0.31087	6.92024e-07	2.17086e-05
EPHX2	-1.3163	0.265702	7.26928e-07	2.27346e-05
BCL2A1	-1.60948	0.325159	7.42767e-07	2.31252e-05
CD36	-2.46405	0.498	7.50181e-07	2.32511e-05
COPB1	0.692809	0.14011	7.6238e-07	2.35248e-05
CDK5R1	-1.86865	0.377906	7.6242e-07	2.35248e-05
RSAD1	-0.735555	0.148937	7.8644e-07	2.41222e-05
ZNF238	-1.56078	0.316651	8.26427e-07	2.53112e-05
HMHA1	-0.670361	0.136211	8.5889e-07	2.61892e-05
ANKRD24	-2.1213	0.431139	8.6446e-07	2.63203e-05
EEA1	-0.979751	0.199532	9.09571e-07	2.76126e-05
C5AR1	-2.33264	0.475145	9.13903e-07	2.76938e-05
TNFRSF1B	0.957209	0.195	9.16542e-07	2.77023e-05
RPS10	-0.985143	0.200774	9.26087e-07	2.795e-05
SYNM	2.28634	0.466032	9.29627e-07	2.8016e-05
TNIP3	2.10943	0.431375	1.00826e-06	3.03416e-05
TNF	1.72492	0.352788	1.01149e-06	3.03947e-05
PSME4	0.641456	0.13124	1.02051e-06	3.05769e-05
HN1	1.20599	0.247044	1.05185e-06	3.14705e-05
ZNF385A	-2.22438	0.455745	1.05681e-06	3.15732e-05
UEVLD	1.29206	0.265326	1.11768e-06	3.32956e-05
REXO2	0.904877	0.185837	1.1205e-06	3.33316e-05
PPP1R3B	1.24509	0.255896	1.14094e-06	3.37941e-05
STAT4	1.09448	0.225	1.14828e-06	3.39629e-05
CREB3L2	1.15398	0.237389	1.16716e-06	3.4472e-05
TPCN1	-1.24484	0.256272	1.18886e-06	3.50629e-05
GPR19	1.45221	0.299261	1.21825e-06	3.58276e-05
ZNF516	-2.32759	0.479749	1.22414e-06	3.59497e-05
CD69	-1.40546	0.289965	1.2534e-06	3.64984e-05
CDH23	-2.38618	0.492285	1.25253e-06	3.64984e-05
SOCS1	1.44966	0.299107	1.25574e-06	3.65151e-05
LRP1	-2.39963	0.495606	1.28659e-06	3.71545e-05
RNF175	-2.3584	0.487132	1.28928e-06	3.71773e-05
TTN	-1.35792	0.280574	1.29972e-06	3.72707e-05
VWA5A	1.3875	0.286666	1.29752e-06	3.72707e-05
ITGA3	1.1365	0.234968	1.31923e-06	3.77257e-05
ITGAM	1.54708	0.320079	1.34204e-06	3.82721e-05
C9orf167	1.35864	0.281293	1.36537e-06	3.88838e-05
PDE4A	1.64742	0.341134	1.37055e-06	3.89778e-05
ARHGEF11	-1.1816	0.244862	1.39592e-06	3.94825e-05
AAK1	-0.764871	0.158502	1.39565e-06	3.94825e-05
ZMPSTE24	1.03994	0.215475	1.39108e-06	3.94825e-05
INPP4B	-0.814471	0.168849	1.40942e-06	3.97557e-05
FBXO45	1.04393	0.21678	1.46727e-06	4.12378e-05
RPL22	-0.906197	0.188297	1.48984e-06	4.17964e-05
ZNF609	-0.810742	0.168757	1.55385e-06	4.34155e-05
FGR	-2.39301	0.498296	1.56789e-06	4.37489e-05
RPL9	-0.963079	0.200626	1.58375e-06	4.40725e-05
EBI3	2.3483	0.489672	1.62135e-06	4.48177e-05
FLJ37307	-2.22826	0.464996	1.6513e-06	4.55848e-05
DCHS1	-2.36882	0.494807	1.68994e-06	4.65892e-05
ARRDC3	-1.24551	0.260396	1.72585e-06	4.7516e-05
NAPG	1.06531	0.222842	1.74797e-06	4.79973e-05
ATM	-0.986614	0.206569	1.78648e-06	4.89899e-05
RPN1	0.776513	0.162742	1.82916e-06	5.00275e-05
SIRPA	-2.3188	0.486225	1.85151e-06	5.03727e-05
YIPF5	0.920647	0.19318	1.88156e-06	5.11232e-05
C6orf108	0.926574	0.194473	1.89278e-06	5.13607e-05
DPY19L1	1.0705	0.22477	1.91091e-06	5.17847e-05
FKBP1A	0.904883	0.190109	1.93764e-06	5.24403e-05
GNPTAB	0.911907	0.191751	1.97782e-06	5.34581e-05
FASLG	2.29943	0.483796	2.00539e-06	5.4062e-05
C11orf21	-1.1873	0.249883	2.01989e-06	5.43819e-05
TSG101	0.88787	0.187074	2.07385e-06	5.56197e-05
FAM110A	1.05235	0.221711	2.0696e-06	5.56197e-05
MIB2	-1.04803	0.220873	2.08589e-06	5.58685e-05
TRAFD1	0.756597	0.159499	2.09954e-06	5.61165e-05
EPHB6	-1.1602	0.244588	2.10057e-06	5.61165e-05
THRAP3	0.675479	0.142415	2.10541e-06	5.61731e-05
VPS26A	0.875783	0.184752	2.1339e-06	5.68601e-05
2020-09-08	1.00746	0.21273	2.18144e-06	5.8052e-05
LPCAT3	0.852167	0.180053	2.21357e-06	5.88316e-05
LYN	-2.13587	0.451456	2.2335e-06	5.9285e-05
IFI35	1.28936	0.272842	2.29383e-06	6.07309e-05
GPRASP1	-1.56899	0.332069	2.30221e-06	6.08747e-05
PRRT1	-2.33864	0.495129	2.3207e-06	6.11797e-05
MPHOSPH8	-0.910853	0.192853	2.32342e-06	6.11797e-05
SELM	-1.23058	0.260908	2.39925e-06	6.27198e-05
CNKSR2	-1.25095	0.265901	2.54395e-06	6.61684e-05
NCF1	-2.26199	0.481057	2.57467e-06	6.67995e-05
IGSF9B	-1.46857	0.312573	2.62279e-06	6.78777e-05
PHTF1	1.08661	0.231298	2.62902e-06	6.79541e-05
CD300LF	-2.34559	0.500031	2.72032e-06	6.99645e-05
KIAA0114	-1.39394	0.29715	2.71822e-06	6.99645e-05
NRM	0.998242	0.212934	2.75837e-06	7.07675e-05
CYP4F22	2.26719	0.483604	2.75745e-06	7.07675e-05
C5	-1.75771	0.375038	2.77553e-06	7.11196e-05
TNRC6C	-0.819669	0.174973	2.8056e-06	7.1801e-05
C1orf170	2.10215	0.448768	2.80964e-06	7.18159e-05
2020-09-10	-2.17252	0.464065	2.84797e-06	7.25269e-05
IL1R2	1.95543	0.417925	2.88412e-06	7.32914e-05
ATP1B1	1.49779	0.320692	3.00469e-06	7.61434e-05
HSD3B7	2.1164	0.453599	3.07419e-06	7.78093e-05
MED18	1.28377	0.275162	3.07852e-06	7.78239e-05
MYO1E	1.97341	0.423494	3.16453e-06	7.99005e-05
ZDHHC12	0.863939	0.185456	3.18581e-06	8.03399e-05
CEP68	-0.969641	0.208604	3.34776e-06	8.42187e-05
SLC1A1	2.29937	0.494773	3.36254e-06	8.44879e-05
DERL1	0.835655	0.179906	3.40166e-06	8.53672e-05
KLF7	-1.44618	0.311633	3.47284e-06	8.7048e-05
HERC5	1.26117	0.271916	3.5163e-06	8.79245e-05
ACACB	-1.21623	0.262572	3.62171e-06	9.0451e-05
OSBP2	1.53819	0.332183	3.64717e-06	9.0977e-05
C7orf43	-0.864963	0.186861	3.6758e-06	9.14709e-05
B3GALT4	0.988921	0.213657	3.68262e-06	9.15306e-05
CANT1	0.884433	0.191096	3.68837e-06	9.15637e-05
LOC221442	-1.53825	0.332386	3.69416e-06	9.15974e-05
NPIP	-1.12288	0.242849	3.76799e-06	9.29827e-05
FURIN	1.4807	0.320495	3.83632e-06	9.45562e-05
SNHG5	-1.53372	0.332122	3.87547e-06	9.54075e-05
CASP3	1.04333	0.226019	3.91015e-06	9.61469e-05
SPRED2	1.68665	0.365568	3.95395e-06	9.71086e-05
TMIGD2	-1.69851	0.368244	3.97936e-06	9.76169e-05
KDSR	1.04417	0.226428	3.99823e-06	9.79637e-05
RPL13AP5	-0.93261	0.202262	4.00947e-06	9.81229e-05
MT1X	1.14101	0.247485	4.01888e-06	9.82371e-05
IRS1	-2.02782	0.440081	4.06903e-06	9.88794e-05
AXIN1	-0.73476	0.159551	4.12102e-06	0.000100025
NT5E	-2.04518	0.444432	4.18881e-06	0.000101552
GLTSCR2	-0.939139	0.204118	4.20572e-06	0.000101723
TM9SF2	0.899789	0.195769	4.30293e-06	0.000103953
EEF1B2	-1.09136	0.237474	4.31339e-06	0.000104084
REM2	-1.2178	0.265009	4.32066e-06	0.000104138
POU2AF1	-1.42084	0.309253	4.33965e-06	0.000104475
CHD3	-0.705752	0.153722	4.40914e-06	0.000106024
RAB1B	0.809139	0.176278	4.42966e-06	0.000106394
ARNTL2	1.86487	0.406665	4.523e-06	0.000108367
RPL11	-0.790654	0.172431	4.53273e-06	0.000108367
HS3ST3B1	0.955593	0.208438	4.54958e-06	0.000108644
S100A4	1.03171	0.225072	4.56304e-06	0.00010884
RPL19P12	-0.847451	0.184979	4.62012e-06	0.000110075
FAM102B	1.2116	0.264625	4.68205e-06	0.000111039
ZFP36L1	-0.785971	0.171658	4.67888e-06	0.000111039
SRGN	1.05325	0.230184	4.74687e-06	0.000112324
TCTN1	-1.78624	0.390486	4.7756e-06	0.000112613
GLTSCR1	-0.727547	0.159074	4.79313e-06	0.000112709
NEDD4L	-1.26439	0.276459	4.79602e-06	0.000112709
PEX6	-1.07339	0.234828	4.85445e-06	0.000113824
KIAA1161	1.88516	0.412579	4.89564e-06	0.00011466
PTTG1	1.20806	0.264624	4.9905e-06	0.00011675
MRPL35	0.919735	0.201553	5.03683e-06	0.000117435
HMGCS1	0.982924	0.215428	5.051e-06	0.000117633
MAP1A	1.54282	0.338216	5.07535e-06	0.000118068
BST2	1.00953	0.221414	5.12828e-06	0.000118898
PPP1CB	0.740963	0.162691	5.25274e-06	0.000121241
EIF2AK2	1.17126	0.257234	5.28168e-06	0.000121637
FPR1	-2.249	0.493921	5.27953e-06	0.000121637
SLC1A4	1.23816	0.272038	5.32833e-06	0.000122575
NPDC1	1.399	0.307516	5.38101e-06	0.000123513
PIM1	1.03787	0.228297	5.46379e-06	0.000125135
GTF3C6	1.11918	0.246265	5.5037e-06	0.00012591
LRRC25	-2.26298	0.498698	5.68534e-06	0.000129636
RPL13A	-0.884942	0.195067	5.71657e-06	0.000130061
RNF145	0.821864	0.181162	5.71588e-06	0.000130061
MCF2L	-1.88111	0.414675	5.72358e-06	0.000130078
ZNF862	-1.0171	0.22443	5.84471e-06	0.000132685
SNHG8	-1.03553	0.22878	6.00203e-06	0.000136107
CSF3R	-2.26028	0.500056	6.18243e-06	0.000139892
SPEN	-0.632286	0.139905	6.20146e-06	0.000140169
SRPR	0.610622	0.135345	6.43445e-06	0.000144646
EIF3L	-0.933899	0.207106	6.50487e-06	0.00014607
FAM129A	1.1375	0.252428	6.59911e-06	0.000147995
TACC1	0.677543	0.150363	6.60489e-06	0.000147995
EPB41	-0.708875	0.157367	6.65005e-06	0.000148846
SULF2	-1.95322	0.433792	6.71116e-06	0.000149728
CAST	0.696628	0.154766	6.7579e-06	0.000150609
ADAMTS17	-1.92283	0.42754	6.87821e-06	0.000152797
TRIO	-1.7487	0.389279	7.05133e-06	0.00015614
SPINT1	1.75502	0.390806	7.09644e-06	0.000156834
SFI1	-1.02897	0.229187	7.13475e-06	0.000157482
PRDX5	0.786048	0.175213	7.24936e-06	0.000159841
SCARB2	1.01668	0.226679	7.2877e-06	0.000160516
KIAA0748	-0.763813	0.17035	7.33327e-06	0.000161348
ALAS1	0.79356	0.177062	7.40086e-06	0.000162662
TUBA1B	0.711101	0.158757	7.49293e-06	0.000164511
CMTM3	0.722161	0.161258	7.52386e-06	0.000165015
PELI2	-1.95278	0.436453	7.66976e-06	0.000167328
PPP1R13B	-0.878398	0.196347	7.68771e-06	0.000167367
ARHGAP23	1.94265	0.434357	7.73183e-06	0.000168151
SSBP2	-1.46583	0.327841	7.77967e-06	0.000169014
LOC202781	-1.15789	0.259215	7.93524e-06	0.000172033
SNORD22	-1.7477	0.391603	8.08421e-06	0.000175052
RPL38	-0.83923	0.188199	8.22449e-06	0.000177375
DNHD1	-1.40842	0.316248	8.44699e-06	0.000181723
LYZ	-2.22612	0.499919	8.46966e-06	0.000181904
C10orf54	-0.797999	0.179241	8.5032e-06	0.000182435
SETD2	-0.716956	0.161089	8.55932e-06	0.000183449
CPNE5	1.95419	0.439148	8.58854e-06	0.000183885
EXPH5	-2.08063	0.467664	8.62751e-06	0.000184529
ITGA5	-0.816575	0.183616	8.70051e-06	0.000185898
LOC100127888	2.13902	0.481099	8.74396e-06	0.000186634
LOC728743	-0.872339	0.196227	8.76642e-06	0.000186921
C16orf74	-1.64111	0.369178	8.77612e-06	0.000186935
NQO1	1.27634	0.287362	8.93078e-06	0.000189644
PSEN2	1.63459	0.36856	9.20433e-06	0.000194456
RPL4	-0.986682	0.222522	9.24608e-06	0.00019494
HIATL1	1.01505	0.229106	9.40272e-06	0.000197562
RPS4X	-0.795953	0.17966	9.40864e-06	0.000197562
KIF3C	0.95468	0.215455	9.38018e-06	0.000197562
TP73	2.1492	0.485187	9.43992e-06	0.000198018
TMEM50A	0.742378	0.167631	9.48305e-06	0.000198592
KCNA3	-0.903411	0.204007	9.49602e-06	0.000198592
TSGA10	-1.98622	0.448772	9.60394e-06	0.000200443
HSBP1L1	-1.611	0.364266	9.75217e-06	0.00020272
GTF2IRD2	-1.15374	0.260867	9.74655e-06	0.00020272
DPH5	-0.974286	0.220353	9.80302e-06	0.000202962
RGS16	1.965	0.444539	9.85637e-06	0.000203862
ZBTB25	-0.842383	0.190592	9.8779e-06	0.000204094
IFI6	1.96371	0.444354	9.9046e-06	0.000204248
MSL1	-0.782854	0.177169	9.93069e-06	0.000204582
YPEL2	-0.876865	0.19853	1.00177e-05	0.000205761
EIF4A3	0.814792	0.18447	1.00107e-05	0.000205761
MLXIP	-0.875993	0.198557	1.02515e-05	0.000209937
CDKN1A	1.33179	0.302254	1.05193e-05	0.000214151
HLA-DOA	-1.22568	0.27838	1.06817e-05	0.000217055
HSBP1	0.922776	0.209715	1.08186e-05	0.000219553
BCL11B	-0.7898	0.179502	1.08271e-05	0.000219553
MPRIP	-0.780075	0.177408	1.09718e-05	0.000221836
LY6E	1.36777	0.311385	1.12032e-05	0.000226074
CACYBP	0.787986	0.179426	1.1247e-05	0.000226515
C17orf28	-1.69843	0.386794	1.12811e-05	0.000226982
ANKMY1	-1.11931	0.254931	1.1303e-05	0.000227201
PDE7A	-0.811044	0.184823	1.14283e-05	0.000228569
SLC35E4	1.72841	0.393854	1.14161e-05	0.000228569
CEP70	-1.85672	0.423131	1.14373e-05	0.000228569
TTBK2	-0.998824	0.227623	1.14368e-05	0.000228569
CD74	1.1062	0.252112	1.14538e-05	0.000228678
IL2RG	0.838298	0.191087	1.14923e-05	0.000229226
GPR137	0.92656	0.211269	1.15617e-05	0.000230388
CYFIP1	1.65314	0.377149	1.16919e-05	0.000232535
ZNF469	1.67215	0.381514	1.17098e-05	0.000232602
RCN3	-1.82323	0.416078	1.17624e-05	0.000233042
FGD3	-0.760738	0.173706	1.18984e-05	0.000235061
PCF11	-0.717308	0.163786	1.18925e-05	0.000235061
CENPN	1.00668	0.23009	1.21338e-05	0.000239028
LOC541471	1.16722	0.266899	1.22398e-05	0.000240887
PGAM4	1.0981	0.251383	1.25248e-05	0.000246262
RAB37	-0.904546	0.207308	1.28112e-05	0.00025139
CA5B	-0.935919	0.214507	1.2822e-05	0.00025139
C14orf119	1.00337	0.229956	1.281e-05	0.00025139
FCGR3A	-2.00678	0.460392	1.3075e-05	0.000254182
GPC1	1.79174	0.411448	1.33244e-05	0.000258303
MARCKS	-2.03732	0.467809	1.3305e-05	0.000258303
ALDH3B1	-2.15923	0.49635	1.36001e-05	0.000262727
EIF4A2	-0.802605	0.184524	1.36385e-05	0.00026316
ANKRD57	-1.89799	0.436395	1.366e-05	0.00026333
ORMDL2	1.14592	0.263606	1.37956e-05	0.000265449
CCDC47	0.934702	0.21519	1.40156e-05	0.000269434
WHSC1L1	-0.729908	0.168052	1.40329e-05	0.000269514
AMIGO1	-1.61623	0.372135	1.40474e-05	0.000269543
ANKRD55	-2.10709	0.485411	1.4194e-05	0.000272103
USP53	-1.20092	0.276793	1.43322e-05	0.000274499
OSCAR	-2.15797	0.49774	1.45402e-05	0.00027797
RRAS2	1.94253	0.448075	1.45573e-05	0.00027804
SNHG1	-1.2265	0.28297	1.46184e-05	0.000278948
LAPTM4A	0.754191	0.17408	1.47466e-05	0.000281135
CHST15	-2.14977	0.496453	1.48929e-05	0.000283664
GYLTL1B	-1.85839	0.429276	1.49713e-05	0.000284895
INPP4A	-0.666506	0.154017	1.50816e-05	0.00028673
DNAJB1	-0.932399	0.215489	1.51216e-05	0.000287227
CAMSAP1L1	-1.69774	0.392438	1.51737e-05	0.000287689
ZNF853	-1.58235	0.365759	1.51693e-05	0.000287689
KIAA1267	-0.644332	0.149114	1.55265e-05	0.000293571
CD320	0.741921	0.171709	1.55462e-05	0.000293675
SRP54	0.770941	0.17849	1.56564e-05	0.000295487
CD2	1.0203	0.236245	1.56867e-05	0.000295789
HCN3	-1.71983	0.398344	1.57839e-05	0.000297352
RGS9	1.9042	0.441297	1.59603e-05	0.000300402
BSG	0.648876	0.150448	1.61077e-05	0.0003029
PPP1R3E	-1.38587	0.321511	1.62895e-05	0.000306042
GTF2IRD2P	-1.10364	0.256098	1.63665e-05	0.00030721
TMCO1	0.772507	0.179303	1.64453e-05	0.000308409
RPL30	-0.829236	0.192628	1.67092e-05	0.000313009
SQRDL	0.914375	0.212413	1.67208e-05	0.000313009
C1orf228	-1.89609	0.440497	1.67408e-05	0.0003131
RPL34	-0.845467	0.196563	1.69838e-05	0.000316501
ARF4	0.724755	0.168489	1.69648e-05	0.000316501
SYK	-2.11012	0.490691	1.70568e-05	0.000317291
PLEKHN1	1.5168	0.352867	1.71959e-05	0.000319591
LASP1	0.795425	0.185189	1.74522e-05	0.000323773
ABLIM1	-0.842165	0.19611	1.752e-05	0.000324159
BACH2	-1.4964	0.348452	1.75135e-05	0.000324159
RPL29	-0.823804	0.192037	1.78816e-05	0.00033026
IFIT1	2.12426	0.495329	1.79823e-05	0.000331528
CEACAM4	-2.12043	0.49475	1.82037e-05	0.000335311
MICAL2	0.962132	0.224578	1.83414e-05	0.000336949
RBL2	-0.674863	0.157548	1.83947e-05	0.000337329
CBR3	1.44252	0.336744	1.83792e-05	0.000337329
ARHGEF5L	1.24919	0.291643	1.84147e-05	0.000337397
ARL1	0.836018	0.195306	1.86423e-05	0.000340962
FCGRT	-1.17053	0.273506	1.87143e-05	0.000341978
FAM129B	1.16153	0.271766	1.92007e-05	0.000349632
USP18	1.77571	0.415745	1.94475e-05	0.000353814
NIPA1	0.771908	0.180848	1.96994e-05	0.000357768
RPL10A	-0.905813	0.212281	1.98073e-05	0.000359413
NUAK2	-1.50363	0.352466	1.98984e-05	0.00036075
MAGEH1	1.31224	0.307807	2.01532e-05	0.000365049
RNF34	0.665107	0.156071	2.03005e-05	0.000367397
GLRX	1.13675	0.266908	2.05394e-05	0.000371261
RPL35	-0.714689	0.167813	2.05499e-05	0.000371261
VCP	0.729276	0.171304	2.07004e-05	0.000373653
NUCB1	0.602484	0.141538	2.07479e-05	0.000374184
OBSCN	-1.29171	0.303707	2.10787e-05	0.000379489
NIPAL4	1.9924	0.46878	2.13594e-05	0.00038421
NACA	-0.69276	0.163054	2.15049e-05	0.000386491
BEX4	-1.06676	0.251163	2.16378e-05	0.000388542
RPS13	-0.942989	0.222045	2.16806e-05	0.000388974
OFD1	-0.947781	0.223437	2.21698e-05	0.000397153
MEFV	-2.11638	0.499638	2.27713e-05	0.000407131
S100A9	-2.11674	0.499873	2.29007e-05	0.000408739
RASA4P	-0.883631	0.20867	2.2897e-05	0.000408739
ORMDL3	0.6921	0.163547	2.3182e-05	0.000413047
IFI16	0.857248	0.202709	2.34764e-05	0.000417214
AIG1	-1.85514	0.438671	2.34736e-05	0.000417214
PGM2L1	1.23855	0.29306	2.37617e-05	0.000421561
PVT1	-0.787181	0.186255	2.37501e-05	0.000421561
LOC653566	0.858856	0.203351	2.40514e-05	0.00042597
RPL13	-1.00198	0.23725	2.40745e-05	0.000426015
SPI1	-2.10095	0.497624	2.42184e-05	0.00042783
GCC2	-0.752448	0.178256	2.43049e-05	0.000428628
GALNT4	0.9481	0.22463	2.43536e-05	0.000429121
UBXN11	-1.02807	0.243686	2.45596e-05	0.000432383
KIF20B	0.860135	0.203947	2.47095e-05	0.000434652
SLC12A6	-0.754418	0.178921	2.48129e-05	0.00043573
MFGE8	-0.876789	0.207939	2.48036e-05	0.00043573
NME7	1.32972	0.315912	2.56336e-05	0.00044976
PCSK1N	2.09757	0.499074	2.63491e-05	0.000459977
BTK	-2.09869	0.499773	2.67763e-05	0.000466646
ACSL6	-1.39645	0.33257	2.68122e-05	0.000466879
GNAI3	0.814195	0.193932	2.68853e-05	0.00046771
C9orf130	-1.40558	0.334807	2.69051e-05	0.00046771
MGAT4A	-1.33076	0.317128	2.71309e-05	0.000470057
NR4A2	-1.97837	0.471423	2.70969e-05	0.000470057
TM2D2	0.845545	0.201613	2.74204e-05	0.000474675
SEPHS2	0.731542	0.174443	2.74565e-05	0.000474904
CRMP1	2.05062	0.489163	2.76381e-05	0.000477247
SH2B1	-1.01055	0.241268	2.8081e-05	0.000483898
ACP2	0.979296	0.233993	2.84969e-05	0.000489626
MTCH2	0.854659	0.204354	2.88642e-05	0.000495527
NCR3	1.22935	0.294274	2.94632e-05	0.000503721
EMP3	0.894733	0.214269	2.97002e-05	0.000506939
LILRA3	-2.08151	0.498475	2.97004e-05	0.000506939
MAPK13	-0.628808	0.150599	2.97508e-05	0.00050738
STX1A	1.27964	0.306587	2.9952e-05	0.000510392
ATP6V1B2	0.679537	0.162882	3.02002e-05	0.000514198
SNX29	-0.987744	0.236782	3.0255e-05	0.000514589
2020-09-11	1.20012	0.287951	3.07563e-05	0.000521949
PRDX1	0.734129	0.176307	3.12832e-05	0.000529979
SLC35C1	0.750711	0.180469	3.18564e-05	0.000537973
RAB11A	0.850464	0.204575	3.2213e-05	0.000543552
HS3ST3A1	0.914726	0.220099	3.23898e-05	0.000545203
MPDU1	0.8534	0.205482	3.27914e-05	0.000550619
PHC3	-0.763516	0.183876	3.29087e-05	0.000552141
CRIP1	1.02386	0.246767	3.33775e-05	0.000558197
LMNA	1.76722	0.425975	3.34468e-05	0.000558904
SNX9	0.921366	0.222107	3.34958e-05	0.000559272
CD14	-2.0743	0.500061	3.35253e-05	0.000559313
PHKA2	-0.694732	0.167673	3.42222e-05	0.000570481
ANXA2P2	0.880631	0.212566	3.43008e-05	0.000571331
SLC35E3	1.2419	0.299851	3.44717e-05	0.000573301
SEMA4C	-1.69923	0.410274	3.44745e-05	0.000573301
REEP5	0.767793	0.18556	3.508e-05	0.000582902
CPAMD8	-2.01612	0.487362	3.52173e-05	0.000584246
CD151	1.23271	0.298048	3.53489e-05	0.000585959
ISYNA1	-1.14612	0.277148	3.54312e-05	0.000586854
DENND4B	-0.6644	0.160681	3.55101e-05	0.00058769
IL2RA	1.18697	0.287091	3.55784e-05	0.00058835
CAPS	-1.15345	0.279026	3.56719e-05	0.000589426
PTPN7	0.902828	0.218429	3.57634e-05	0.000589996
GYG1	0.793141	0.191883	3.57349e-05	0.000589996
CAPN12	0.86868	0.210222	3.59303e-05	0.000592278
NDUFAF1	1.19745	0.290074	3.65782e-05	0.000602
SIGLEC14	-2.05272	0.497795	3.72964e-05	0.000612359
SLC39A6	0.767716	0.186167	3.72678e-05	0.000612359
EPHX1	-1.10465	0.267935	3.74235e-05	0.000613473
MFSD5	0.833066	0.20214	3.7686e-05	0.000616799
C10orf105	-1.95888	0.475423	3.78386e-05	0.000617345
SNPH	-1.21337	0.29504	3.91285e-05	0.000637888
HCCS	1.04158	0.253448	3.96278e-05	0.000643999
AGTPBP1	-0.747353	0.181935	3.9944e-05	0.000648628
EHD4	0.891655	0.21716	4.02608e-05	0.000653261
CD81	0.847458	0.206618	4.10344e-05	0.00066529
LOC388692	-1.22693	0.299255	4.13231e-05	0.000669447
SH3YL1	-1.26582	0.308873	4.16415e-05	0.00067355
GALNT1	1.00456	0.245113	4.16126e-05	0.00067355
TNK2	-0.781627	0.190735	4.16793e-05	0.000673637
C6orf48	-0.778382	0.189984	4.18361e-05	0.000675217
MS4A1	-2.04638	0.499475	4.18423e-05	0.000675217
MTHFD1	0.826454	0.201857	4.23539e-05	0.000681878
PKD1	-0.861328	0.210549	4.29779e-05	0.000691386
MT1L	1.84791	0.451934	4.33423e-05	0.000696167
TANK	0.794128	0.194351	4.38769e-05	0.000703662
PMAIP1	-1.08683	0.266126	4.42852e-05	0.000709111
MDS2	-1.80721	0.442883	4.49261e-05	0.000717156
SPPL2A	1.00752	0.247049	4.53829e-05	0.000723332
CORO1C	1.14154	0.280035	4.57318e-05	0.000727771
PTRF	2.01785	0.495387	4.63565e-05	0.000736115
GALNT10	0.625184	0.153486	4.63627e-05	0.000736115
COMMD4	0.784146	0.192528	4.64309e-05	0.000736633
OTOF	1.41187	0.346754	4.66747e-05	0.000737112
CDCP1	-1.90319	0.467391	4.66227e-05	0.000737112
SESN1	-1.31501	0.322944	4.66218e-05	0.000737112
FHOD1	0.716044	0.175937	4.70357e-05	0.000742247
GALNT6	1.06442	0.261602	4.72417e-05	0.00074493
DNMT3A	-0.831806	0.20446	4.7355e-05	0.000746148
ADAM19	1.01244	0.248956	4.76705e-05	0.000749977
GZMH	1.59718	0.392865	4.79346e-05	0.00075356
NACC1	0.690863	0.169969	4.81072e-05	0.0007557
CD226	1.07117	0.263596	4.83037e-05	0.000757118
ANXA2	0.888298	0.218742	4.8875e-05	0.000765437
ALG1	0.900946	0.221915	4.90997e-05	0.000767215
LY96	1.15873	0.285447	4.9207e-05	0.000768312
FAM102A	-0.681591	0.167948	4.94236e-05	0.000770531
COMMD7	0.733697	0.180855	4.97427e-05	0.000773166
ACSL4	0.733554	0.18088	5.00318e-05	0.000776506
PAN2	-1.219	0.300939	5.10751e-05	0.000790328
NCALD	0.958194	0.236545	5.10453e-05	0.000790328
PTTG3P	1.38581	0.342408	5.18242e-05	0.000798844
PBX2	-0.672063	0.166056	5.18299e-05	0.000798844
POMP	1.00936	0.249629	5.26689e-05	0.000809544
SAMD3	1.0051	0.248702	5.31339e-05	0.000814577
NACA2	-0.70372	0.174117	5.30765e-05	0.000814577
DYRK2	-0.957313	0.236935	5.33575e-05	0.000816732
LOC202181	-1.22773	0.304146	5.42234e-05	0.000828518
MS4A6A	-2.01427	0.499135	5.44808e-05	0.000831837
ATG9B	-0.755539	0.187344	5.50933e-05	0.000839355
FIBP	0.718154	0.178109	5.52799e-05	0.000840252
TIGD1	-1.03163	0.255833	5.52e-05	0.000840252
SEC23B	0.752633	0.186702	5.54903e-05	0.000842282
RPS17	-0.756674	0.187785	5.59039e-05	0.000847937
LGALS9B	1.22177	0.303494	5.68121e-05	0.000860451
ZNF14	-0.919321	0.228362	5.68028e-05	0.000860451
RBBP8	0.818275	0.203325	5.71054e-05	0.000864261
NUBP1	0.724221	0.179983	5.72592e-05	0.000865134
SLC30A6	0.842921	0.209731	5.84315e-05	0.000877445
TBC1D15	0.633478	0.157626	5.8479e-05	0.000877445
NBPF16	-0.898281	0.223527	5.85274e-05	0.000877445
ADSS	0.707173	0.176044	5.8938e-05	0.000881685
RBM33	-0.6448	0.160511	5.89026e-05	0.000881685
SLAMF1	0.753582	0.187634	5.9134e-05	0.000883978
FLJ23834	-1.70828	0.425427	5.93337e-05	0.000886324
ZNF318	-0.722924	0.180094	5.96603e-05	0.000889919
TPM4	0.711964	0.177359	5.96361e-05	0.000889919
DFNB31	1.37232	0.341953	5.99035e-05	0.000892903
MRPL51	0.929169	0.231565	6.00608e-05	0.000894604
DPP3	0.757068	0.18876	6.05273e-05	0.000900257
SPRY1	-1.92119	0.479066	6.06491e-05	0.000900774
RGS12	-1.32897	0.331447	6.08241e-05	0.000902725
H2AFY2	-1.40984	0.351666	6.09692e-05	0.000904151
SH3RF3	-1.74969	0.436485	6.10834e-05	0.000904629
CLU	1.81653	0.453375	6.15777e-05	0.000910647
TMEM102	0.984111	0.245739	6.20976e-05	0.000917025
SREBF2	0.600598	0.149984	6.21685e-05	0.000917418
PARP9	1.1102	0.277473	6.30446e-05	0.000927042
FOXP1	-1.18799	0.296903	6.30025e-05	0.000927042
ABLIM3	1.88709	0.471859	6.35414e-05	0.000933022
APOL6	0.660313	0.16524	6.43992e-05	0.000944948
CTSA	0.808192	0.202275	6.4552e-05	0.00094518
MLL	-0.664205	0.166246	6.46065e-05	0.000945309
CAPZA2	0.841492	0.210679	6.49148e-05	0.000947811
TNFRSF13C	-1.56144	0.390944	6.49616e-05	0.000947826
DCLRE1A	1.05602	0.264421	6.50491e-05	0.000948249
PAIP2B	-1.32094	0.330765	6.50822e-05	0.000948249
RAC1	0.768276	0.192386	6.51321e-05	0.000948309
PI4K2B	0.997003	0.249691	6.52555e-05	0.000949438
SIGLEC10	-1.98524	0.497334	6.55852e-05	0.000953565
ATP6V1E1	0.672157	0.168718	6.77897e-05	0.000982168
LOC728855	-1.09026	0.273714	6.79895e-05	0.000984374
CXorf26	0.829369	0.208378	6.88836e-05	0.000995231
GSTM1	1.51357	0.38046	6.94188e-05	0.00100087
N4BP2L2	-0.697083	0.175342	7.02158e-05	0.00101025
LOC100286793	-1.27082	0.319929	7.12115e-05	0.00102315
IGFBP4	1.77163	0.446198	7.17225e-05	0.00102907
PIK3R1	-1.10465	0.278271	7.19591e-05	0.00103103
TRPS1	1.33634	0.336723	7.22732e-05	0.0010341
PTTG2	1.25411	0.316038	7.24103e-05	0.00103535
LOC644936	1.09865	0.276917	7.26518e-05	0.00103808
DYX1C1	1.86472	0.470226	7.32135e-05	0.00104539
ARID1B	-0.648205	0.163482	7.33992e-05	0.00104732
C1orf71	-0.662115	0.167082	7.40705e-05	0.00105472
PLK2	-1.86153	0.469901	7.44673e-05	0.00105964
PDGFA	1.8983	0.479209	7.45366e-05	0.00105989
SLC9A1	0.795891	0.200953	7.47675e-05	0.00106245
SBDS	-1.01834	0.257301	7.56579e-05	0.00107363
LOC728875	-1.08561	0.274316	7.57336e-05	0.00107397
PSMD1	0.746365	0.188617	7.58821e-05	0.00107533
CFP	-1.15268	0.291434	7.64752e-05	0.00108139
RPL12	-0.664792	0.168135	7.68781e-05	0.00108573
SLC25A12	0.925956	0.234515	7.8677e-05	0.00110811
SRPRB	0.978262	0.247811	7.89314e-05	0.00111094
RPS27A	-0.749361	0.189853	7.91153e-05	0.00111277
TRPC1	-1.90324	0.482374	7.96111e-05	0.00111823
TNXB	-1.28353	0.325348	7.97687e-05	0.00111968
DDIT3	-1.16077	0.294377	8.04242e-05	0.00112812
CEP170	-0.928095	0.2354	8.0591e-05	0.00112969
CARD6	1.34028	0.340101	8.12036e-05	0.00113472
SGCB	1.08968	0.276515	8.12234e-05	0.00113472
CDC123	0.681242	0.172903	8.14755e-05	0.0011367
GRAMD4	0.889842	0.225872	8.162e-05	0.00113795
RPL26	-0.634558	0.161121	8.20282e-05	0.00114211
HBXIP	0.795663	0.202072	8.23281e-05	0.00114474
ADPRH	1.26262	0.320657	8.22968e-05	0.00114474
TNFSF10	0.976625	0.248087	8.26341e-05	0.00114746
CCR8	1.11001	0.281969	8.26252e-05	0.00114746
SLC16A10	-1.55577	0.395445	8.34688e-05	0.00115827
TMEM176B	-1.95379	0.497031	8.46213e-05	0.00117269
CMPK2	1.86327	0.47408	8.4842e-05	0.00117418
TMEM30B	-1.78342	0.453844	8.50943e-05	0.00117688
LYPD3	-1.53627	0.391322	8.64243e-05	0.00119448
SPG20	-1.59587	0.406852	8.7644e-05	0.00120972
RPS23	-0.826078	0.210653	8.79944e-05	0.00121312
PNPLA2	-0.638461	0.162811	8.80073e-05	0.00121312
MTA1	-0.67939	0.173407	8.93239e-05	0.00123045
SNHG6	-0.743923	0.190042	9.05868e-05	0.00124371
TXNDC15	0.99787	0.254927	9.0653e-05	0.00124379
C17orf58	1.48048	0.378324	9.10583e-05	0.00124852
MYST1	-0.66299	0.169457	9.13739e-05	0.00125202
RPL6	-0.751393	0.192061	9.14348e-05	0.00125203
ARL6IP1	0.836407	0.213833	9.17244e-05	0.00125516
RARS	0.850451	0.217523	9.24085e-05	0.00126369
TNFAIP2	-1.95485	0.500032	9.25056e-05	0.00126418
SERPINF1	-1.67757	0.430111	9.60633e-05	0.00131021
CD97	0.801692	0.20577	9.77697e-05	0.00133085
ADAM15	0.807834	0.207455	9.85934e-05	0.0013408
CPT1A	-0.991625	0.254659	9.86302e-05	0.0013408
RAB27A	0.881534	0.226449	9.90688e-05	0.00134412
YWHAH	0.925435	0.237889	0.00010016	0.00135528
LOC25845	-0.863262	0.221894	0.000100065	0.00135528
EIF3J	0.700047	0.179991	0.000100516	0.00135841
RPS14	-0.735193	0.189128	0.000101379	0.00136829
PHF20	-0.709127	0.182437	0.000101499	0.00136901
KCTD11	1.35838	0.349742	0.000102776	0.00138264
TMEM8B	-0.972898	0.250609	0.000103543	0.00139024
EIF2S1	0.733885	0.189051	0.000103627	0.00139046
KCNH3	-1.44274	0.371911	0.000104775	0.00140406
EPAS1	1.56693	0.403978	0.000104998	0.00140557
NFKBIZ	-0.88011	0.226961	0.000105401	0.0014097
SEL1L3	0.828988	0.213911	0.000106459	0.00142111
ARHGEF1	-0.634748	0.163811	0.000106674	0.00142305
MLLT10	-0.691549	0.178523	0.000107181	0.00142889
ITGA2	1.28369	0.331412	0.000107331	0.00142906
UBE2A	0.727459	0.187853	0.000107733	0.00143089
TOR1AIP1	0.738801	0.190784	0.000107745	0.00143089
EEF1G	-0.908773	0.234855	0.000109057	0.00144739
POLR2J4	-0.736068	0.190403	0.000110707	0.00146739
FBXO18	-0.71617	0.18525	0.000110648	0.00146739
DHX58	1.01104	0.261568	0.000110953	0.00146878
MAFB	-1.838	0.475752	0.00011184	0.00147768
ZFC3H1	-0.775703	0.200781	0.000111809	0.00147768
EFHD2	0.727304	0.188319	0.000112424	0.00148352
RGPD1	-0.853093	0.220902	0.000112527	0.00148393
C6orf47	0.718031	0.18595	0.000112731	0.00148567
MTHFD1L	1.34254	0.34785	0.000113596	0.00149611
PSMA3	0.792603	0.205421	0.00011412	0.00150206
ZNF276	-0.828985	0.214952	0.000114976	0.00151237
EEF1A1	-0.83871	0.217721	0.000117047	0.00153863
ANKRD16	-1.14214	0.29658	0.000117621	0.00154519
C1orf212	0.65147	0.169197	0.000117948	0.00154851
MAN1A1	1.06926	0.277757	0.000118305	0.00155221
FBRSL1	-0.729758	0.189622	0.000118852	0.00155741
C20orf72	0.975943	0.253864	0.000120866	0.00157881
B3GAT1	1.79692	0.467566	0.000121477	0.00158578
ATP7B	-1.76192	0.45854	0.00012181	0.00158913
ASF1B	0.885313	0.230425	0.00012199	0.00159047
S100A6	0.83206	0.216632	0.000122586	0.00159624
SVIL	-1.44729	0.376981	0.000123462	0.00160663
ANKS6	-1.42603	0.371542	0.000123975	0.00161229
DOK6	1.30779	0.340839	0.000124563	0.00161893
SCPEP1	-1.06384	0.277294	0.000124793	0.0016209
SLC7A6	-0.765253	0.199509	0.000125218	0.00162398
CRADD	1.19543	0.311668	0.000125265	0.00162398
TRIM59	0.818164	0.213451	0.000126574	0.00163991
RCSD1	-0.634229	0.165519	0.000127227	0.00164632
ANKRD13D	-0.927797	0.242455	0.000129881	0.00167752
TJP3	-1.12856	0.295092	0.000131061	0.00169064
BTG2	-0.806955	0.211013	0.000131196	0.00169133
C9orf64	1.26365	0.330555	0.000131947	0.00169891
HCST	0.976756	0.255727	0.000133711	0.00171521
XPR1	0.654319	0.171316	0.000133794	0.00171522
SLC22A17	-1.75372	0.459774	0.000136561	0.00174578
LOC374443	-0.861376	0.225831	0.0001366	0.00174578
HLA-A	0.619872	0.162561	0.000137194	0.00175121
RABL2B	-0.673731	0.176794	0.000138499	0.0017657
PLGLB2	-1.01933	0.26753	0.000138886	0.00176736
PLGLB1	-1.01933	0.26753	0.000138886	0.00176736
TCF3	-0.601805	0.157944	0.000138836	0.00176736
LAIR2	1.19365	0.313515	0.000140493	0.00178555
GPR171	1.18381	0.310921	0.000140416	0.00178555
SLC2A11	-1.34329	0.352848	0.00014066	0.00178555
GAS2L1	1.81535	0.477066	0.000141665	0.001795
KIAA0355	-0.858404	0.225848	0.000144226	0.00182634
GTF2E1	0.903538	0.237753	0.000144509	0.0018288
SPSB1	0.926844	0.244072	0.000146213	0.00184883
DTX3L	1.00096	0.26365	0.000146721	0.00185226
TBCB	0.723824	0.190784	0.000148275	0.00186847
SNRNP40	0.792896	0.209166	0.000150192	0.00189032
CAPNS1	0.64703	0.17076	0.000151175	0.00189955
CD164	0.77325	0.204073	0.0001512	0.00189955
HLA-DRB1	1.24183	0.327757	0.000151334	0.00190007
NUP37	1.18122	0.311873	0.000152162	0.00190601
MANEA	0.977199	0.258024	0.000152329	0.00190678
SNORD68	-1.42643	0.376676	0.000152541	0.00190829
RPS3	-0.766479	0.202493	0.000153577	0.00191624
POP4	0.660236	0.174435	0.00015371	0.00191624
GIMAP7	1.08005	0.285342	0.000153635	0.00191624
GALT	-0.878263	0.232354	0.000156921	0.00195129
ABTB1	-0.71923	0.190347	0.000157768	0.00196064
WDFY4	-1.39506	0.369333	0.00015857	0.00196943
VKORC1	0.752456	0.199235	0.000158905	0.0019724
CREBBP	-0.672598	0.178125	0.000159381	0.00197712
ZXDB	-0.809101	0.214291	0.000159551	0.00197805
AGPAT2	0.99334	0.263169	0.000160303	0.00198566
TMEM140	0.818334	0.216881	0.000161168	0.00199277
ATPGD1	-1.01121	0.268143	0.000162491	0.00200609
MT1E	1.59173	0.422153	0.000162923	0.00201022
SNAPIN	0.904779	0.240237	0.000165751	0.00204146
LAX1	0.819067	0.21775	0.000168902	0.00207781
SMURF2	-0.905864	0.240967	0.000170396	0.00209245
KIF1B	0.885215	0.235484	0.000170511	0.00209262
LRRK2	-1.86443	0.496084	0.00017108	0.00209837
SOS1	-0.748155	0.199137	0.000171971	0.0021068
ANXA2P1	0.938164	0.249804	0.000172931	0.00211605
CXCR4	-0.940556	0.250554	0.000174097	0.00212906
FCN1	-1.85955	0.495734	0.000176059	0.00215179
TXNRD1	0.6547	0.174628	0.000177464	0.00216768
FAM113A	-1.08721	0.290006	0.000177597	0.00216802
PLA2G12A	-0.889362	0.237267	0.000177993	0.00217158
MEF2B	-0.896119	0.239094	0.000178268	0.00217365
PTPRJ	0.625391	0.166873	0.000178465	0.00217477
MRPL13	0.970503	0.259092	0.000179834	0.00219016
DHCR24	1.23327	0.329285	0.000180194	0.00219326
PAM	1.08481	0.289856	0.000182148	0.00221444
PPP1R15A	-1.05312	0.281424	0.000182492	0.0022145
AURKA	1.32556	0.354241	0.000182581	0.0022145
ARHGEF12	0.943044	0.25203	0.00018271	0.00221464
GKAP1	-1.41715	0.378874	0.000183704	0.00222292
FBXO46	-0.619414	0.165659	0.000184695	0.002231
GMFB	0.859996	0.230001	0.000184684	0.002231
MYL12B	0.844825	0.226007	0.000185451	0.0022385
UBL3	-0.890151	0.238139	0.000185532	0.0022385
LTBR	-1.8678	0.500057	0.000187587	0.00226065
RPL27	-0.734169	0.196594	0.000188135	0.00226462
RGPD2	-0.847582	0.227415	0.00019375	0.00232007
PTTG1IP	0.675475	0.18134	0.000195389	0.00233834
SELT	0.631338	0.169501	0.000195561	0.00233905
CHST12	0.782408	0.210125	0.000196457	0.00234841
GNPDA1	1.09769	0.294841	0.000196863	0.00235191
TRAF3IP3	-0.795135	0.213746	0.000199216	0.00237727
DOM3Z	-1.11517	0.299822	0.000199656	0.00237858
LRRC61	0.824734	0.221788	0.000200357	0.00238538
TRAPPC4	0.809558	0.217748	0.000200912	0.00239063
MAP2K3	0.674962	0.181635	0.00020237	0.00240658
HERC6	1.0185	0.274126	0.000202857	0.00240842
TARS	0.768045	0.206719	0.000202873	0.00240842
S100A10	0.820104	0.220799	0.000203805	0.00241671
SMAD3	-1.08216	0.291419	0.00020447	0.00242321
PHLDA2	1.77945	0.479288	0.000205067	0.00242889
IL6R	-0.789048	0.21259	0.00020596	0.00243529
MYLIP	-0.749041	0.20193	0.000207749	0.00244945
MLEC	0.726345	0.196223	0.000214224	0.00251529
PCNA	0.755273	0.20412	0.000215473	0.00252614
DUSP16	0.654064	0.176915	0.000218115	0.00255133
C14orf101	-0.957572	0.259004	0.000218052	0.00255133
SLC6A6	0.697978	0.188936	0.000220531	0.00257522
PCMT1	0.891173	0.241214	0.00022029	0.00257522
DDX12	-1.0163	0.275139	0.000220961	0.00257879
GADD45A	0.738352	0.199901	0.000221115	0.00257913
SLC25A25	-0.750154	0.203202	0.000222797	0.00259583
GINS1	1.35458	0.367056	0.00022392	0.00260744
GABPB1	0.774984	0.210116	0.000225707	0.00262383
FAR2	1.21504	0.329568	0.000227115	0.00263723
NAP1L1	-0.626979	0.170108	0.00022801	0.00264466
NEK6	-1.07132	0.290688	0.000228289	0.00264642
PERP	1.21901	0.330815	0.000228816	0.00264955
SLA2	0.668833	0.181543	0.000229459	0.00265403
C17orf49	0.667386	0.181172	0.000229857	0.00265567
ALDH2	-1.70946	0.464269	0.000231373	0.00267021
COX5A	0.893955	0.242821	0.000231825	0.00267393
CSTF2T	0.629247	0.171103	0.000235454	0.00270975
TP53RK	0.801654	0.218016	0.000235956	0.00271252
C1orf85	0.681601	0.185417	0.000236873	0.00271729
PDIA6	0.690779	0.187905	0.000236723	0.00271729
PGAM2	-1.24637	0.339113	0.000237496	0.00272115
RNF135	0.832229	0.226463	0.000237936	0.00272468
SAP30L	-0.648777	0.176603	0.000239108	0.00273268
LOC100129034	-0.709813	0.193384	0.000242089	0.00276155
ZSWIM1	-1.12677	0.307215	0.000244748	0.00279034
HCK	-1.80175	0.491897	0.000249424	0.00283429
UBASH3A	-0.744265	0.203155	0.000248755	0.00283429
LUZP1	0.640136	0.174773	0.000249601	0.00283464
NPTN	0.773378	0.211225	0.000250849	0.00284424
DPEP2	-0.708838	0.193624	0.000251338	0.00284822
TMED9	0.675748	0.184644	0.000252472	0.0028595
PAICS	0.792903	0.216771	0.0002544	0.00287667
CKAP4	-1.64737	0.450373	0.000254404	0.00287667
CDK2AP1	0.954036	0.260929	0.000255883	0.00287925
PKMYT1	1.08315	0.296206	0.00025543	0.00287925
ABCA7	-0.924269	0.252823	0.00025638	0.00288327
RPS15A	-0.678168	0.185588	0.000258037	0.00289875
CHMP5	0.860729	0.235571	0.000258386	0.0029011
C19orf60	-0.675692	0.184994	0.000259694	0.00291105
RPL31	-0.712313	0.195065	0.000260541	0.00291896
PPP1R8	0.6037	0.165345	0.000261059	0.0029216
GRPEL2	0.639183	0.175098	0.000261792	0.00292823
PTPLAD1	0.690622	0.189234	0.00026268	0.00293657
CLK1	-1.05236	0.288423	0.000263608	0.00294036
RPL37	-0.718518	0.196928	0.000263646	0.00294036
SRRM2	-0.709681	0.194493	0.000263388	0.00294036
ZFP36L2	-0.92449	0.253516	0.000265656	0.00295866
KCNQ5	-1.78157	0.488948	0.000268771	0.00298371
NUDT14	1.37305	0.376794	0.00026839	0.00298371
ZNF91	-0.723018	0.19845	0.000269138	0.00298619
MAPKAPK5	-0.696348	0.191138	0.000269307	0.00298647
F13A1	-1.82138	0.500016	0.000269851	0.0029893
TNFSF12	0.622437	0.170909	0.000270617	0.00299617
RNASET2	-0.741634	0.203716	0.000272076	0.00301073
RIN3	-0.970599	0.266623	0.000272272	0.00301128
RPL18	-0.72461	0.199091	0.000273069	0.00301687
PPARD	-0.651033	0.178888	0.000273349	0.00301835
SCML1	-1.77846	0.48878	0.000274147	0.00302555
GALK1	1.11578	0.306721	0.000275	0.00303335
CD300LB	-1.80905	0.497424	0.000276008	0.00304285
STX2	-0.715002	0.196672	0.000277448	0.00305547
PSMB6	0.674288	0.18567	0.000281615	0.00309478
MYL6B	1.04016	0.286408	0.000281529	0.00309478
PCMTD2	-0.614561	0.169275	0.000282828	0.00310645
WDR25	1.18	0.325445	0.000288047	0.00315876
EDEM3	-0.717367	0.197898	0.000289032	0.00316128
CORO1B	0.861622	0.237714	0.000289393	0.00316179
TMEM59	0.600471	0.165725	0.000290871	0.00317458
IER3IP1	0.797694	0.220186	0.000291401	0.00317869
MGAT2	0.851476	0.235124	0.000293027	0.00318966
MED20	1.24272	0.343174	0.000293176	0.00318966
RPL35A	-0.704563	0.194543	0.000292739	0.00318966
PSMA6	0.731259	0.201949	0.000293464	0.00319111
C2orf18	0.764011	0.211013	0.000293816	0.00319326
TCF7L2	-1.55659	0.430069	0.000295277	0.00320577
NLRP2	1.59931	0.441863	0.000295215	0.00320577
TTC28	-1.57959	0.436574	0.000296726	0.00321813
RPS20	-0.737105	0.203769	0.000297623	0.00322617
TLE2	-1.29256	0.357647	0.000301424	0.00326567
ALDH5A1	-0.913697	0.252838	0.000301794	0.00326625
ACTB	0.819369	0.226755	0.000302139	0.00326657
IL6ST	-1.1168	0.30906	0.000302053	0.00326657
ZDHHC8	-0.747826	0.20708	0.000304684	0.00329065
GABBR1	-1.60718	0.44513	0.000305507	0.00329782
C5orf51	0.709591	0.196573	0.000306422	0.00330425
UHRF1	1.0336	0.286579	0.000310135	0.00333907
CAPN3	-1.10688	0.307005	0.000311673	0.00335214
TTBK1	1.69327	0.469724	0.000312357	0.00335776
CCPG1	0.793413	0.220114	0.000312682	0.00335777
OAS2	1.17467	0.32602	0.000314478	0.00337082
C5orf32	1.07468	0.298363	0.000315887	0.00338146
UGP2	0.86527	0.240227	0.000315912	0.00338146
CD79B	0.768583	0.213402	0.000316296	0.00338146
ZBTB10	-1.77769	0.49372	0.000317486	0.00339002
SMAD7	0.726367	0.201802	0.000318945	0.00340384
SCAI	-0.748617	0.208162	0.000322764	0.00343927
MORC4	-0.916186	0.254923	0.000325671	0.00346175
LILRA1	-1.79705	0.500061	0.000326056	0.00346365
LASS2	0.615447	0.171273	0.000326435	0.0034659
SLC25A23	-1.03967	0.289359	0.000326879	0.00346884
PABPC3	-0.698273	0.194434	0.000329031	0.00348592
TNFAIP8L2	0.997691	0.277831	0.000329407	0.00348592
SLBP	0.603633	0.168119	0.00033002	0.00348965
CTSD	0.735726	0.204931	0.000330534	0.0034933
ABCA1	0.999937	0.278538	0.000330751	0.00349382
CDK6	0.888964	0.247667	0.000331509	0.00349825
SPINT2	-1.09156	0.30421	0.00033301	0.0035123
EEF2	-0.780953	0.217659	0.000333263	0.00351317
AMY2A	-1.54657	0.43111	0.000333966	0.00351344
ACAA2	0.757284	0.211094	0.000333967	0.00351344
TMC6	-0.601522	0.167695	0.000334489	0.00351715
DOLK	1.01135	0.282177	0.000338256	0.00354236
LAMP2	0.683216	0.190642	0.000338681	0.00354503
PDHB	0.727913	0.203139	0.000339259	0.00354927
CYBB	-1.79061	0.499926	0.000341309	0.00356712
PARVB	0.933954	0.260771	0.000341612	0.00356849
ZFAND6	0.684633	0.19121	0.000342897	0.0035783
VIM	0.738238	0.206234	0.000344111	0.00358915
DDR1	-1.20667	0.337126	0.000344558	0.00359201
RSAD2	1.78622	0.499449	0.000348388	0.00362646
JMJD7-PLA2G4B	-1.02651	0.287058	0.000348941	0.00363039
IMPDH2	-0.663222	0.185527	0.000350496	0.00364291
C11orf49	0.825436	0.230993	0.000352344	0.00365844
SEMA6C	-1.13824	0.318817	0.000356693	0.00369433
PNPO	0.966164	0.270655	0.000357358	0.00369937
EBP	0.824676	0.231039	0.000357762	0.0037017
RPL8	-0.756307	0.211915	0.000358453	0.00370515
CCDC72	-0.751715	0.210621	0.000358279	0.00370515
TAP1	0.733508	0.205772	0.000364329	0.00375277
GLUD1	0.625248	0.17542	0.000364851	0.00375628
PRMT6	0.954042	0.267757	0.000366523	0.00377162
RYBP	0.814528	0.228617	0.00036686	0.00377321
CXCR5	-1.24647	0.350045	0.00036961	0.0037996
WDR27	-1.3639	0.383145	0.000371212	0.00381418
PLP2	0.898959	0.252678	0.000374073	0.00384167
EIF6	0.696855	0.195931	0.000375637	0.00385582
ARMC2	-0.997014	0.280361	0.000376282	0.00386052
FLJ39739	-1.13208	0.318525	0.000379241	0.00388511
C22orf45	1.19479	0.336352	0.000382013	0.00390939
ACBD4	-0.895183	0.252009	0.000382044	0.00390939
IL18R1	0.724925	0.204134	0.000383444	0.00391847
FOXO3B	-0.703428	0.198121	0.000384504	0.00392536
CCDC134	-1.01012	0.284604	0.0003864	0.0039409
C15orf57	0.893324	0.25174	0.000387298	0.00394423
RELL1	1.09925	0.309876	0.000389064	0.00396026
AMY2B	-1.28326	0.361985	0.000392522	0.00398762
SAMD9	0.872591	0.246179	0.000393294	0.00399351
NP	0.887161	0.250399	0.000395625	0.00401324
RPS12	-0.865641	0.244345	0.000396057	0.00401565
DHX34	-0.774702	0.218769	0.00039833	0.00403475
YIPF1	0.783888	0.221474	0.000401018	0.00405998
IL8RA	1.74017	0.491778	0.000402366	0.00407164
TNRC6B	-0.687259	0.194346	0.000405831	0.00410152
ASPM	1.01048	0.286012	0.000410847	0.00414329
C14orf129	0.80721	0.228489	0.000411162	0.00414445
SLC25A42	-0.775563	0.219567	0.000412065	0.00414951
B3GNT9	1.0973	0.31076	0.000413948	0.00416644
FADD	0.764155	0.216463	0.000415257	0.00417759
ZNF213	0.825379	0.233981	0.000419433	0.00421755
TXNDC17	0.889657	0.252325	0.000422155	0.00424069
PPP1R2P3	-0.610123	0.173168	0.000426205	0.00427734
SLC35B1	0.682789	0.193823	0.0004271	0.00428424
GRAP	-0.720529	0.204582	0.00042836	0.0042948
RIN1	-1.55838	0.442617	0.000430179	0.00430679
CYP51A1	0.925407	0.263056	0.000434957	0.00434831
CLSTN3	0.829404	0.235776	0.0004352	0.00434864
C11orf2	-0.606971	0.172563	0.000435801	0.00435141
ILK	0.755998	0.215041	0.000438771	0.00437377
TMPRSS3	1.19252	0.339198	0.000438607	0.00437377
DTHD1	1.6721	0.475783	0.000440726	0.00438887
NR1D1	-0.794913	0.226308	0.000443861	0.00441388
LRP6	-1.75457	0.499658	0.000445503	0.00442596
ARGLU1	-0.803827	0.228906	0.000445401	0.00442596
TSPAN17	0.831842	0.23697	0.000447563	0.0044379
CCNG2	0.784656	0.223528	0.000447555	0.0044379
LFNG	0.963318	0.274457	0.000448257	0.00444266
LGALS4	-1.62017	0.461801	0.000450855	0.00446626
STAB1	-1.7506	0.499052	0.000451751	0.00446659
PTPRN2	1.21772	0.347142	0.000451748	0.00446659
TRIM45	1.70751	0.487072	0.000455483	0.00449491
NPC1	0.700084	0.199973	0.000463693	0.00457157
CCBL1	-0.864256	0.24693	0.000465249	0.00458255
SEMA4A	1.29029	0.368718	0.000466303	0.00459074
DIXDC1	1.51123	0.431916	0.000467192	0.00459567
LOC729991-MEF2B	-0.767362	0.219414	0.000469952	0.0046157
PRDM8	0.93859	0.268392	0.000470377	0.00461735
SECISBP2	-0.877711	0.25101	0.000471028	0.00461969
NCRNA00188	-0.671644	0.192251	0.000476596	0.00467208
CLNS1A	0.765185	0.219128	0.000479499	0.0046961
MS4A7	-1.71335	0.490766	0.000480903	0.00470318
ESPL1	1.19318	0.341766	0.00048084	0.00470318
CLMN	-1.74283	0.499332	0.000482455	0.00471612
JUP	-1.72249	0.493704	0.000484979	0.00473856
TMTC2	-1.09732	0.314528	0.000485216	0.00473864
TMEM220	-1.35087	0.387227	0.000485588	0.00474003
GPR68	0.901425	0.258612	0.000490987	0.00478597
CREM	1.24025	0.355968	0.000493697	0.00480785
DOK3	-1.64127	0.471169	0.000495095	0.0048192
FOXO3	-0.608183	0.174738	0.000500404	0.00486859
WDR18	0.730745	0.210141	0.000506303	0.00492136
HLA-DRB5	1.18519	0.341142	0.000512385	0.00497581
RECK	-1.02366	0.29464	0.000512263	0.00497581
NTRK2	1.73159	0.498518	0.000513785	0.00498706
CYB561D2	0.646302	0.186135	0.000516155	0.00500772
PLCL1	-0.90265	0.260004	0.000517208	0.00501558
DARS2	0.855518	0.24644	0.00051755	0.00501655
IFT172	-1.26053	0.363311	0.00052129	0.00505044
MYOM1	-1.5837	0.456662	0.000524357	0.00507541
TRIM47	0.960867	0.277097	0.000525085	0.0050777
HSPB11	0.829306	0.239212	0.000526643	0.00508677
KDM6B	-0.688842	0.198789	0.000529843	0.00509989
2020-09-03	1.28644	0.371444	0.000533509	0.00512803
DYNC1I2	1.05017	0.303278	0.000534707	0.00513715
G0S2	-1.70937	0.493838	0.000537377	0.00515825
FBXO41	-0.7324	0.211636	0.000538842	0.00516729
METTL8	0.717152	0.207325	0.000542031	0.00518967
EIF4B	-0.724098	0.20934	0.000542273	0.00518967
ANKK1	-1.59676	0.46165	0.000542579	0.00518967
FBL	-0.647982	0.187364	0.00054338	0.00518985
PTPN22	0.659189	0.190607	0.00054345	0.00518985
C10orf50	-0.98812	0.285752	0.000544263	0.00519522
LOC284233	-1.62547	0.47048	0.00055044	0.00523811
ZNF490	0.770917	0.223164	0.000551346	0.00524145
LMO7	-1.0296	0.298072	0.000551892	0.00524145
LPPR2	-0.907383	0.26285	0.000556241	0.00527067
BAZ2B	-0.944952	0.273904	0.000560717	0.00531065
MESDC2	0.661062	0.191764	0.000566287	0.00536096
STBD1	1.64959	0.478553	0.000566785	0.00536101
CSTF2	0.854719	0.247959	0.000566811	0.00536101
PPP1R16B	0.715785	0.20771	0.000568798	0.00537735
LOC338758	-1.14961	0.333711	0.000571215	0.00539527
C12orf57	-0.676584	0.196492	0.000574617	0.00542246
RAB33A	1.01608	0.295202	0.000577479	0.00544209
MAST4	0.769311	0.223562	0.000579256	0.00544885
PRIC285	0.847715	0.246416	0.000581341	0.00546598
IFITM1	1.0572	0.307494	0.000585756	0.00550181
RPP25	1.15839	0.337137	0.000590486	0.00553707
ARL6IP6	0.783124	0.227999	0.000593055	0.0055555
NCAPH	0.875126	0.254792	0.000593277	0.0055555
FHIT	-1.36024	0.39607	0.000593985	0.00555962
REEP4	0.725484	0.211283	0.00059539	0.00557024
TCP11L2	-0.651725	0.189864	0.000597851	0.00558822
PSMA4	0.686599	0.20013	0.000601899	0.00562098
NLRC5	-0.741222	0.216121	0.000604322	0.00564106
CALM2	0.662556	0.193254	0.000607098	0.00566187
NAGA	0.675066	0.196953	0.000609056	0.00567758
TPPP	1.68226	0.490885	0.000610318	0.00568518
SNED1	-1.26085	0.367931	0.000610596	0.00568518
KLHDC7B	0.834244	0.243633	0.000616662	0.00573557
TTC14	-0.736812	0.215245	0.000619055	0.00575266
LDOC1	-0.944556	0.275925	0.000618806	0.00575266
NAT1	1.04824	0.306272	0.000620344	0.00576036
FAM184A	1.28065	0.374182	0.00062044	0.00576036
CASC5	1.05629	0.308934	0.000628207	0.00581681
GLUD2	0.650305	0.190289	0.000632085	0.00585011
LRRC24	-0.946531	0.277023	0.000633635	0.00586183
TSC22D1	-1.0478	0.306805	0.000637347	0.00589354
TM9SF1	0.756107	0.221515	0.00064169	0.00591624
FAM98B	1.14539	0.33571	0.000645271	0.00594028
ANP32E	0.71143	0.208582	0.000647755	0.0059605
SLC4A5	-1.402	0.411156	0.00064984	0.00597257
LOC100270804	-1.28224	0.376057	0.000650338	0.00597257
NSUN5B	-1.0593	0.310897	0.000656251	0.00601149
SLC16A13	1.13094	0.331932	0.00065649	0.00601149
SLC15A4	0.881292	0.258725	0.000658516	0.00602471
ZNF641	-0.763534	0.224231	0.000661325	0.00604774
SALL2	-1.27307	0.373911	0.000662243	0.00605345
IMPA1	0.778836	0.228771	0.000663019	0.00605788
SCO2	0.937327	0.275433	0.000666238	0.00608192
CTNNA1	0.830798	0.244174	0.000667757	0.00608774
CLK3	-0.708268	0.208152	0.000667369	0.00608774
FAM110C	1.31179	0.385824	0.000673929	0.0061359
FEZ2	0.886087	0.260714	0.000677077	0.00616063
TXLNA	0.658738	0.193824	0.000677241	0.00616063
TMEM116	-0.831234	0.244643	0.000679458	0.00616996
GCNT1	1.06411	0.3132	0.000679947	0.00617169
C10orf125	1.27303	0.374975	0.000686349	0.00622434
MRI1	-0.757218	0.223183	0.000691783	0.00626539
FAM86A	0.761472	0.224578	0.00069721	0.00630351
SLC2A8	0.918137	0.270803	0.000697841	0.00630646
C5orf41	-0.735474	0.216948	0.000698672	0.00630846
CDKL2	1.51281	0.446446	0.000702615	0.0063413
C16orf80	0.697898	0.205965	0.000702951	0.00634156
SYNGAP1	-0.606453	0.17909	0.000708396	0.0063879
KLF3	-1.02391	0.302418	0.000709842	0.00639816
FNIP2	-1.10426	0.326178	0.000710616	0.00640235
LOC642846	-1.33987	0.395801	0.000711267	0.00640264
GAMT	-1.18336	0.349669	0.000713775	0.00641685
PHACTR2	0.676812	0.20002	0.000715116	0.00642391
RIC3	-1.1036	0.326153	0.000715181	0.00642391
GPR35	-1.23245	0.364326	0.000717429	0.00643851
S1PR2	0.908848	0.268698	0.0007185	0.00644463
ABCD1	0.716647	0.211897	0.000719463	0.0064456
ARPC5	0.673523	0.199268	0.000724905	0.00648592
C9orf45	-1.15738	0.342556	0.000728421	0.00650949
ARF3	0.600904	0.177854	0.000728482	0.00650949
ARL6IP5	0.711525	0.210694	0.000732648	0.00653544
OVGP1	-1.21775	0.360618	0.000733256	0.00653804
FBLN7	0.744732	0.220581	0.000734853	0.00654946
JOSD2	0.692274	0.205112	0.00073789	0.0065737
MRPL17	0.752153	0.222909	0.000740121	0.00659074
SLC7A7	-1.67736	0.497621	0.000749605	0.00665515
KLHL3	-0.881024	0.261409	0.00075091	0.00666382
SNRPG	0.732077	0.217253	0.000752501	0.00666943
FAM176B	1.09443	0.324809	0.000753168	0.00667248
LOC200030	-0.819884	0.243417	0.000756529	0.00669298
EFHA2	-1.61084	0.478226	0.00075613	0.00669298
LRG1	1.2879	0.38244	0.000758288	0.0067035
SFRS18	-0.837729	0.248783	0.000759057	0.00670743
DCTPP1	0.788096	0.234197	0.000765167	0.00674702
LOC282997	-1.03138	0.306635	0.000769445	0.00677609
PLAUR	-1.54861	0.461071	0.000783025	0.00687521
UBE2O	-0.632384	0.188417	0.000789913	0.00693275
CCNG1	-0.722388	0.215268	0.000791452	0.00694332
MID2	-1.466	0.436896	0.000792272	0.00694756
CCNI	-0.630214	0.187853	0.000794177	0.00695838
ICMT	0.707207	0.21083	0.000795377	0.00696594
C8orf45	-0.748195	0.223081	0.000796784	0.00697531
PLA2G16	1.3962	0.416648	0.0008051	0.00704216
PARD6G	1.65872	0.495232	0.000809912	0.00708126
HTATIP2	0.807305	0.241114	0.000813309	0.00709897
NCRNA00152	0.721206	0.215486	0.000817256	0.00712661
TNFRSF10B	-0.907762	0.271233	0.000817509	0.00712661
CLOCK	-0.943762	0.282218	0.000825526	0.00718742
SIT1	0.832507	0.249073	0.000830509	0.00722777
ENGASE	-1.16619	0.349168	0.000838078	0.0072814
CASP7	0.647454	0.193879	0.000839372	0.00728652
TTK	1.21144	0.362912	0.00084349	0.00731921
GNG5	0.704031	0.210977	0.000846866	0.00734542
TM9SF3	0.627069	0.187998	0.00085144	0.00737891
TOX2	1.21075	0.363081	0.000854045	0.00739739
IAH1	0.653909	0.1961	0.000854287	0.00739739
VIPR1	-1.64907	0.494587	0.000855364	0.00740362
PLA2G6	-0.756934	0.227183	0.00086278	0.00745845
RHOC	1.06599	0.320089	0.000867515	0.00749101
ERGIC2	0.9654	0.28988	0.00086739	0.00749101
SKIL	1.23243	0.370069	0.000867632	0.00749101
SLC15A3	-1.6476	0.494995	0.000873067	0.00752226
ZNF655	-0.650191	0.195352	0.000873757	0.00752507
TPMT	0.641527	0.192833	0.000878349	0.00755518
SLC16A7	-0.869644	0.261524	0.000883275	0.00758697
KLF12	-0.696558	0.209478	0.00088351	0.00758697
CAND2	-1.60438	0.482626	0.000886492	0.00760942
OAS1	1.51842	0.457036	0.000892735	0.00765984
TMEM187	1.02321	0.308161	0.000898978	0.00770383
FGFBP2	-1.65914	0.499779	0.000901007	0.00771195
MAP4K5	-0.795967	0.239882	0.000906114	0.00774254
RAP2A	0.731883	0.220565	0.000905923	0.00774254
TPP2	-0.74032	0.223161	0.000908487	0.00774365
DLD	0.67964	0.20486	0.000907981	0.00774365
C9orf72	-0.924478	0.278643	0.000907353	0.00774365
PFKFB3	0.975089	0.293977	0.000910268	0.00775244
BAK1	0.715296	0.215757	0.000915473	0.00779014
CXorf50B	-1.25428	0.378632	0.000924118	0.00783797
HIVEP3	0.6941	0.209527	0.000924004	0.00783797
IL18RAP	1.3431	0.405458	0.000924474	0.00783797
CXorf50	-1.25428	0.378632	0.000924118	0.00783797
TTC9	-0.606663	0.183149	0.000924981	0.00783905
TRAM2	-0.704793	0.212819	0.000927288	0.00785539
ISG15	1.50541	0.454653	0.000929252	0.0078661
RPS21	-0.722032	0.218064	0.000929312	0.0078661
CST3	-1.6512	0.498797	0.000931763	0.00787718
PLA2G4B	-1.09667	0.331276	0.000931506	0.00787718
TNK1	-0.944694	0.285438	0.000934217	0.0078947
TMEM229B	0.915887	0.276783	0.000936167	0.00790796
PSMB2	0.67033	0.202644	0.00093992	0.00793319
SRP9	0.623272	0.188467	0.000942771	0.00795401
TMOD3	0.744735	0.22521	0.000943532	0.00795622
SLC15A2	-1.55379	0.469898	0.000944187	0.00795622
MT1F	0.906857	0.274278	0.000945232	0.00796179
NFAM1	-1.64884	0.499037	0.000953039	0.00802419
MPEG1	-1.60214	0.485034	0.000956056	0.00803662
DGKA	-0.774505	0.234576	0.000960944	0.00807115
ZNF48	-0.708088	0.214497	0.000962874	0.00808408
MLL4	-0.613292	0.185807	0.000964435	0.00809391
MTHFS	0.71709	0.217309	0.000967333	0.00811494
DLGAP5	1.11879	0.339276	0.000975232	0.00817789
SERPINB8	0.79552	0.241287	0.000977281	0.00818843
CDC2	1.10119	0.334081	0.000980107	0.00820879
C6orf150	0.862582	0.261775	0.000983748	0.0082293
RPS16	-0.618943	0.187853	0.000984846	0.00823516
SERPINA1	-1.63461	0.496218	0.000987235	0.0082385
C6orf125	1.1155	0.338643	0.000987635	0.00823851
VLDLR	1.64249	0.498732	0.000990103	0.00824913
VMA21	0.608711	0.184899	0.000994295	0.00828073
CCDC112	-1.43384	0.435838	0.00100245	0.00834192
C7orf40	-0.990962	0.30151	0.0010138	0.00841271
PLCL2	-0.692488	0.210721	0.0010152	0.00842097
CDKN1B	-0.647123	0.196969	0.00101834	0.00844362
NME1	0.89079	0.271268	0.00102417	0.00848513
TAF3	-0.605934	0.184613	0.00103005	0.00851526
NBPF1	-0.844053	0.257397	0.00104108	0.00857382
PHKA1	1.6384	0.499811	0.00104527	0.0085912
FOXP4	0.640656	0.195426	0.00104451	0.0085912
LOC100132288	-1.50338	0.458824	0.00105064	0.00862508
RPS25	-0.709769	0.216695	0.00105501	0.00865755
LRCH4	-0.682312	0.208392	0.00105971	0.00868297
SNHG3	-1.05725	0.323276	0.00107388	0.00878796
SLC35F2	0.689385	0.210834	0.00107622	0.00880364
DLEU2	-1.26919	0.388196	0.00107758	0.00880782
APOBEC3A	-1.63079	0.499385	0.00109231	0.00891066
KLF4	-1.53736	0.470809	0.00109325	0.00891478
UTP3	0.626867	0.192006	0.00109527	0.00892777
PAOX	1.08311	0.332036	0.00110621	0.00900629
HIGD1A	0.687473	0.21086	0.00111281	0.00904938
RBM39	-0.676875	0.207766	0.0011225	0.00911385
RAD52	-0.927318	0.284683	0.00112447	0.00912627
C2orf63	-1.44943	0.445356	0.00113572	0.00920675
PHF13	0.716357	0.220123	0.00113654	0.00920978
TXLNB	-1.54356	0.474367	0.0011382	0.00921769
CHMP2B	0.68956	0.211919	0.00113841	0.00921769
SC4MOL	0.785822	0.24155	0.00114091	0.00923258
AKAP7	-1.20151	0.369658	0.00115275	0.00931562
JMJD7	-0.711425	0.218933	0.00115606	0.0093387
PLEKHG3	0.953058	0.293326	0.00115752	0.00934349
PNKD	-1.60276	0.493289	0.00115756	0.00934349
PHF12	-0.628497	0.193446	0.00115828	0.0093457
FAM116B	1.09619	0.337447	0.00116027	0.00935806
DOHH	0.928582	0.285914	0.00116312	0.00937746
HERC2	-0.606174	0.186653	0.00116381	0.00937936
CEP63	-0.722006	0.222399	0.00116855	0.00940658
GPSM1	0.965381	0.297428	0.00117134	0.00942539
HAGHL	-1.14085	0.351509	0.00117213	0.009428
NDNL2	-0.726839	0.224011	0.00117591	0.00945109
LOC541473	-1.20156	0.370542	0.00118399	0.00949787
GPRIN1	1.19027	0.367075	0.00118448	0.00949787
MIF	0.699361	0.215762	0.00118965	0.0095319
RALGAPA2	-0.722326	0.222866	0.00119077	0.00953718
COPS8	0.610214	0.188289	0.00119181	0.00954189
SLC29A2	-1.23182	0.380643	0.00121153	0.00967727
SEPX1	0.803445	0.248316	0.00121396	0.00969298
DOLPP1	0.677941	0.209575	0.00121713	0.00971074
CAMKV	1.55228	0.479848	0.00121669	0.00971074
KRAS	0.691947	0.213989	0.00122256	0.0097466
TMOD2	-0.990559	0.30648	0.00122905	0.00978408
SLC25A43	1.13747	0.352062	0.00123409	0.00980947
AGTRAP	0.727957	0.225429	0.00124136	0.00986226
RFX2	1.30947	0.405559	0.00124306	0.00987197
PTCH1	-1.37027	0.424605	0.00125019	0.00992101
COMMD8	0.877322	0.271894	0.00125224	0.00993352
CYB5B	0.684665	0.212218	0.00125431	0.00994231
C12orf47	-0.616827	0.191215	0.00125608	0.0099525
TRIM21	0.725036	0.224786	0.00125773	0.00996176
LPXN	0.672716	0.208666	0.00126463	0.0100011
ITM2A	0.881714	0.273561	0.00126811	0.0100172
SLC29A1	1.00721	0.312586	0.00127208	0.0100409
ACTG2	1.45344	0.451472	0.00128494	0.0101231
GNGT2	1.22343	0.380073	0.00128663	0.0101314
FLT1	1.60588	0.498902	0.00128714	0.0101314
RRAGA	0.674559	0.20964	0.00129226	0.0101614
KIFC2	-0.910872	0.283105	0.00129341	0.0101666
CUX1	-0.806971	0.250821	0.00129395	0.010167
MGST2	0.952535	0.296109	0.00129612	0.0101801
ZCCHC14	-0.680581	0.211629	0.00130027	0.010199
PSMD14	0.749602	0.233142	0.00130348	0.0101993
FCHSD2	-0.69829	0.217299	0.00131126	0.0102447
KLHL6	-0.704318	0.219233	0.00131515	0.0102711
MREG	1.04081	0.324024	0.00131747	0.0102854
STT3A	0.669377	0.208419	0.00131959	0.010298
BZW1	0.773222	0.240944	0.00133137	0.0103626
FCGR2A	-1.60263	0.499438	0.0013326	0.0103644
MEGF6	-0.873475	0.272315	0.00133854	0.010395
AGRN	1.06573	0.332281	0.00133973	0.0104004
FCGR2C	-1.59168	0.496293	0.00134063	0.0104034
EBF4	-1.57451	0.491004	0.00134257	0.0104146
TMEM33	0.648055	0.202165	0.00134792	0.0104522
GGT3P	1.01835	0.318047	0.00136539	0.0105678
BZW1L1	0.81531	0.254692	0.00136876	0.01059
RASA4	-1.01259	0.316612	0.00138282	0.0106788
PABPC1	-0.664547	0.207803	0.001384	0.0106839
STAG3L3	-0.848956	0.265556	0.00138912	0.0107093
TMEM216	0.709985	0.222189	0.00139633	0.0107522
UTP11L	0.830002	0.259773	0.0013978	0.0107559
FLJ42627	-1.21686	0.380865	0.00139842	0.0107559
PPP5C	0.632011	0.197919	0.00140666	0.0108105
PSMD10	0.767304	0.240364	0.00141165	0.0108408
LOH12CR1	0.643312	0.201523	0.00141164	0.0108408
HELB	-0.650209	0.203693	0.0014124	0.0108425
TMEM38A	-1.46698	0.459783	0.00141979	0.0108871
FAM169A	-1.15156	0.36148	0.00144419	0.0110415
IL21R	0.741473	0.232771	0.00144543	0.0110469
AOAH	-1.56147	0.49025	0.00144726	0.0110569
MAP2K6	-1.08164	0.339799	0.00145663	0.0111243
B4GALT2	1.12633	0.354084	0.00146786	0.0112019
CCNL1	-0.869456	0.273393	0.00147152	0.0112153
DPYSL2	0.97301	0.305968	0.00147224	0.0112153
ANXA5	0.653007	0.205452	0.00148095	0.0112561
COL9A2	1.23343	0.388332	0.00149208	0.0113241
RNF207	1.29965	0.409213	0.00149339	0.0113298
G3BP2	0.923347	0.290831	0.00149911	0.0113649
GABPB2	-0.947104	0.298336	0.00150029	0.0113697
ICAM2	-0.806398	0.254066	0.00150367	0.0113837
SCP2	0.629344	0.198303	0.00150536	0.0113837
HIST1H2AE	-1.48518	0.467952	0.0015046	0.0113837
NUDT3	-0.666814	0.210457	0.00153273	0.0115563
FTSJD1	0.651968	0.205901	0.00154329	0.0116148
ELOVL1	0.641539	0.20259	0.00154191	0.0116148
GDAP1	0.815221	0.257478	0.00154458	0.0116203
KCTD5	0.718769	0.22708	0.00154938	0.0116521
FLJ10038	-0.826242	0.261498	0.00157961	0.0118408
PHLDB3	-0.78163	0.247539	0.00159071	0.0119061
ITFG1	0.652038	0.206677	0.00160574	0.0119846
C17orf72	-0.796174	0.252434	0.00161057	0.012012
FLJ35390	-0.788419	0.250077	0.00161763	0.0120603
POLR3K	0.71956	0.228307	0.00162311	0.0120856
CARS2	-0.740922	0.235116	0.00162545	0.0120856
STX16	-0.680818	0.216076	0.00162814	0.0120856
LILRB2	-1.57354	0.499398	0.00162788	0.0120856
FNBP4	-0.719835	0.228413	0.00162454	0.0120856
ATG16L2	-0.878052	0.278648	0.00162651	0.0120856
SCCPDH	1.18408	0.375966	0.00163593	0.0121356
WDR44	0.654722	0.207919	0.00163872	0.0121519
ARHGAP11A	0.707962	0.224846	0.00164022	0.0121587
MAST3	-0.785986	0.249717	0.00164668	0.0122022
GEMIN7	0.786355	0.249861	0.00164859	0.0122119
PLAG1	-1.40215	0.445634	0.00165287	0.0122393
POLRMT	-0.663744	0.21097	0.00165437	0.012246
LOC100133161	-0.993105	0.315954	0.00167115	0.0123569
ZNF76	-0.68416	0.217713	0.00167516	0.0123745
H1F0	1.18689	0.377693	0.00167531	0.0123745
PGRMC1	0.763638	0.243032	0.00167722	0.0123841
PDCL3	0.943505	0.300294	0.00167837	0.0123882
TK2	0.941355	0.299636	0.0016799	0.0123951
PIGB	0.637392	0.202985	0.00168893	0.0124398
ZNF30	-0.943641	0.300514	0.00168897	0.0124398
LONRF1	1.05119	0.334819	0.00169192	0.0124572
ACY1	0.912804	0.290772	0.00169388	0.0124671
MOAP1	-0.754131	0.240273	0.00169729	0.0124745
WDR54	0.720271	0.229484	0.00169726	0.0124745
LMO4	1.02707	0.327406	0.00170689	0.0125317
PPFIBP1	-1.31061	0.418034	0.0017175	0.0126051
RRP7B	-1.21129	0.386562	0.00172735	0.0126435
RPL27A	-0.603037	0.192459	0.00172834	0.0126444
ZNF394	-0.830986	0.265313	0.00173562	0.0126737
SUMO1	0.612483	0.19555	0.00173559	0.0126737
MALT1	-0.602798	0.192489	0.00173862	0.0126837
FLVCR2	1.13333	0.36216	0.00175186	0.0127713
GINS2	0.919056	0.293758	0.00175633	0.0127949
ZEB1	-0.649736	0.20776	0.00176395	0.0128414
EPB41L4A	-1.05624	0.337757	0.00176469	0.0128422
LGALS9	0.828476	0.26507	0.00177503	0.0129129
RCAN3	-0.646734	0.206959	0.00177842	0.012929
SERPINB1	0.610117	0.195242	0.00177849	0.012929
SFRS17A	-0.701875	0.22464	0.00178139	0.0129455
KEAP1	0.72991	0.233692	0.00178782	0.0129786
TRMT6	0.659344	0.211098	0.00178777	0.0129786
LAMP3	1.1658	0.373263	0.00178861	0.0129798
PRKAG1	0.60563	0.194088	0.00180615	0.0131025
LIMD1	0.644993	0.206753	0.00181077	0.0131268
PSMB8	0.652626	0.209253	0.00181567	0.0131531
MRTO4	0.720783	0.231162	0.0018203	0.0131773
TUBGCP6	-0.785496	0.251924	0.00182092	0.0131773
BYSL	1.30446	0.418386	0.00182185	0.0131794
CHST2	-0.669879	0.214877	0.00182393	0.0131899
TPM2	-1.40479	0.450769	0.00183054	0.0132331
ECHDC2	-0.892429	0.286599	0.0018466	0.0133305
FAM105A	-0.722219	0.232187	0.00186764	0.0134553
CISH	1.50846	0.484958	0.00186778	0.0134553
TREX1	0.745487	0.239715	0.00187154	0.013473
TIPRL	0.6826	0.219552	0.0018769	0.0134975
TRMT1	-0.676025	0.217559	0.0018879	0.0135531
FAM111B	1.10874	0.356869	0.00189094	0.0135655
YWHAZ	0.623368	0.200774	0.00190393	0.0136398
METTL13	0.879046	0.283426	0.00192539	0.0137459
FLJ90757	-1.09551	0.353207	0.0019248	0.0137459
RPS29	-0.677201	0.218507	0.00194031	0.0138429
EPC2	-0.67507	0.217905	0.00194828	0.0138759
CCR7	-0.711984	0.229871	0.00195276	0.0138982
DAPK1	-1.54538	0.499129	0.00196045	0.0139433
ZNF331	-1.19074	0.384582	0.00196024	0.0139433
SLC35A2	0.834329	0.269622	0.00197185	0.0140148
SPSB3	-0.836196	0.270223	0.00197167	0.0140148
PLEKHA1	-0.769836	0.248868	0.00197914	0.0140618
RPS7	-0.614616	0.198896	0.00200069	0.0142052
ARMCX4	-1.3305	0.430592	0.00200205	0.0142068
C11orf17	0.737573	0.23871	0.00200275	0.0142068
MRPL47	0.804328	0.260491	0.00201682	0.0142952
LOC400027	-0.720747	0.23345	0.0020194	0.014308
NOL3	1.46384	0.47417	0.0020207	0.014308
FKBP1P1	0.914732	0.296404	0.00202803	0.014355
MRPL27	0.915577	0.296706	0.00203003	0.0143604
ZFYVE9	-1.47919	0.479877	0.00205316	0.0144883
GPR132	0.6921	0.224572	0.00205709	0.0145049
RUFY3	-1.03859	0.337035	0.00205928	0.0145117
GRAMD1B	0.912319	0.296231	0.00207175	0.0145946
PIKFYVE	-0.715747	0.232539	0.00208422	0.0146774
WDR52	-1.26716	0.412295	0.00211608	0.0148513
SHISA5	0.70449	0.229292	0.00212303	0.014885
TMEM126B	0.873176	0.284298	0.00213097	0.0149305
FCER1G	-1.13318	0.369037	0.00213604	0.014961
GAS6	-1.38382	0.450822	0.00214378	0.015005
C19orf38	-1.53021	0.498569	0.00214625	0.0150172
VMAC	-0.694215	0.226213	0.00214881	0.0150301
EPS8L1	1.26814	0.41345	0.00216067	0.0151028
SELS	0.679782	0.221678	0.00216557	0.0151268
DMPK	-0.666879	0.21747	0.00216551	0.0151268
PPP2R4	0.611416	0.199412	0.00216871	0.0151436
LAMC3	-1.42696	0.465786	0.00218717	0.0152571
CDAN1	-0.615298	0.200934	0.00219728	0.0153225
ZNF439	-1.2014	0.39247	0.00220512	0.0153668
THBS4	-1.48238	0.484368	0.00221011	0.0153964
TDG	0.657057	0.214886	0.00223046	0.0155069
CERKL	0.817835	0.267578	0.00223984	0.0155237
SERTAD2	-0.673902	0.220487	0.00223996	0.0155237
MPHOSPH9	-0.670977	0.219563	0.00224334	0.0155286
TSPAN31	0.724689	0.237171	0.00224647	0.0155451
EPSTI1	0.986484	0.32296	0.00225426	0.0155938
ARAP3	0.960169	0.314455	0.00226235	0.0156341
CREG1	-0.828022	0.271209	0.00226508	0.0156425
NDUFA4L2	-1.28228	0.420263	0.00227975	0.0157386
SH3BP5L	0.680545	0.223093	0.0022846	0.0157668
ZBTB6	0.862504	0.282785	0.00228812	0.0157812
TMEM208	0.751449	0.246374	0.00228821	0.0157812
RPS27	-0.987735	0.323909	0.00229283	0.0158078
DOCK9	-0.673216	0.220868	0.00230336	0.0158548
MBP	-0.649709	0.213155	0.0023033	0.0158548
FAM118A	-1.42083	0.466281	0.00231013	0.0158847
RTN3	0.609004	0.199893	0.00231412	0.0159016
QRICH2	-1.00649	0.330464	0.00232155	0.0159474
KAT2A	-0.75885	0.249289	0.00233405	0.016012
AGAP7	-1.26713	0.416248	0.00233322	0.016012
REV1	-0.649085	0.213291	0.00234083	0.0160373
C5orf62	0.952775	0.31319	0.00234884	0.0160762
BANF1	0.694361	0.228295	0.002354	0.0161061
DCUN1D4	-0.754025	0.247931	0.00235582	0.0161123
C5orf15	0.629976	0.207155	0.00235723	0.0161123
C15orf24	0.631255	0.207569	0.00235653	0.0161123
EEF1AL7	-0.959745	0.315703	0.00236557	0.0161586
PYGL	-1.51966	0.499884	0.00236553	0.0161586
LOC653391	-1.04119	0.3426	0.00237293	0.0162036
PLK3	-0.763242	0.25119	0.00237759	0.0162247
PPAPDC1B	0.908377	0.299001	0.0023812	0.0162386
SHFM1	0.749636	0.246823	0.00238833	0.0162818
IL4I1	1.46706	0.483473	0.00241009	0.016414
TIMM23	0.696513	0.229558	0.00241217	0.0164228
SCRN1	-1.46647	0.483584	0.00242537	0.0164869
IFI44L	1.50125	0.495076	0.00242642	0.0164872
ZXDA	-0.814561	0.268711	0.00243454	0.0165153
AHRR	-1.09231	0.360381	0.00243756	0.0165303
RPL37A	-0.62076	0.204902	0.00244924	0.0165934
CD163	-1.51449	0.499956	0.00245166	0.0165988
PNRC1	-0.713648	0.235602	0.00245331	0.0166046
NOXA1	-1.37454	0.454003	0.00246508	0.0166733
HIP1R	-0.768375	0.253842	0.00247004	0.0167014
ZNF333	-0.751809	0.248423	0.00247546	0.0167271
RYK	-0.816687	0.270155	0.00250254	0.016893
LYRM7	-0.696946	0.230562	0.00250433	0.016893
ZNF783	-0.916103	0.30308	0.00250575	0.016893
TOR1B	0.600909	0.198795	0.0025048	0.016893
MYL12A	0.65768	0.217859	0.00253751	0.0170518
PSMB5	0.839701	0.278281	0.00254905	0.0171182
P2RY10	0.623679	0.206724	0.00255321	0.0171406
PFN2	-1.47429	0.489085	0.00257499	0.0172477
FECH	0.715321	0.237367	0.002582	0.0172779
BDH1	-0.840303	0.278856	0.00258348	0.017282
COL5A3	-1.48084	0.491437	0.00258428	0.017282
HELQ	-0.664345	0.220494	0.00258691	0.0172939
FAM167A	1.49234	0.495482	0.00259624	0.0173507
NBPF14	-0.782941	0.259993	0.00260052	0.0173664
NSUN5C	-0.870844	0.289215	0.00260337	0.0173674
ADHFE1	-1.11998	0.371953	0.00260328	0.0173674
PPP3CC	-0.60304	0.200336	0.00261117	0.0174056
PRKCDBP	1.36041	0.451995	0.00261425	0.0174205
SPIN2B	-0.864229	0.287209	0.00262059	0.0174459
NEU1	0.78373	0.260575	0.00263237	0.0175047
NCDN	0.680229	0.226167	0.00263281	0.0175047
BTN3A2	-0.660103	0.219553	0.00264205	0.0175605
HSH2D	0.806468	0.268322	0.00265058	0.0175834
TNFRSF25	-0.802504	0.267147	0.00266473	0.0176715
KIAA1671	1.18652	0.395031	0.00266787	0.017681
OPLAH	1.49598	0.49835	0.00268329	0.0177666
LOC100170939	-1.19961	0.399764	0.00269288	0.017824
PIBF1	-0.800219	0.266831	0.00270893	0.0179187
ETV7	1.4916	0.497489	0.0027152	0.0179545
LOC92249	-0.709174	0.236704	0.00273518	0.018052
CPSF2	0.612523	0.204433	0.0027337	0.018052
IL10	1.44321	0.482054	0.00275449	0.018139
SNX18	-1.06614	0.356118	0.00275542	0.0181394
CDKN2B	1.48985	0.498305	0.00279128	0.0183288
PTAFR	-1.41717	0.474131	0.00279899	0.0183677
SH3RF2	1.17787	0.394105	0.00280138	0.0183776
TTLL11	-1.08267	0.362543	0.00282344	0.0185106
ATP6V1C2	0.670999	0.224835	0.00284122	0.0186154
PBK	1.28382	0.430198	0.00284272	0.0186193
DNAJA1	0.625715	0.209691	0.00284525	0.01863
WDHD1	0.772651	0.259023	0.00285493	0.0186688
RNPC3	-0.810972	0.271941	0.00286221	0.0186996
C16orf7	-0.945998	0.317253	0.00286519	0.0187132
MRPL15	0.820791	0.275298	0.00286878	0.018725
NCAPG	0.851602	0.285709	0.00287622	0.0187557
NBPF11	-0.791578	0.2656	0.00287928	0.0187638
MGC57346	-0.790097	0.265138	0.00288297	0.018776
MAGED4	-1.22362	0.410934	0.00290463	0.0188696
MAGED4B	-1.22362	0.410934	0.00290463	0.0188696
MYOF	1.27625	0.428562	0.00290156	0.0188696
TESK2	-0.840899	0.282439	0.00290816	0.0188866
HIST2H2BE	-0.929393	0.312251	0.00291631	0.0189336
KDM4C	-0.619663	0.208213	0.00291943	0.0189479
COPB2	0.9146	0.307429	0.00292995	0.0189984
CCDC50	0.764465	0.256973	0.00293105	0.0189995
C19orf23	-1.20995	0.406939	0.00294632	0.0190925
ACTL6A	0.679855	0.228699	0.00295186	0.0191165
GAPDHS	-1.21894	0.410338	0.00297245	0.0192378
IFITM3	0.887056	0.298667	0.00297748	0.01925
TRIB3	0.966213	0.325418	0.00298631	0.0192973
SNAPC4	-0.655188	0.220681	0.00298832	0.0193043
KCTD7	-0.632811	0.213265	0.00300473	0.0193921
GALNT12	-1.25484	0.423028	0.00301382	0.0194447
LOC283174	-1.09516	0.369414	0.00303105	0.0195133
KCNK5	1.34515	0.454097	0.00305391	0.0196482
GAS5	-0.632979	0.213768	0.00306592	0.019695
PHF11	0.62228	0.210165	0.00306733	0.0196979
CHD7	-1.47787	0.499228	0.00307334	0.019713
ZNF341	-0.723379	0.244348	0.00307199	0.019713
MAP1LC3A	0.985528	0.332976	0.0030788	0.0197287
MAL	-1.04361	0.352593	0.00307807	0.0197287
RPL39	-0.746908	0.252631	0.00311128	0.0199061
HLA-DQA1	1.36374	0.461309	0.00311423	0.0199188
MDM4	-0.656192	0.222033	0.00312278	0.0199667
CD80	0.996361	0.337217	0.00313018	0.0199961
SLC19A1	0.837307	0.283515	0.00314392	0.0200529
MANF	0.663408	0.224719	0.00315557	0.020121
CAPRIN2	-0.885592	0.300025	0.00315997	0.0201429
CYP27A1	-1.47422	0.50006	0.00319755	0.0203511
DNAJB13	-0.950794	0.322592	0.00320498	0.020367
STXBP5	-0.623639	0.211588	0.00320435	0.020367
CASP9	0.859035	0.291492	0.00320846	0.0203829
MTMR15	-0.727128	0.24691	0.00323047	0.0204904
IL13RA1	-1.47253	0.500037	0.00323132	0.0204904
TRIP13	1.11987	0.380378	0.00323885	0.0205319
MRPS18A	0.654234	0.222304	0.00325079	0.0206013
CTNNAL1	1.07158	0.364235	0.00326093	0.0206592
PION	-1.29278	0.439541	0.0032694	0.0206939
SLC2A6	-1.26971	0.431749	0.00327307	0.0207107
NOP10	0.763273	0.259638	0.00328465	0.0207587
TPT1	-0.647166	0.220175	0.00328925	0.020775
CEP110	-0.816535	0.277899	0.00330076	0.0208287
CTTNBP2NL	1.15029	0.391529	0.00330408	0.0208369
TMEM149	0.814903	0.277424	0.00330988	0.0208545
SGSM3	-0.695211	0.236715	0.003315	0.0208803
SIGLECP3	1.35491	0.46143	0.00332135	0.0209076
TP63	1.33961	0.456279	0.00332528	0.020926
RBX1	0.673106	0.229427	0.00334783	0.0210551
DYNLL1	0.739587	0.252195	0.00336133	0.0211144
TOM1L2	-0.68702	0.234531	0.00339689	0.0213119
CPT2	0.655977	0.224016	0.00340864	0.0213662
MAD2L1BP	0.67641	0.231048	0.00341613	0.0214002
PRELID2	1.31774	0.450525	0.00344576	0.0215471
GPRASP2	-1.25175	0.42798	0.00344687	0.0215471
UPF3A	-0.733406	0.250785	0.0034508	0.0215522
CBWD6	-0.747247	0.255512	0.00344997	0.0215522
KBTBD6	1.05352	0.36046	0.00346993	0.0216586
CYP7B1	1.45423	0.497878	0.0034907	0.0217785
SNHG9	-1.28673	0.440561	0.00349298	0.0217827
C6orf204	-0.80798	0.276693	0.0034988	0.0218124
TMEM53	1.29718	0.444431	0.0035145	0.0218971
PGM1	0.649923	0.222723	0.00352202	0.0219374
ZNF844	-1.35715	0.465225	0.00353205	0.0219734
PCK2	0.725942	0.248923	0.00354178	0.0220075
CDC42EP2	-1.15346	0.395842	0.00356912	0.0221243
GJB6	-1.13866	0.391521	0.00363408	0.0224731
TTC38	0.799191	0.274855	0.0036412	0.0225104
VCL	-0.789618	0.271597	0.00364542	0.022523
TTLL3	-0.917289	0.315526	0.0036471	0.0225267
CPVL	-1.39208	0.479219	0.00367379	0.0226781
FAM50B	0.776014	0.26715	0.00367501	0.0226788
GEMIN6	1.04105	0.358503	0.00368575	0.0227315
ZNF605	-0.8723	0.300427	0.00368973	0.0227493
IPW	-1.18135	0.407074	0.00370722	0.0228435
NHS	1.43832	0.495669	0.00371045	0.0228499
CD276	1.3648	0.470679	0.00373593	0.0229766
DET1	-0.997655	0.344089	0.00373862	0.0229766
AGPAT9	1.18543	0.40902	0.00375285	0.0230424
SCARF1	-1.33994	0.462554	0.00376947	0.0231307
LDHB	-0.682725	0.235761	0.00378154	0.0231767
FAIM2	1.25126	0.432102	0.00378256	0.0231767
ABL2	-0.676361	0.233554	0.00378016	0.0231767
KANK1	-1.1018	0.380692	0.00380113	0.0232492
CROCC	-0.741604	0.25627	0.00380556	0.0232633
CBFB	0.794546	0.274565	0.00380568	0.0232633
PPM1K	0.626881	0.21667	0.00381278	0.0232998
NDUFC2	0.647531	0.223858	0.00382074	0.0233347
SNHG7	-0.854941	0.295599	0.00382518	0.0233546
ZNF23	-0.79114	0.273557	0.00382738	0.0233546
IER3	-1.18064	0.408371	0.00383901	0.0234118
VCAN	-1.37925	0.477113	0.0038422	0.0234243
ZNF468	0.793893	0.274637	0.00384382	0.0234273
RGL1	-1.17314	0.40588	0.00384788	0.0234451
ZNF511	0.689991	0.238974	0.00388561	0.0236472
PGAP1	0.85463	0.296038	0.00389072	0.0236713
SLC17A5	0.663524	0.229949	0.00390757	0.0237599
RPL36A	-1.13827	0.394493	0.00390919	0.0237627
C3orf62	-0.672054	0.232995	0.00392141	0.023809
TNFSF13	-0.984551	0.341376	0.00392578	0.0238286
ITGA4	0.754525	0.261696	0.00393645	0.02386
LRRC16B	1.42805	0.495569	0.00395611	0.0239457
PI4KAP1	-0.657744	0.228276	0.00395967	0.0239501
TSPAN32	-1.10812	0.384596	0.00396087	0.0239503
TUBB3	1.42948	0.496334	0.00397566	0.0240327
GMNN	0.885676	0.307539	0.00397826	0.0240414
STX18	-0.627952	0.218123	0.00399076	0.0241099
SIRT5	-0.692269	0.240616	0.00401391	0.0242059
GIGYF1	-0.697153	0.242375	0.00402315	0.024242
DLEC1	-1.05728	0.367695	0.00403472	0.0243046
RAB10	0.777665	0.270513	0.00404316	0.0243271
C11orf35	-0.910654	0.316745	0.0040398	0.0243271
CISD1	0.862387	0.299967	0.00404101	0.0243271
SEC14L2	1.33875	0.466055	0.00407229	0.0244739
CARD16	0.71613	0.249413	0.00408839	0.0245493
BICD1	-0.621466	0.216527	0.00410264	0.0246135
HOMER3	-1.23415	0.4301	0.00411183	0.0246615
PLCXD1	-0.832872	0.290375	0.00412735	0.0247188
RABIF	0.638104	0.222625	0.0041533	0.0248311
CBR1	0.785729	0.274252	0.0041702	0.0249105
TMEM80	-0.790025	0.275796	0.00417636	0.0249401
UBN2	-0.754981	0.263577	0.00417842	0.0249452
MYH3	-1.32018	0.460953	0.00418298	0.0249651
ODF2	-0.645636	0.225453	0.00418689	0.0249742
SLC35A5	0.778986	0.272078	0.00419517	0.0250019
FLJ37453	-0.977734	0.341664	0.004214	0.0250911
PLEKHA5	0.923113	0.322586	0.00421498	0.0250911
CCDC45	-0.888088	0.310363	0.00421703	0.0250961
RGAG4	1.34091	0.468741	0.00422744	0.0251219
TMED3	0.707071	0.247207	0.0042333	0.0251423
TXNDC9	0.822664	0.287848	0.00426349	0.0252679
FBXO6	0.829952	0.290406	0.00426452	0.0252679
SGSM2	-0.800775	0.280208	0.00426604	0.0252679
NBPF15	-0.717841	0.251578	0.00432601	0.0255537
VAMP4	0.60276	0.211309	0.00433759	0.0256075
ZBTB41	-0.763689	0.267788	0.00434675	0.0256542
SLC5A2	-0.786523	0.275912	0.00436328	0.0257445
NFIA	1.35663	0.47603	0.00437339	0.0257968
NEURL4	-0.794202	0.278702	0.00437672	0.0258017
BEST1	-1.2417	0.43596	0.00439668	0.025892
IL3RA	-1.31962	0.463335	0.00439833	0.0258922
IL1RN	1.20917	0.424604	0.00440267	0.0258957
RHOB	1.39084	0.489039	0.00445471	0.0261646
LIMA1	0.822037	0.289079	0.0044602	0.0261895
IQGAP3	1.24151	0.436618	0.00446248	0.0261954
ZNF222	1.10324	0.388068	0.00447045	0.0262348
C17orf57	-1.35445	0.476507	0.00447671	0.0262641
OSGIN2	0.805113	0.283292	0.00448334	0.026288
ZNF500	-0.754185	0.265434	0.00449259	0.0263083
GUSBP3	-0.951117	0.334762	0.00449476	0.0263083
IFIT5	0.856837	0.301586	0.00449569	0.0263083
NUF2	1.10396	0.388717	0.0045112	0.0263916
COL6A2	-0.948854	0.33413	0.00451459	0.0264039
ACVR2B	-0.974985	0.343423	0.00452525	0.0264514
SNAPC2	0.700875	0.246947	0.00453739	0.0264924
COMT	0.648181	0.228441	0.00454804	0.0265471
NDUFB3	0.654506	0.230707	0.00455452	0.0265774
ABCC2	-1.17678	0.414883	0.00456235	0.0266082
UBXN10	1.26625	0.44647	0.0045662	0.0266231
TBL2	0.673815	0.237677	0.00458246	0.0267029
ZNF354A	-0.697628	0.24611	0.00458799	0.0267275
KLF9	-0.799597	0.282141	0.00459653	0.0267622
OPA3	1.13075	0.399099	0.00460774	0.0268124
EPPK1	-0.845996	0.298708	0.00462308	0.0268796
LOC143666	-1.36293	0.481246	0.00462448	0.0268796
SPRYD3	0.772991	0.272981	0.00463056	0.0268998
RTTN	-0.729883	0.257804	0.0046381	0.0269294
LOC344967	1.2067	0.426426	0.00465762	0.0270267
ZNF174	0.624907	0.220852	0.0046616	0.0270347
BST1	-1.41165	0.499387	0.00470209	0.0272161
GGT7	-0.990894	0.35053	0.00470093	0.0272161
PMVK	0.722716	0.255699	0.00470694	0.0272366
ZNF845	0.681157	0.24118	0.00473884	0.0274135
IL8	-1.23857	0.438594	0.00474346	0.0274326
SARNP	0.72169	0.255582	0.00474714	0.0274427
SPIN3	-0.972984	0.344582	0.00474786	0.0274427
NARG1L	-0.668317	0.236876	0.00478172	0.0276153
PIGU	0.666272	0.236183	0.00478751	0.027641
ENOX2	-0.672348	0.238444	0.00480636	0.0277189
FKBP6	-1.21558	0.431175	0.00481401	0.0277553
APBA2	-1.40169	0.497298	0.00482325	0.0277853
IFI27L2	0.850212	0.301718	0.00483377	0.0278382
ZNF138	-0.806727	0.286327	0.00483985	0.0278655
CCDC66	-0.728187	0.25852	0.00485116	0.0279228
SLC9A6	0.620962	0.220466	0.00485375	0.02793
GART	0.688023	0.244499	0.00489278	0.0281125
APP	-1.39123	0.494623	0.00491259	0.0282058
CDC42EP3	0.74785	0.265926	0.00491966	0.0282308
C1orf163	1.055	0.375302	0.00493771	0.0283187
MBOAT4	-1.15023	0.409238	0.00494375	0.0283259
E2F7	1.16125	0.413183	0.00494663	0.0283306
SNTA1	0.674991	0.240255	0.00496226	0.0283887
BIRC5	0.79088	0.281503	0.00496197	0.0283887
SIRPB1	-1.04805	0.373018	0.00495961	0.0283887
TCEAL3	-0.934194	0.332561	0.00496818	0.0284069
CCDC101	-0.613292	0.218366	0.00497641	0.0284253
HMBOX1	-0.752289	0.267859	0.0049769	0.0284253
ALDH1B1	0.922721	0.328604	0.00498494	0.0284555
LOC730092	-1.00364	0.357566	0.00500238	0.0285236
FCGBP	-1.09924	0.391714	0.00501222	0.028564
CUBN	-0.942937	0.336273	0.00504604	0.0286978
WARS2	0.767989	0.273887	0.00504679	0.0286978
CD9	1.34156	0.478617	0.00506296	0.028766
GLCE	-0.683475	0.243904	0.0050751	0.0288113
CYBA	0.603264	0.215401	0.00509998	0.0289118
HLA-DRB6	0.998896	0.356696	0.00510373	0.0289171
TMEM91	-0.946183	0.337903	0.00510769	0.0289171
RFC2	0.600397	0.214511	0.00512758	0.0290217
KAT2B	0.600037	0.214501	0.00515225	0.0291375
ENO2	-0.628721	0.22505	0.00521106	0.0294218
PKIA	-0.692682	0.247977	0.0052169	0.0294468
E2F1	0.9401	0.336604	0.00522381	0.0294697
LILRA2	-1.3022	0.466285	0.00522688	0.0294772
ZC3H12B	-1.29684	0.464493	0.00523917	0.0295242
IRF2BP2	-0.680336	0.243729	0.00524859	0.0295531
SDCCAG8	-0.645866	0.231392	0.00525098	0.0295585
GALM	0.630678	0.226051	0.0052711	0.0296315
SLC39A11	0.718049	0.257367	0.0052711	0.0296315
SIRT1	-0.630877	0.226158	0.00527831	0.029664
MBTD1	-0.739827	0.265431	0.00531542	0.0297836
CBFA2T3	-1.36875	0.491235	0.00533071	0.0298451
PAR-SN	-1.23623	0.443866	0.00535026	0.0299383
PSPH	-1.12128	0.402745	0.00536781	0.0300203
RAB5A	0.649369	0.233282	0.00537553	0.0300553
ZFP36	-0.676625	0.24323	0.00540536	0.0301895
APBB3	-0.943053	0.33907	0.00541427	0.0302311
CCRL2	1.04333	0.375234	0.00542767	0.0302978
HLF	1.33365	0.47998	0.00545999	0.0304432
TMEM177	1.01692	0.365995	0.00546107	0.0304432
TNFAIP3	-0.744806	0.268195	0.00548451	0.0305492
SAMD9L	0.851019	0.306484	0.00549114	0.0305779
ACSL3	0.61139	0.22028	0.00551144	0.0306744
CD79A	-0.841528	0.303402	0.00554328	0.0307854
TIMD4	-1.10585	0.398718	0.00554524	0.030788
KIAA1826	0.759343	0.273912	0.00556767	0.030896
CMTM1	1.03736	0.374408	0.00559399	0.0310089
CXCR7	-1.07699	0.388725	0.0055956	0.0310095
CTPS2	-0.746828	0.26968	0.00561755	0.0311144
MOCS3	0.810574	0.29278	0.00563072	0.0311707
PIM3	0.661719	0.239193	0.00566682	0.0313622
GNAO1	1.38109	0.499324	0.00567607	0.0313798
ITPKB	-0.666011	0.240907	0.00569942	0.0314836
ZNF354B	-1.04895	0.379452	0.00570322	0.0314962
ZBTB40	-0.780066	0.282252	0.0057147	0.0315344
ATP1B3	0.633196	0.229192	0.00573198	0.0316213
DENND3	0.79902	0.289352	0.00575524	0.0317159
RPS9	-0.604837	0.219047	0.00575861	0.031726
ANKRD49	-0.617039	0.223642	0.00579698	0.0318441
JAM3	-0.90929	0.329661	0.00581106	0.031909
[truncated: 221 more rows]

## Sheet: JIA SF vs PB child Treg cells
Differential expression comparing JIA SF Treg cells versus PB child Treg cells, sorted on p-adjusted value (padj, calculated using the Benjamini and Hochberg method)
Gene symbol	log2FoldChange	lfcSE	p-value	padj
NR4A2	-5.28787	0.315317	4.04536e-63	8.65263e-59
FOSB	-5.11429	0.328698	1.37696e-54	1.47259e-50
ZNF331	-4.45071	0.288135	7.94943e-54	4.25076e-50
LGALS3	3.56161	0.233036	9.84885e-53	3.51095e-49
RNF144A	-5.56781	0.36752	7.61246e-52	2.03529e-48
RICS	-7.60484	0.509728	2.46462e-50	5.27157e-47
IGF1R	-5.64167	0.389502	1.5221e-47	2.71301e-44
AK5	-6.79998	0.470901	2.88338e-47	4.74404e-44
CXCR3	4.99924	0.348266	9.96372e-47	1.49294e-43
CXCR6	4.84586	0.343706	3.85927e-45	4.85564e-42
CCR2	6.71891	0.503782	1.41174e-40	1.67754e-37
CSF1	4.23263	0.327569	3.41018e-38	3.64702e-35
MYO15B	-4.7272	0.377819	6.43388e-36	6.25519e-33
TCF7	-3.39626	0.272757	1.371e-35	1.16765e-32
JUN	-3.11459	0.250275	1.49486e-35	1.16765e-32
TNFRSF18	4.36549	0.352052	2.60894e-35	1.81818e-32
PLXDC1	-5.96833	0.482093	3.35159e-35	2.24022e-32
LEF1	-2.66993	0.217392	1.13704e-34	7.15296e-32
FCRL1	-5.29457	0.433031	2.23646e-34	1.25884e-31
C3AR1	3.95976	0.326238	6.67134e-34	3.56733e-31
TCEA3	-5.5889	0.460778	7.39236e-34	3.85647e-31
WHAMML2	-6.94735	0.573961	1.00327e-33	4.99043e-31
LYPD3	-4.40434	0.366658	3.06943e-33	1.45893e-30
CST7	3.38043	0.281782	3.70046e-33	1.72063e-30
DENND5A	-3.69189	0.311225	1.85419e-32	8.43814e-30
HSPA1B	3.93794	0.33258	2.4082e-32	1.07311e-29
FAM153A	-6.02314	0.514353	1.13129e-31	4.9382e-29
MAN1C1	-3.98847	0.341592	1.68871e-31	7.22398e-29
FOS	-3.75733	0.325057	6.64759e-31	2.73433e-28
AXIN2	-4.21359	0.364839	7.45302e-31	3.00779e-28
IL1R1	3.56108	0.310699	2.05882e-30	8.15483e-28
LGALS1	3.51739	0.308745	4.55585e-30	1.77173e-27
EDAR	-7.09853	0.624201	5.75273e-30	2.19723e-27
IL6ST	-3.15164	0.277642	7.29375e-30	2.73695e-27
SCML1	-5.62736	0.495889	7.5865e-30	2.79772e-27
CCR1	4.9615	0.438033	9.66889e-30	3.45382e-27
CTSC	3.21987	0.284275	9.68859e-30	3.45382e-27
NETO2	4.00298	0.353907	1.1599e-29	4.06708e-27
PTMS	3.48799	0.309025	1.52038e-29	5.24508e-27
APOBEC3C	3.34683	0.297012	1.88059e-29	6.38475e-27
TYMP	4.39815	0.390385	1.92715e-29	6.44061e-27
NOG	-4.94768	0.447618	2.11199e-28	6.27408e-26
GPRASP1	-3.40342	0.308229	2.40022e-28	7.03265e-26
GAL3ST4	-3.10626	0.281608	2.72515e-28	7.77177e-26
MAF	2.94054	0.267327	3.83087e-28	1.07814e-25
SH2D2A	2.80845	0.256175	5.7552e-28	1.57818e-25
HSPA1A	3.8734	0.357815	2.61649e-27	7.08406e-25
PRF1	2.96223	0.274264	3.41769e-27	9.13763e-25
SESN3	-3.19737	0.297332	5.70465e-27	1.48801e-24
ZNRF1	3.90155	0.366366	1.7563e-26	4.36807e-24
ACTN4	2.22567	0.209485	2.29289e-26	5.63707e-24
TNFRSF8	4.29732	0.404904	2.58809e-26	6.29054e-24
SIK1	-3.66827	0.346404	3.33072e-26	8.00457e-24
NR4A3	-4.24409	0.405899	1.37486e-25	3.26743e-23
KCNQ5	-5.33656	0.511049	1.58822e-25	3.733e-23
ROBO3	-4.44496	0.426307	1.87357e-25	4.35584e-23
PAQR4	3.81561	0.369462	5.29359e-25	1.20452e-22
ACTN1	-3.07746	0.298576	6.54264e-25	1.47306e-22
BATF	3.23698	0.315966	1.25009e-24	2.78523e-22
CORO1C	3.0316	0.29606	1.31507e-24	2.8998e-22
GPA33	-2.98975	0.297987	1.08966e-23	2.30141e-21
AEBP1	-3.96124	0.395316	1.23952e-23	2.56911e-21
GADD45B	-2.07074	0.20928	4.39373e-23	8.78295e-21
TBX21	2.6559	0.268582	4.66392e-23	9.23672e-21
MAML2	-2.53638	0.259841	1.65111e-22	3.23997e-20
CACHD1	-5.5818	0.57209	1.72418e-22	3.35259e-20
SNHG1	-2.8824	0.296167	2.19481e-22	4.22926e-20
TNFRSF1B	2.37669	0.245428	3.53157e-22	6.74435e-20
FSCN1	4.08942	0.422812	3.96713e-22	7.50911e-20
SLC27A2	4.86828	0.503787	4.31457e-22	8.09512e-20
CEP55	3.80765	0.395136	5.61793e-22	1.04489e-19
APOBEC3H	3.91123	0.406907	7.10812e-22	1.31065e-19
CLIC1	2.34191	0.244555	1.00646e-21	1.83993e-19
BACH2	-3.60805	0.37847	1.52417e-21	2.76276e-19
CD79B	3.46876	0.364015	1.58556e-21	2.84988e-19
RIMKLB	-5.2871	0.554965	1.62032e-21	2.88809e-19
NRM	2.6803	0.281515	1.71517e-21	3.00704e-19
IL12RB2	3.03018	0.319346	2.33942e-21	3.97126e-19
PLK2	-4.83525	0.51133	3.19281e-21	5.37725e-19
SUSD4	-5.01428	0.531628	4.02653e-21	6.72839e-19
PRDX3	2.63441	0.280966	6.83653e-21	1.13354e-18
CD74	2.52347	0.269439	7.55714e-21	1.24338e-18
F2R	3.5138	0.375658	8.46143e-21	1.38154e-18
NR3C2	-4.01324	0.43206	1.56285e-20	2.51336e-18
RBMS3	-4.4392	0.479682	2.15306e-20	3.41124e-18
ALS2CL	-3.42235	0.36996	2.23206e-20	3.51041e-18
CTNNA1	2.56375	0.277851	2.78128e-20	4.34225e-18
SBDS	-2.04633	0.222061	3.10759e-20	4.81654e-18
HAVCR2	3.19349	0.346958	3.44074e-20	5.25672e-18
ASF1B	3.39424	0.369716	4.28384e-20	6.45261e-18
OAS3	2.8812	0.314093	4.59796e-20	6.87732e-18
TPI1	2.13284	0.232746	5.00972e-20	7.28931e-18
SPATS2L	3.17944	0.347604	5.86707e-20	8.31065e-18
PCSK5	-5.71174	0.62728	8.58057e-20	1.20743e-17
VDR	3.09977	0.340801	9.41093e-20	1.30708e-17
IL2RB	2.04999	0.225466	9.7044e-20	1.33914e-17
ENO1	2.45629	0.270182	9.78997e-20	1.34229e-17
YWHAH	2.74226	0.302569	1.26614e-19	1.72493e-17
MICAL2	2.90856	0.321232	1.37342e-19	1.85925e-17
PKMYT1	3.75658	0.416358	1.83874e-19	2.47351e-17
CHST12	2.3396	0.259737	2.10661e-19	2.79865e-17
GAPDH	2.04262	0.22712	2.39344e-19	3.14069e-17
TUBB	1.95689	0.217578	2.38455e-19	3.14069e-17
TNFAIP3	-2.1653	0.241222	2.79827e-19	3.62741e-17
GCNT4	-2.57605	0.28845	4.23434e-19	5.42325e-17
HOOK1	-4.80481	0.538062	4.26661e-19	5.43205e-17
RGS2	-2.87732	0.323009	5.20345e-19	6.54685e-17
ACP5	2.9385	0.33097	6.77976e-19	8.48026e-17
TNFRSF4	3.354	0.379157	9.07642e-19	1.12217e-16
PKM2	2.04062	0.230973	1.0021e-18	1.21784e-16
HSPG2	-4.77535	0.544046	1.67192e-18	2.02037e-16
PLEKHO2	3.06957	0.349979	1.77521e-18	2.13314e-16
LDLR	2.66588	0.30445	2.01617e-18	2.39576e-16
RCAN2	5.97846	0.682746	2.01428e-18	2.39576e-16
BCL2L1	2.59763	0.298082	2.92092e-18	3.41397e-16
NBEA	-6.12288	0.705694	4.08501e-18	4.74861e-16
HN1	3.07415	0.355089	4.82625e-18	5.54992e-16
GRN	2.13262	0.246889	5.7233e-18	6.47702e-16
IRS2	-2.5034	0.290021	6.04048e-18	6.79999e-16
KIAA1949	2.28362	0.264871	6.6011e-18	7.3922e-16
SORBS3	-2.73898	0.318043	7.18213e-18	8.00097e-16
STIP1	2.15391	0.25046	7.98584e-18	8.85021e-16
HVCN1	-2.93138	0.341192	8.57668e-18	9.40752e-16
FRMD4B	2.05068	0.238761	8.78598e-18	9.58792e-16
CEACAM1	2.82443	0.329544	1.02844e-17	1.10539e-15
ATM	-2.01329	0.235091	1.09157e-17	1.16738e-15
LOC541471	2.50057	0.292351	1.19604e-17	1.27274e-15
GZMB	3.71471	0.43545	1.4541e-17	1.53211e-15
SLC1A5	2.9675	0.347923	1.47394e-17	1.53785e-15
TMIGD2	-3.6341	0.426056	1.46836e-17	1.53785e-15
SERPINB6	-3.23183	0.379608	1.68644e-17	1.75103e-15
EPHA4	-3.26602	0.384315	1.924e-17	1.98804e-15
E2F2	3.37007	0.396637	1.95233e-17	2.00761e-15
AREG	-5.24642	0.617641	1.99164e-17	2.03824e-15
OASL	3.44932	0.406802	2.26909e-17	2.31112e-15
EDARADD	2.14013	0.252819	2.56022e-17	2.59529e-15
FOXP3	2.09821	0.248385	2.97811e-17	3.00466e-15
FCRL2	-6.05081	0.718153	3.59194e-17	3.55685e-15
C2orf89	-2.45697	0.291766	3.73133e-17	3.67785e-15
TIMP1	3.18745	0.378996	4.0911e-17	4.01397e-15
PIK3R1	-2.16941	0.258031	4.18656e-17	4.08888e-15
ADAM15	2.19243	0.261065	4.54063e-17	4.39455e-15
PECAM1	-3.62438	0.432772	5.53186e-17	5.32977e-15
LOC641518	-2.95386	0.352946	5.80397e-17	5.56687e-15
MYBL2	3.32644	0.398063	6.45689e-17	6.16547e-15
SBDSP	-2.37035	0.284025	7.0871e-17	6.70734e-15
LMO7	-2.88012	0.346909	1.02162e-16	9.50064e-15
LPHN1	-2.10769	0.254347	1.16443e-16	1.07354e-14
HLA-DPA1	2.53099	0.307494	1.85605e-16	1.66803e-14
CCR5	4.75978	0.578523	1.9121e-16	1.70408e-14
APOBEC3G	2.60822	0.317008	1.90966e-16	1.70408e-14
SVIL	-3.17027	0.385917	2.12369e-16	1.87701e-14
S100A4	2.33056	0.284662	2.67572e-16	2.35519e-14
ITGAM	2.6907	0.32874	2.7252e-16	2.36948e-14
ANXA2	2.58061	0.315348	2.76006e-16	2.38214e-14
KIAA0922	-1.83979	0.224836	2.77317e-16	2.38214e-14
ICMT	2.21207	0.270625	2.98555e-16	2.53404e-14
SDC4	3.22183	0.394791	3.32718e-16	2.80177e-14
LIMK2	-1.63861	0.201911	4.83825e-16	4.05825e-14
MKI67	2.90827	0.358492	4.95871e-16	4.14304e-14
HLA-DRB1	2.85698	0.352478	5.25687e-16	4.37507e-14
CRIP1	2.35505	0.29126	6.18008e-16	5.1037e-14
FLJ13197	-3.55577	0.439883	6.29624e-16	5.17962e-14
GALM	2.12728	0.263195	6.3446e-16	5.19941e-14
TWF2	2.02213	0.25048	6.85764e-16	5.5984e-14
POU6F1	-2.09707	0.259893	7.08757e-16	5.74227e-14
GM2A	2.58621	0.320506	7.08031e-16	5.74227e-14
FKBP1A	1.95226	0.242484	8.20435e-16	6.62199e-14
LDHA	1.98084	0.246193	8.56248e-16	6.88507e-14
SESN1	-3.1715	0.39469	9.32572e-16	7.47071e-14
CLK1	-2.5432	0.31653	9.38581e-16	7.49079e-14
ZNF238	-2.87541	0.359195	1.19317e-15	9.38262e-14
SEMA4A	2.78841	0.348957	1.34187e-15	1.05133e-13
SH3RF3	-3.90348	0.488734	1.38344e-15	1.07994e-13
PRDX1	1.82643	0.228916	1.48017e-15	1.15125e-13
FAM110A	2.25098	0.282236	1.51751e-15	1.17177e-13
OSBP2	3.43383	0.430952	1.61256e-15	1.23182e-13
FLT4	-3.76025	0.472949	1.85532e-15	1.41222e-13
APOBEC3F	2.41662	0.304093	1.91125e-15	1.43943e-13
ADPRH	3.27423	0.413358	2.3552e-15	1.75524e-13
CD2	1.93315	0.244767	2.8357e-15	2.09871e-13
GNLY	3.43846	0.435712	2.98331e-15	2.20035e-13
FAM65B	-1.7177	0.218019	3.30813e-15	2.43153e-13
VANGL1	3.0273	0.384989	3.74036e-15	2.71195e-13
SYT11	2.57337	0.327341	3.79694e-15	2.74367e-13
OLFM2	3.08368	0.392694	4.07476e-15	2.93451e-13
ANXA2P2	2.48514	0.316541	4.12912e-15	2.96368e-13
PGAM1	2.00055	0.254911	4.22708e-15	3.01377e-13
EFHD2	1.92743	0.245594	4.22629e-15	3.01377e-13
C9orf167	2.77639	0.355128	5.36657e-15	3.81348e-13
SNAI1	-5.14034	0.657712	5.47485e-15	3.87753e-13
PIM2	1.8576	0.23824	6.33108e-15	4.43985e-13
TIGIT	2.30903	0.296156	6.35704e-15	4.44349e-13
RRM2	3.0418	0.390341	6.56008e-15	4.52624e-13
RAB1B	1.91526	0.245751	6.51815e-15	4.52624e-13
ERRFI1	-3.20749	0.411586	6.54389e-15	4.52624e-13
CALHM2	2.75637	0.354435	7.43801e-15	5.11549e-13
SELPLG	1.72941	0.222516	7.72137e-15	5.29335e-13
CTSB	2.38575	0.307185	8.06782e-15	5.44744e-13
VIM	1.95106	0.251535	8.72304e-15	5.84881e-13
CCDC22	2.01211	0.259703	9.35314e-15	6.23222e-13
USP6NL	-3.94832	0.509812	9.58365e-15	6.36598e-13
PELI2	-3.8251	0.494635	1.04892e-14	6.94594e-13
EMP3	2.07935	0.270638	1.55259e-14	1.01555e-12
IKZF5	-2.1328	0.277685	1.58264e-14	1.03205e-12
RGPD2	-2.31346	0.301393	1.64266e-14	1.06793e-12
NACC1	1.75352	0.228657	1.73636e-14	1.12542e-12
ADAMTS10	-3.20153	0.418384	1.97672e-14	1.27734e-12
MYL6	1.62277	0.212672	2.34048e-14	1.50332e-12
PLOD3	2.08804	0.273819	2.42899e-14	1.5555e-12
MGC29506	4.95771	0.650191	2.44027e-14	1.55806e-12
SYDE2	-5.47594	0.718516	2.5137e-14	1.59542e-12
ARF3	1.95429	0.256423	2.51089e-14	1.59542e-12
LOC221442	-2.89712	0.380201	2.53756e-14	1.60579e-12
USP53	-2.15712	0.283777	2.92753e-14	1.84711e-12
SLC39A1	2.01873	0.265692	3.00732e-14	1.88632e-12
PDE7A	-1.6172	0.212858	3.01841e-14	1.88774e-12
CPPED1	2.18354	0.288104	3.48162e-14	2.17109e-12
SCD	3.36265	0.444089	3.67475e-14	2.28486e-12
TNS4	5.08009	0.671594	3.90172e-14	2.41895e-12
CAMK4	-1.88801	0.250348	4.64344e-14	2.87047e-12
PRIC285	2.21202	0.293517	4.83637e-14	2.98113e-12
RGPD1	-2.21714	0.294297	4.93316e-14	3.03205e-12
PGAM4	2.77501	0.368402	4.97624e-14	3.04977e-12
PM20D2	-2.62828	0.350102	6.04065e-14	3.69153e-12
LY6E	2.62228	0.350334	7.15079e-14	4.33878e-12
VNN2	-3.73205	0.498636	7.18092e-14	4.33878e-12
OBSCN	-2.39897	0.320487	7.13292e-14	4.33878e-12
DGKD	-1.84696	0.246785	7.20321e-14	4.33998e-12
SEMA4C	-3.31895	0.444061	7.77425e-14	4.67088e-12
FAM117B	-2.72524	0.364859	8.0631e-14	4.83086e-12
PRRT1	-4.89773	0.655898	8.19039e-14	4.87978e-12
EPHB4	-2.97344	0.399286	9.55523e-14	5.67713e-12
TPP1	1.86656	0.250714	9.6945e-14	5.74392e-12
RYR1	2.74805	0.369242	9.88748e-14	5.82599e-12
PDCD1	2.16142	0.290472	9.9886e-14	5.85332e-12
GCNT1	2.95144	0.396757	1.01522e-13	5.90069e-12
C13orf15	-1.71817	0.230963	1.01314e-13	5.90069e-12
SIT1	2.43304	0.327349	1.0652e-13	6.17439e-12
SPRY1	-4.01785	0.540802	1.09061e-13	6.28763e-12
PHF1	-1.5451	0.208759	1.3479e-13	7.7293e-12
CAPNS1	1.63888	0.22183	1.4909e-13	8.50369e-12
IQGAP1	2.04058	0.276261	1.50813e-13	8.57909e-12
C10orf110	-2.33407	0.31635	1.60531e-13	8.98849e-12
BHLHE40	2.863	0.388	1.59634e-13	8.98849e-12
FAM176B	3.30411	0.4479	1.62036e-13	9.04905e-12
LMTK3	-2.37395	0.321927	1.65348e-13	9.18606e-12
CTSA	2.16664	0.294825	1.99863e-13	1.10177e-11
ACTB	1.96027	0.267414	2.29316e-13	1.25444e-11
CAPG	2.57753	0.351959	2.41833e-13	1.31953e-11
ACVR1C	-5.39838	0.737639	2.50839e-13	1.36173e-11
KLF7	-2.40045	0.328456	2.70559e-13	1.45768e-11
MGAT1	1.72418	0.23611	2.8261e-13	1.51878e-11
POTEF	2.44949	0.335952	3.07283e-13	1.63902e-11
GZMH	3.42718	0.470101	3.09268e-13	1.6455e-11
ANXA2P3	3.00387	0.413353	3.67339e-13	1.9448e-11
RGPD5	-2.25239	0.310138	3.7986e-13	2.00613e-11
HIP1R	-2.11336	0.291253	3.98479e-13	2.09928e-11
CHD1	-2.00087	0.275835	4.05009e-13	2.12844e-11
SQRDL	1.80405	0.248893	4.22018e-13	2.21239e-11
RGPD6	-2.24592	0.310411	4.6446e-13	2.42893e-11
ANXA4	2.2079	0.305282	4.74765e-13	2.47677e-11
IFRD1	-1.87445	0.259761	5.35249e-13	2.77875e-11
MGC12916	2.94497	0.40837	5.53248e-13	2.86523e-11
RBBP8	2.48911	0.345335	5.68571e-13	2.93748e-11
LAG3	4.44372	0.616625	5.74001e-13	2.95839e-11
SH3BGRL3	1.77439	0.246434	6.0092e-13	3.08968e-11
KALRN	-3.40782	0.473361	6.05721e-13	3.09928e-11
ANXA2P1	2.92228	0.405918	6.05767e-13	3.09928e-11
MAPK11	2.4058	0.334192	6.07134e-13	3.09928e-11
ANTXR2	2.23107	0.310282	6.45743e-13	3.28853e-11
CYFIP1	2.94087	0.409111	6.55376e-13	3.32965e-11
REEP5	1.80868	0.251653	6.61239e-13	3.35148e-11
CD63	2.50592	0.349137	7.10106e-13	3.58218e-11
GCC2	-1.80729	0.25188	7.22049e-13	3.63386e-11
ITGA3	2.18096	0.304172	7.4905e-13	3.7609e-11
SC5DL	-2.08793	0.29124	7.54778e-13	3.78078e-11
WNT7A	-5.31122	0.741478	7.89235e-13	3.9258e-11
TPM4	1.56998	0.219573	8.66743e-13	4.28147e-11
CCR8	2.66307	0.372735	9.02072e-13	4.44572e-11
EBF4	-4.07034	0.569841	9.13501e-13	4.49169e-11
CDK2AP2	2.3309	0.326863	9.95423e-13	4.86098e-11
TRIB1	2.2692	0.318885	1.11074e-12	5.39947e-11
GALNT6	2.50471	0.352114	1.13264e-12	5.49345e-11
TSPYL2	-2.2764	0.320053	1.13918e-12	5.51266e-11
CDKN2C	2.56367	0.360639	1.17159e-12	5.65671e-11
BEX4	-1.87825	0.264299	1.18966e-12	5.73099e-11
SLC16A3	2.19096	0.308341	1.19766e-12	5.74369e-11
ARPC5	2.01049	0.283286	1.27449e-12	6.08483e-11
CD93	3.06234	0.431527	1.2793e-12	6.09419e-11
HLA-DRA	2.34487	0.330674	1.32967e-12	6.32007e-11
PLP2	2.01042	0.283822	1.40667e-12	6.67124e-11
MAPKAPK3	1.93838	0.27372	1.4247e-12	6.74181e-11
RASGRP2	-2.07125	0.292636	1.46353e-12	6.91024e-11
ZNF506	-2.02682	0.286403	1.47506e-12	6.94933e-11
C5orf41	-1.74453	0.246767	1.55457e-12	7.26108e-11
CDC42EP3	2.07306	0.293374	1.59174e-12	7.41735e-11
PTK2	-4.34019	0.614858	1.67892e-12	7.7728e-11
FAM129A	2.06999	0.2934	1.72373e-12	7.9476e-11
DTL	3.72816	0.52843	1.7241e-12	7.9476e-11
PLK1	3.19076	0.452284	1.72874e-12	7.95181e-11
PHLDA1	2.51651	0.356887	1.77272e-12	8.13665e-11
HS3ST3B1	1.9159	0.271832	1.81365e-12	8.30668e-11
BIRC5	2.98824	0.424191	1.8602e-12	8.50166e-11
JMY	-1.99013	0.282788	1.95695e-12	8.86805e-11
ABI3	2.40438	0.342054	2.07674e-12	9.35145e-11
TSPAN17	1.87452	0.266723	2.09561e-12	9.41659e-11
AAK1	-1.59608	0.227276	2.17677e-12	9.74035e-11
NCRNA00152	1.73756	0.247652	2.28041e-12	1.01828e-10
MYO1C	2.00739	0.286285	2.35152e-12	1.04784e-10
MVP	1.6656	0.237858	2.5147e-12	1.10895e-10
PLEKHG5	-2.42248	0.345974	2.52494e-12	1.10895e-10
ZNF295	-2.49448	0.356424	2.5851e-12	1.13305e-10
CTSD	1.85499	0.265116	2.61684e-12	1.13995e-10
ASPH	-3.99356	0.571005	2.67311e-12	1.15974e-10
CTSZ	1.97627	0.282655	2.71351e-12	1.17488e-10
EXPH5	-3.95539	0.566928	3.01784e-12	1.29876e-10
MRPL51	1.98704	0.285558	3.44058e-12	1.47181e-10
DDIT3	-2.31184	0.332325	3.4872e-12	1.48878e-10
WDR74	-1.90142	0.273541	3.62311e-12	1.54372e-10
TTC3	-1.65083	0.237585	3.69581e-12	1.56936e-10
EIF1	-1.51597	0.218523	3.99495e-12	1.68536e-10
G6PC3	1.87567	0.270634	4.18906e-12	1.75686e-10
KIF2C	3.2635	0.471368	4.40717e-12	1.84472e-10
MT2A	2.32165	0.335392	4.44641e-12	1.85579e-10
RAB30	-2.35199	0.339964	4.56894e-12	1.89757e-10
C20orf111	-1.90181	0.274887	4.56357e-12	1.89757e-10
ZCCHC11	-1.75251	0.253473	4.7123e-12	1.95332e-10
SASH3	1.64513	0.238402	5.17711e-12	2.12949e-10
PTPRCAP	1.58946	0.230727	5.62099e-12	2.2974e-10
SLC29A2	-2.76507	0.40139	5.6283e-12	2.2974e-10
AGPAT2	2.16295	0.314606	6.1939e-12	2.52345e-10
PYCARD	2.08458	0.303414	6.40147e-12	2.60306e-10
PDLIM7	2.47472	0.360259	6.45213e-12	2.60878e-10
MOBKL2A	1.7789	0.258962	6.4495e-12	2.60878e-10
DUSP1	-2.26964	0.330595	6.63508e-12	2.67769e-10
ADAMTS17	-3.56429	0.519285	6.70279e-12	2.69992e-10
PLEKHN1	3.06402	0.446821	7.01352e-12	2.81978e-10
TNFSF12	1.72385	0.252016	7.9073e-12	3.17316e-10
NFIX	-4.38229	0.641053	8.13898e-12	3.26001e-10
OAS2	2.41045	0.352825	8.38187e-12	3.34477e-10
CMTM3	1.5928	0.233138	8.37493e-12	3.34477e-10
MAP2K3	1.8919	0.27706	8.58232e-12	3.41839e-10
IFI35	2.46136	0.360545	8.68331e-12	3.45218e-10
ROBLD3	2.26756	0.3323	8.86387e-12	3.51743e-10
CKLF	2.83499	0.415561	8.97398e-12	3.55115e-10
TMEM170B	-5.1431	0.753906	8.98205e-12	3.55115e-10
LASP1	1.79127	0.262627	9.067e-12	3.57153e-10
TCTN1	-3.08591	0.452495	9.11945e-12	3.58559e-10
GNA15	2.4266	0.356026	9.37462e-12	3.67915e-10
STOM	2.44126	0.358454	9.72431e-12	3.8094e-10
AFF3	-5.11771	0.752638	1.04835e-11	4.09931e-10
IMPDH1	1.60679	0.236552	1.10189e-11	4.2854e-10
GPX1	2.04032	0.300377	1.10195e-11	4.2854e-10
GBP1	2.38998	0.351922	1.11187e-11	4.30532e-10
IKZF3	1.51023	0.22238	1.11176e-11	4.30532e-10
TK1	2.87348	0.423666	1.18181e-11	4.52196e-10
TPM2	-3.28587	0.484464	1.18123e-11	4.52196e-10
IL2RG	1.59035	0.234728	1.24142e-11	4.73311e-10
NAGA	1.88028	0.277721	1.2844e-11	4.88827e-10
UHRF1	2.66942	0.395	1.39893e-11	5.2772e-10
FAM129B	2.0812	0.308049	1.41768e-11	5.33851e-10
BAZ2B	-2.12436	0.314995	1.53973e-11	5.77778e-10
GABARAPL1	-1.86833	0.277098	1.55678e-11	5.83152e-10
GJB6	-2.6555	0.394078	1.6002e-11	5.97324e-10
TPX2	2.55814	0.380099	1.69444e-11	6.31402e-10
GPI	1.65648	0.246191	1.71495e-11	6.37931e-10
KLHL24	-1.56719	0.233014	1.74713e-11	6.47327e-10
HLA-DRB5	2.47856	0.369368	1.94255e-11	7.13905e-10
CHMP2A	1.76	0.262396	1.98119e-11	7.25612e-10
CCNT1	-2.16519	0.322963	2.02581e-11	7.39421e-10
S1PR4	1.67565	0.249941	2.02556e-11	7.39421e-10
CD4	1.6522	0.246519	2.05419e-11	7.47518e-10
TRAFD1	1.57395	0.23487	2.06454e-11	7.49718e-10
ARPC1B	1.84322	0.275292	2.1492e-11	7.7914e-10
SMURF2	-1.97822	0.295542	2.17824e-11	7.88331e-10
ZNF204	-3.58778	0.53618	2.21081e-11	7.98768e-10
JUNB	-1.94055	0.290151	2.26144e-11	8.15683e-10
PHF3	-1.53149	0.229017	2.27416e-11	8.18889e-10
DPYSL2	2.21187	0.33078	2.2805e-11	8.19792e-10
EPHA1	-2.8801	0.43078	2.29723e-11	8.24421e-10
SLA2	1.65069	0.246945	2.31818e-11	8.30547e-10
C1orf228	-3.39871	0.508902	2.4136e-11	8.63286e-10
SLC29A1	3.23802	0.485112	2.47582e-11	8.8259e-10
RPS3A	-1.82822	0.273933	2.48974e-11	8.86072e-10
SEPX1	2.63286	0.394673	2.5406e-11	9.02674e-10
TP73	4.78928	0.718208	2.58659e-11	9.17488e-10
SDK2	-4.3209	0.648173	2.62384e-11	9.29159e-10
PRELID1	1.72602	0.258992	2.65811e-11	9.35105e-10
ZNF629	-3.54994	0.533686	2.89639e-11	1.01062e-09
HCST	1.92868	0.290019	2.92695e-11	1.01796e-09
PTPN7	1.69154	0.254375	2.93531e-11	1.01921e-09
OXNAD1	-1.70978	0.257154	2.95368e-11	1.02371e-09
USP18	3.67442	0.552705	2.96943e-11	1.02606e-09
MYO1F	1.76617	0.265679	2.97597e-11	1.02666e-09
ERI1	1.79246	0.269933	3.1284e-11	1.07578e-09
IFNGR2	-2.55759	0.385237	3.15851e-11	1.08265e-09
RGS9	4.36238	0.657324	3.21053e-11	1.09872e-09
GNG7	-3.75593	0.566346	3.31489e-11	1.13262e-09
PPP2R4	1.68233	0.253833	3.40995e-11	1.15967e-09
IFITM2	1.98616	0.29981	3.4786e-11	1.17728e-09
SLCO4A1	3.07612	0.464904	3.67352e-11	1.23737e-09
LRMP	-2.79345	0.422557	3.82193e-11	1.28332e-09
HNRNPH1	-1.50751	0.22825	3.98496e-11	1.33387e-09
KLHL3	-2.0181	0.306368	4.48278e-11	1.49582e-09
TXN	1.91713	0.291095	4.5207e-11	1.50612e-09
VKORC1	2.05779	0.312638	4.64057e-11	1.54366e-09
TUBA1B	1.41277	0.214755	4.75194e-11	1.57825e-09
BSG	1.52666	0.232122	4.80085e-11	1.59202e-09
PHTF2	1.47237	0.224127	5.05287e-11	1.67005e-09
CD82	1.94697	0.29639	5.06738e-11	1.67005e-09
IRS1	-3.50448	0.534417	5.46909e-11	1.79686e-09
ZMAT1	-2.69917	0.411626	5.47736e-11	1.79686e-09
CHST7	2.79408	0.426194	5.53072e-11	1.80882e-09
C1GALT1C1	2.41662	0.368655	5.55598e-11	1.8143e-09
CEP170	-1.78614	0.272623	5.68921e-11	1.85427e-09
CCNL1	-1.94728	0.297361	5.81094e-11	1.88891e-09
FAM83G	2.29495	0.350682	5.97916e-11	1.9377e-09
AIF1	-3.83447	0.586488	6.23419e-11	2.01425e-09
ZNF326	-1.89554	0.290099	6.39908e-11	2.0644e-09
CD69	-2.23712	0.342545	6.53826e-11	2.102e-09
C15orf53	3.9097	0.599058	6.73682e-11	2.16033e-09
C1orf71	-1.34424	0.20601	6.79482e-11	2.17566e-09
SURF4	1.4889	0.228272	6.91652e-11	2.21132e-09
ZNF827	-2.85989	0.4385	6.93809e-11	2.21491e-09
TNFAIP8L2	2.56902	0.394033	7.03919e-11	2.24049e-09
MS4A1	-4.39687	0.675608	7.61439e-11	2.4128e-09
RAC2	1.60364	0.246564	7.82363e-11	2.47544e-09
ZNF595	-2.9479	0.453693	8.16324e-11	2.57908e-09
ISM1	-4.93307	0.759373	8.235e-11	2.59791e-09
MPDU1	1.71763	0.264914	8.94772e-11	2.8062e-09
YPEL5	-1.85934	0.286857	9.06616e-11	2.83918e-09
SPINT1	3.33889	0.515371	9.25766e-11	2.88227e-09
PFKP	1.78652	0.27611	9.7793e-11	3.03144e-09
CCDC45	-2.26358	0.350087	1.00787e-10	3.11082e-09
CNKSR2	-2.21359	0.342367	1.00936e-10	3.11082e-09
KDSR	1.77302	0.274222	1.00864e-10	3.11082e-09
FLVCR2	2.89388	0.447921	1.04222e-10	3.20288e-09
SLC35C1	1.88225	0.291374	1.04748e-10	3.21442e-09
SPN	1.65462	0.256499	1.11287e-10	3.38593e-09
MAP1S	1.57265	0.243969	1.14772e-10	3.48207e-09
S100A6	1.72229	0.267286	1.16662e-10	3.53438e-09
CYBA	1.64687	0.255807	1.211e-10	3.66367e-09
ANXA5	1.93755	0.301015	1.22065e-10	3.68765e-09
DHCR24	3.06733	0.476697	1.23837e-10	3.7359e-09
RBM39	-1.54593	0.240344	1.25818e-10	3.79031e-09
ZBTB10	-4.36459	0.678872	1.28299e-10	3.85963e-09
PRDM1	1.63788	0.254916	1.31719e-10	3.95695e-09
PMVK	1.96973	0.306611	1.32564e-10	3.97433e-09
ECT2	3.74768	0.583637	1.35157e-10	4.03258e-09
C16orf5	1.81143	0.2821	1.3518e-10	4.03258e-09
ZNF282	1.6845	0.262322	1.34945e-10	4.03258e-09
MGAT4A	-2.29575	0.357816	1.399e-10	4.16598e-09
FHOD1	1.55103	0.241853	1.42579e-10	4.23559e-09
TUBA1C	1.8263	0.284794	1.42947e-10	4.24063e-09
GLRX	2.08726	0.325532	1.43756e-10	4.25873e-09
WHAMM	-1.87007	0.291722	1.45099e-10	4.29258e-09
COTL1	1.77804	0.277395	1.45723e-10	4.30506e-09
RGS19	1.77159	0.276523	1.48733e-10	4.38792e-09
DBNDD1	-4.36543	0.681515	1.4989e-10	4.40989e-09
CAPN12	2.0088	0.313743	1.52661e-10	4.47909e-09
CD59	1.53613	0.239984	1.54404e-10	4.49939e-09
DYNLL1	2.18133	0.341398	1.6653e-10	4.8134e-09
ICAM1	1.98736	0.311089	1.67627e-10	4.83856e-09
LOC282997	-2.26967	0.355428	1.70567e-10	4.9168e-09
GCOM1	-4.87963	0.764262	1.71663e-10	4.93509e-09
MYCBP	1.99852	0.31318	1.75512e-10	5.03896e-09
RBMX	-1.37782	0.215935	1.76269e-10	5.04959e-09
HLA-DPB1	1.97042	0.308913	1.78761e-10	5.09143e-09
PARP9	2.13898	0.335566	1.83876e-10	5.20918e-09
ARL6IP5	1.61486	0.253432	1.866e-10	5.27934e-09
SPEF2	-4.55924	0.715543	1.86924e-10	5.28153e-09
IL7R	-2.2592	0.35459	1.87428e-10	5.28879e-09
LFNG	1.85088	0.290619	1.90587e-10	5.36975e-09
LGALS9	1.99468	0.313317	1.93601e-10	5.44144e-09
ASAP1	-1.54728	0.243218	1.99524e-10	5.59321e-09
CDCA5	3.35479	0.527608	2.03761e-10	5.70449e-09
PHC3	-1.45997	0.229749	2.08937e-10	5.83413e-09
MFSD5	1.82265	0.286938	2.12413e-10	5.91577e-09
PTTG3P	3.19807	0.503659	2.15762e-10	5.99343e-09
TTC28	-3.1614	0.498206	2.21598e-10	6.13959e-09
SLAMF1	1.7963	0.283107	2.22489e-10	6.15631e-09
LOC644936	2.16895	0.341994	2.26686e-10	6.26432e-09
EPHX2	-1.91515	0.302176	2.32984e-10	6.42177e-09
MX1	2.46226	0.388951	2.44316e-10	6.7082e-09
SHISA5	1.73411	0.274121	2.51461e-10	6.87788e-09
ZNF394	-1.59882	0.252964	2.60979e-10	7.12909e-09
FAR2	2.56216	0.405473	2.63381e-10	7.17637e-09
PPP1CA	2.02655	0.320775	2.65521e-10	7.22547e-09
YTHDC1	-1.33564	0.211444	2.67135e-10	7.26016e-09
FAS	1.3763	0.217922	2.69151e-10	7.30566e-09
ACPL2	-2.29341	0.36315	2.69614e-10	7.30895e-09
B3GAT1	3.90499	0.618502	2.72581e-10	7.38005e-09
IL1RN	3.87434	0.61382	2.75718e-10	7.42736e-09
COMT	1.7074	0.27066	2.82146e-10	7.58143e-09
RABAC1	1.58835	0.252141	2.9868e-10	7.99558e-09
DNHD1	-2.28145	0.363252	3.37214e-10	8.99334e-09
IRF5	2.29229	0.365025	3.39001e-10	9.02976e-09
ASB2	3.26059	0.52017	3.64981e-10	9.63775e-09
C12orf42	-3.5651	0.568802	3.66346e-10	9.64997e-09
JAKMIP1	2.23721	0.357015	3.69438e-10	9.6956e-09
ACCN2	-3.53956	0.564831	3.69042e-10	9.6956e-09
CCNB2	3.21992	0.513945	3.72573e-10	9.7659e-09
SYNGR3	2.979	0.476025	3.89776e-10	1.0167e-08
TGFBR2	-2.06361	0.329832	3.93616e-10	1.02546e-08
TXLNA	1.75245	0.280123	3.94995e-10	1.0278e-08
PARK2	-4.61776	0.738544	4.03906e-10	1.04717e-08
TBCB	1.60508	0.257012	4.23399e-10	1.09373e-08
ARMCX4	-2.92766	0.468823	4.24578e-10	1.09545e-08
SPSB1	1.88596	0.302201	4.35481e-10	1.11819e-08
ESPL1	2.86909	0.459766	4.3668e-10	1.11992e-08
PSMA5	1.56503	0.251282	4.71932e-10	1.20744e-08
MCM3	1.53822	0.247052	4.77559e-10	1.21892e-08
TARBP1	-1.70236	0.273443	4.79594e-10	1.22265e-08
LOC144438	-1.70257	0.273603	4.8841e-10	1.24069e-08
GSTO1	1.73641	0.27905	4.89048e-10	1.24084e-08
PPIL4	-1.93897	0.312116	5.22072e-10	1.32306e-08
ADORA2A	1.8605	0.299707	5.37536e-10	1.35903e-08
CDK5R1	-3.02969	0.488049	5.37449e-10	1.35903e-08
PRDM8	1.8609	0.299907	5.47291e-10	1.38205e-08
CD27	1.81814	0.293289	5.6779e-10	1.43213e-08
KLHDC7B	1.99095	0.321229	5.72178e-10	1.4415e-08
PPP4C	1.39272	0.22479	5.80533e-10	1.46083e-08
LMAN2	1.35472	0.218699	5.84929e-10	1.47016e-08
ESYT1	1.48922	0.24064	6.07176e-10	1.52428e-08
DYNLRB1	1.43304	0.231659	6.17093e-10	1.54736e-08
TRIB3	2.29354	0.371198	6.46074e-10	1.61814e-08
MPP7	-2.36431	0.382671	6.47407e-10	1.61958e-08
TPCN1	-1.79442	0.290764	6.76875e-10	1.69132e-08
ATP6V1A	1.64121	0.2664	7.24229e-10	1.80542e-08
TMED9	1.45455	0.236503	7.73665e-10	1.92642e-08
EPSTI1	2.04407	0.332378	7.75568e-10	1.92891e-08
CFL1	1.58723	0.258172	7.84836e-10	1.94743e-08
RBM11	-4.72654	0.768962	7.91383e-10	1.9614e-08
KIF4A	3.87433	0.630684	8.09448e-10	2.00385e-08
TPST2	1.53034	0.249181	8.17613e-10	2.02173e-08
BST2	1.7848	0.290708	8.27924e-10	2.04486e-08
C16orf75	3.0401	0.495357	8.39959e-10	2.07219e-08
AMY2B	-2.38858	0.389576	8.71937e-10	2.14613e-08
POLH	1.58036	0.257875	8.87664e-10	2.18233e-08
LOC374443	-1.4623	0.238812	9.16886e-10	2.25158e-08
AP2S1	1.78537	0.29182	9.47272e-10	2.32087e-08
TRAPPC1	1.56891	0.256528	9.59778e-10	2.34882e-08
DCBLD2	-4.70934	0.770174	9.67754e-10	2.36563e-08
RYK	-1.83074	0.300522	1.11602e-09	2.71875e-08
PFN1	1.41266	0.231962	1.12885e-09	2.74686e-08
HIP1	2.19963	0.361368	1.15087e-09	2.79726e-08
COMMD4	1.79878	0.295526	1.15246e-09	2.79795e-08
LOC389333	2.64401	0.434498	1.16351e-09	2.82157e-08
CSK	1.51018	0.248238	1.17515e-09	2.84657e-08
KEAP1	1.63623	0.269291	1.23179e-09	2.98041e-08
TAP1	1.61278	0.26564	1.26865e-09	3.06265e-08
SLC1A4	2.26704	0.37411	1.36274e-09	3.27503e-08
RAB10	1.86392	0.30768	1.37828e-09	3.30865e-08
ZBTB7B	1.64994	0.27241	1.38829e-09	3.32893e-08
CHD2	-1.87246	0.309724	1.48891e-09	3.55825e-08
LASS6	-2.32713	0.385028	1.50291e-09	3.5877e-08
CMPK2	2.91927	0.483031	1.50676e-09	3.59287e-08
TLR5	-3.81799	0.631808	1.51315e-09	3.60408e-08
MPST	2.06749	0.342162	1.51817e-09	3.60801e-08
LOC728855	-2.42878	0.402135	1.54397e-09	3.66526e-08
UBE2E2	-4.50577	0.747195	1.63701e-09	3.87323e-08
SLC9A1	1.51386	0.251114	1.65414e-09	3.90944e-08
PAR5	-2.34863	0.389616	1.65927e-09	3.91723e-08
PIK3IP1	-1.7372	0.288385	1.7026e-09	4.01509e-08
SLC12A6	-1.45954	0.242393	1.72952e-09	4.0741e-08
NFE2L3	1.72752	0.287059	1.76607e-09	4.15562e-08
FAM13A	-1.68712	0.280391	1.77644e-09	4.17542e-08
ASPM	2.33326	0.387844	1.78812e-09	4.19825e-08
APOL1	1.93625	0.321891	1.79635e-09	4.21294e-08
S100A11	3.50521	0.582798	1.80503e-09	4.22867e-08
CORO1B	1.74149	0.289768	1.85585e-09	4.33349e-08
DCTN6	-1.87431	0.311907	1.86438e-09	4.34392e-08
METRNL	2.51392	0.418513	1.89232e-09	4.39943e-08
HLA-DRB6	2.46984	0.4113	1.91397e-09	4.43531e-08
SRXN1	2.64569	0.440685	1.93004e-09	4.4677e-08
DCHS1	-4.31502	0.718962	1.95226e-09	4.50939e-08
CYP4F22	4.39291	0.732035	1.96159e-09	4.52118e-08
GBA	1.6008	0.266909	2.00315e-09	4.60704e-08
PNPO	2.07535	0.346084	2.01418e-09	4.62743e-08
MLLT3	-1.54118	0.257156	2.05799e-09	4.71793e-08
PDE4A	2.41139	0.402572	2.09905e-09	4.80691e-08
SCAI	-1.65666	0.276771	2.15506e-09	4.92464e-08
RNF213	1.2544	0.20977	2.23284e-09	5.09693e-08
FURIN	2.20598	0.369045	2.26538e-09	5.16569e-08
DPP3	1.48742	0.248877	2.27935e-09	5.1865e-08
GPR18	-2.96266	0.495756	2.28625e-09	5.19666e-08
APOB48R	1.88786	0.315923	2.29116e-09	5.19678e-08
MAN1A1	1.94023	0.324798	2.32009e-09	5.25681e-08
SF1	-1.68704	0.282592	2.37418e-09	5.37369e-08
GPRIN1	3.1492	0.527597	2.38793e-09	5.39909e-08
OGDH	1.65114	0.276701	2.41307e-09	5.45017e-08
SORL1	-1.33873	0.224386	2.42833e-09	5.47885e-08
RPS6	-1.37504	0.230659	2.50138e-09	5.61995e-08
CAP1	1.54175	0.258652	2.51131e-09	5.63043e-08
LY9	-1.70255	0.285659	2.52082e-09	5.64585e-08
BCLAF1	-1.42014	0.238694	2.68786e-09	6.00738e-08
SYNE2	1.56734	0.263511	2.71581e-09	6.06351e-08
ADAM19	1.93854	0.326021	2.74659e-09	6.11945e-08
TIAM1	-1.87119	0.314747	2.76363e-09	6.14462e-08
LRRC61	2.4677	0.415258	2.80556e-09	6.23137e-08
LOC100302650	-3.38721	0.570057	2.81769e-09	6.25181e-08
CD99	1.35658	0.228391	2.85506e-09	6.3151e-08
CSRP1	1.35997	0.229034	2.88769e-09	6.37762e-08
LAYN	2.46969	0.41593	2.88929e-09	6.37762e-08
PDIA6	1.45479	0.245118	2.93705e-09	6.47634e-08
FAIM2	3.65664	0.617065	3.10676e-09	6.82945e-08
MDM4	-1.55843	0.263076	3.14455e-09	6.90543e-08
SEL1L3	1.54178	0.260291	3.15524e-09	6.92179e-08
ALG1	1.88604	0.318625	3.23286e-09	7.07031e-08
NCKAP5L	-2.16559	0.365886	3.24386e-09	7.08712e-08
ZNF10	-2.3583	0.398622	3.29593e-09	7.18725e-08
MYST4	-1.42506	0.240877	3.29641e-09	7.18725e-08
UBL4A	1.92339	0.325176	3.32034e-09	7.23206e-08
ACTG2	3.57944	0.605757	3.44119e-09	7.47245e-08
TLE2	-2.27838	0.385778	3.50647e-09	7.59877e-08
IL2RA	1.93986	0.328497	3.52127e-09	7.62313e-08
DOK1	1.90383	0.322421	3.53072e-09	7.63585e-08
HJURP	3.50767	0.594312	3.58968e-09	7.75551e-08
MYLIP	-1.54991	0.262619	3.5971e-09	7.7637e-08
RAB11A	1.55965	0.264579	3.7509e-09	8.07936e-08
PLAG1	-3.01751	0.511971	3.77173e-09	8.11606e-08
ZSCAN18	-2.59104	0.439702	3.79924e-09	8.15065e-08
CD58	2.29506	0.389753	3.89713e-09	8.34392e-08
ATXN7	-1.6117	0.274101	4.10346e-09	8.77689e-08
HLA-A	1.43241	0.243633	4.1179e-09	8.79898e-08
LSP1	1.30537	0.22204	4.12774e-09	8.8112e-08
IFI27	3.83655	0.652709	4.15552e-09	8.85283e-08
RGPD7	-2.25333	0.383447	4.19029e-09	8.90031e-08
HYAL3	2.62123	0.446073	4.19689e-09	8.90548e-08
TMEM200A	3.6375	0.619101	4.21669e-09	8.93863e-08
TPP2	-1.61457	0.274969	4.31017e-09	9.11872e-08
CD151	2.05724	0.350375	4.3174e-09	9.12498e-08
FERMT3	1.32145	0.225178	4.39836e-09	9.27777e-08
NDFIP2	2.71023	0.461972	4.44684e-09	9.36155e-08
ACTR1A	1.41826	0.24185	4.51302e-09	9.48222e-08
PRNP	1.29388	0.220769	4.6063e-09	9.64034e-08
CNTNAP1	-2.23707	0.381728	4.6185e-09	9.65641e-08
LOC678655	1.72017	0.293626	4.6743e-09	9.73501e-08
ARHGEF18	-1.40996	0.240838	4.78781e-09	9.95204e-08
UBE2L6	1.87637	0.320669	4.87334e-09	1.012e-07
TIMELESS	1.67743	0.286748	4.91997e-09	1.02069e-07
NUCB1	1.34086	0.229272	4.96492e-09	1.02902e-07
PUM1	-1.22391	0.209352	5.0297e-09	1.03942e-07
GPR172A	1.57541	0.269596	5.10829e-09	1.05464e-07
PPP1R15A	-1.94024	0.332052	5.1215e-09	1.05534e-07
GGT1	1.72415	0.295187	5.19227e-09	1.06889e-07
COX5A	1.72907	0.296169	5.27957e-09	1.08581e-07
C17orf28	-2.54746	0.436494	5.34113e-09	1.09742e-07
SUPV3L1	-1.63724	0.280694	5.44972e-09	1.11758e-07
PARP1	1.41113	0.242052	5.54782e-09	1.13661e-07
C14orf119	1.67997	0.288496	5.77236e-09	1.18035e-07
DCAF12	1.48823	0.25575	5.91748e-09	1.20772e-07
PTTG1	2.07772	0.357212	6.00915e-09	1.22409e-07
KIAA2013	1.55117	0.266677	6.00412e-09	1.22409e-07
TCP11L2	-1.54118	0.265108	6.12207e-09	1.24354e-07
TOP2A	2.32087	0.399395	6.21111e-09	1.26043e-07
CENPF	2.09827	0.361101	6.21875e-09	1.26078e-07
PCF11	-1.44339	0.24865	6.43981e-09	1.30313e-07
REL	-2.26821	0.390936	6.55239e-09	1.32466e-07
RGMB	-2.10866	0.363677	6.70518e-09	1.35299e-07
CLK4	-1.87774	0.323919	6.75402e-09	1.36156e-07
C20orf72	2.0935	0.361316	6.86946e-09	1.38223e-07
FAM153B	-4.53008	0.782243	6.99091e-09	1.40534e-07
PLCL1	-1.57889	0.272703	7.04807e-09	1.4155e-07
ACTA2	2.31103	0.39935	7.16645e-09	1.43793e-07
CEP68	-1.47564	0.255286	7.45546e-09	1.49172e-07
DNAJB1	-1.22035	0.21124	7.60179e-09	1.51958e-07
RHOF	1.32777	0.230043	7.84185e-09	1.56464e-07
TESC	3.45606	0.599135	8.00207e-09	1.59296e-07
FNBP4	-1.58235	0.274715	8.41272e-09	1.6692e-07
CORO1A	1.31333	0.228092	8.51561e-09	1.68805e-07
VCP	1.35253	0.234992	8.63078e-09	1.70929e-07
CCL4	3.533	0.614266	8.84154e-09	1.74942e-07
MBTD1	-1.75044	0.304355	8.85592e-09	1.75064e-07
RHOC	2.19267	0.381407	8.98202e-09	1.77026e-07
NELF	-1.36114	0.23677	8.98828e-09	1.77026e-07
ANXA1	2.01227	0.350059	9.01078e-09	1.77306e-07
HLA-DMB	2.19503	0.381979	9.11235e-09	1.7914e-07
SPTLC2	1.47644	0.257141	9.37093e-09	1.83885e-07
CYB5B	1.50874	0.262826	9.4414e-09	1.85098e-07
E2F1	2.47457	0.431099	9.45973e-09	1.85288e-07
GNB2	1.45904	0.254286	9.59205e-09	1.87536e-07
SBF2	-2.46863	0.43028	9.62201e-09	1.8795e-07
CAPZB	1.31361	0.228973	9.63874e-09	1.88105e-07
NINJ2	2.20877	0.385134	9.74651e-09	1.89862e-07
LRG1	3.6307	0.63375	1.01071e-08	1.96528e-07
ILK	1.63277	0.285284	1.04474e-08	2.02501e-07
TNFSF10	2.11044	0.369386	1.10757e-08	2.14193e-07
RAB11FIP1	1.41548	0.247774	1.11128e-08	2.14716e-07
RSRC2	-1.64481	0.288096	1.13479e-08	2.19061e-07
BRCA1	2.71021	0.474944	1.15399e-08	2.22166e-07
SRRM1	-1.19539	0.209512	1.15941e-08	2.23008e-07
ORMDL2	1.90108	0.333239	1.16443e-08	2.23774e-07
MOAP1	-1.39096	0.244009	1.19496e-08	2.29434e-07
DTHD1	4.01034	0.703609	1.20037e-08	2.3006e-07
EPR1	2.82435	0.495527	1.2003e-08	2.3006e-07
C17orf96	3.10119	0.544161	1.20491e-08	2.30723e-07
JMJD1C	-1.65564	0.290625	1.22063e-08	2.33525e-07
FAM110C	3.48515	0.612277	1.25479e-08	2.39417e-07
GPR68	1.78582	0.313779	1.26053e-08	2.40298e-07
PCTK1	-1.66481	0.292528	1.26195e-08	2.40355e-07
EPC1	-1.35906	0.238811	1.2634e-08	2.40418e-07
TWIST1	4.37766	0.769536	1.2801e-08	2.42302e-07
PPM1G	1.26248	0.221912	1.27717e-08	2.42302e-07
RASA2	-1.55112	0.272644	1.27665e-08	2.42302e-07
NPTN	1.51208	0.265798	1.27912e-08	2.42302e-07
ZDHHC12	1.55421	0.273344	1.30123e-08	2.45648e-07
HTATIP2	1.99933	0.351663	1.30533e-08	2.45989e-07
WDR27	-2.57363	0.453093	1.34581e-08	2.53171e-07
KDM6B	-1.36583	0.240581	1.36903e-08	2.57088e-07
NQO1	2.73315	0.48157	1.38283e-08	2.59223e-07
KLF12	-1.46907	0.258862	1.38596e-08	2.59582e-07
SATB1	-2.03147	0.358086	1.40225e-08	2.62404e-07
PPP1R2P9	-3.61471	0.637207	1.40536e-08	2.62755e-07
TRIM47	2.38981	0.421553	1.43574e-08	2.68129e-07
LAMP2	1.42205	0.250848	1.43661e-08	2.68129e-07
SNHG8	-1.61088	0.284275	1.45635e-08	2.71578e-07
CHST14	1.8784	0.331922	1.52106e-08	2.83151e-07
PPP1R3E	-2.14933	0.379937	1.5398e-08	2.86389e-07
DUSP8	-3.56547	0.630398	1.55029e-08	2.8809e-07
SCML4	-1.73536	0.306886	1.56087e-08	2.89804e-07
CD53	1.33737	0.236568	1.57466e-08	2.92111e-07
ALPK1	-3.08699	0.546108	1.57934e-08	2.9222e-07
DNASE2	1.4999	0.265466	1.60373e-08	2.95964e-07
PLK3	-1.6171	0.286485	1.65551e-08	3.05255e-07
HLA-DMA	1.9357	0.342964	1.66123e-08	3.06046e-07
SLC35E4	2.65845	0.471163	1.67778e-08	3.08564e-07
KIF18B	4.3339	0.768095	1.67691e-08	3.08564e-07
MXD3	1.61956	0.287157	1.70047e-08	3.12468e-07
OAZ1	1.16368	0.206368	1.71166e-08	3.14255e-07
C7orf41	-1.8982	0.336688	1.72183e-08	3.15738e-07
PRDX4	2.1749	0.385773	1.72269e-08	3.15738e-07
SLC16A1	1.50779	0.267706	1.77855e-08	3.25141e-07
REEP4	1.69625	0.301355	1.81539e-08	3.31591e-07
ATP2B4	1.87032	0.33236	1.8296e-08	3.33902e-07
IL1R2	2.98492	0.5307	1.86043e-08	3.3895e-07
C9orf72	-1.98072	0.352151	1.85898e-08	3.3895e-07
UCP2	1.76552	0.313969	1.87427e-08	3.4089e-07
MBOAT7	1.5256	0.271773	1.98281e-08	3.60019e-07
USPL1	-1.47092	0.262534	2.10921e-08	3.81997e-07
MSC	2.80291	0.500609	2.1558e-08	3.89775e-07
ZBTB11	-1.34155	0.239763	2.20189e-08	3.97772e-07
ZBTB25	-1.39	0.248438	2.2069e-08	3.9834e-07
KIF20A	3.36631	0.601717	2.21249e-08	3.98943e-07
ABLIM1	-1.41313	0.252598	2.21397e-08	3.98943e-07
SLC2A8	2.57301	0.460126	2.24498e-08	4.03511e-07
RGPD3	-1.73236	0.30979	2.24427e-08	4.03511e-07
TRIM16	1.83633	0.328402	2.24823e-08	4.03756e-07
ADAM8	1.56557	0.280051	2.26676e-08	4.06743e-07
SFI1	-1.58025	0.283111	2.38126e-08	4.26572e-07
AFF2	-3.80609	0.682057	2.4009e-08	4.29731e-07
MXI1	-1.40184	0.251256	2.41446e-08	4.31796e-07
PAM	1.87589	0.336259	2.42307e-08	4.32975e-07
PTGER4	-1.61621	0.28998	2.49639e-08	4.45332e-07
KIAA0040	1.43827	0.258161	2.52982e-08	4.50543e-07
KIAA1958	-2.77802	0.498737	2.54569e-08	4.52617e-07
ETHE1	1.71906	0.308663	2.55663e-08	4.54184e-07
SAMD9L	2.01428	0.361825	2.59181e-08	4.5929e-07
ACOT7	2.01318	0.361623	2.59048e-08	4.5929e-07
PRDX5	1.72215	0.309502	2.63261e-08	4.65747e-07
ACP2	1.66197	0.298794	2.66323e-08	4.70386e-07
SNAI3	2.21731	0.398678	2.67245e-08	4.71626e-07
PTPN9	1.72304	0.310238	2.79324e-08	4.91725e-07
RAB27A	1.66712	0.300163	2.79109e-08	4.91725e-07
EIF5	-1.38491	0.249462	2.83105e-08	4.97562e-07
UNC45A	1.68607	0.303791	2.8553e-08	5.01001e-07
STBD1	4.23608	0.76342	2.87596e-08	5.04213e-07
GPR137B	1.91957	0.346041	2.9023e-08	5.07997e-07
SNTA1	1.92686	0.347375	2.9072e-08	5.0844e-07
RASSF6	-4.23367	0.763651	2.95651e-08	5.15798e-07
EEF1B2	-1.52218	0.274684	2.9975e-08	5.22098e-07
RPL5	-1.30838	0.236401	3.11998e-08	5.42989e-07
ATP6V0E1	1.56972	0.28366	3.13348e-08	5.44894e-07
LOC606724	1.24483	0.224991	3.15165e-08	5.46757e-07
BCAP31	1.23901	0.22394	3.15186e-08	5.46757e-07
FAM169A	-2.35118	0.425127	3.1923e-08	5.52497e-07
S100A10	1.62484	0.294128	3.30906e-08	5.71247e-07
C1orf216	1.93876	0.351017	3.32757e-08	5.73054e-07
RPN1	1.23333	0.223297	3.3274e-08	5.73054e-07
AGTPBP1	-1.40976	0.255319	3.36005e-08	5.77718e-07
RPL9	-1.33458	0.241913	3.453e-08	5.93222e-07
CUGBP2	-1.12321	0.203621	3.46483e-08	5.94778e-07
SPG20	-2.60104	0.471787	3.52436e-08	6.04026e-07
FAM13AOS	-1.78579	0.323983	3.54817e-08	6.0762e-07
MDN1	-1.21432	0.220378	3.58481e-08	6.13404e-07
SNORD22	-2.82011	0.511864	3.59862e-08	6.15274e-07
AHCTF1	-1.27719	0.231865	3.62266e-08	6.18891e-07
ZNF430	-1.54082	0.279984	3.729e-08	6.36549e-07
PTTG2	2.97495	0.540756	3.76657e-08	6.42449e-07
SCO2	2.16009	0.393022	3.88294e-08	6.61244e-07
SSBP2	-2.12246	0.38635	3.93788e-08	6.70067e-07
TMEM102	2.05646	0.374353	3.94327e-08	6.7045e-07
BAT2D1	-1.37823	0.250912	3.9539e-08	6.71723e-07
PHPT1	1.66306	0.303179	4.12555e-08	6.99219e-07
SNAP47	1.54008	0.280842	4.16316e-08	7.05035e-07
PAN2	-1.86293	0.340072	4.30064e-08	7.27166e-07
PHTF1	2.0729	0.378576	4.36234e-08	7.36433e-07
CCL5	3.74638	0.684368	4.39434e-08	7.40084e-07
SNN	-1.66772	0.30485	4.48431e-08	7.52865e-07
GLIPR2	1.74817	0.319709	4.55124e-08	7.63502e-07
TOR2A	1.65451	0.302676	4.59593e-08	7.70395e-07
C7orf40	-1.71835	0.314662	4.73621e-08	7.93287e-07
ORAI2	1.46755	0.268887	4.81922e-08	8.04671e-07
ATP6AP1	1.17168	0.214749	4.8688e-08	8.12232e-07
C17orf49	1.27578	0.233876	4.89931e-08	8.16131e-07
NCALD	1.5154	0.277867	4.93397e-08	8.21267e-07
KIAA1147	-1.43725	0.263676	5.01386e-08	8.33266e-07
NDNL2	-1.1151	0.204784	5.17369e-08	8.5783e-07
CARD6	2.27181	0.41725	5.18904e-08	8.58378e-07
OFD1	-1.49131	0.273893	5.18476e-08	8.58378e-07
RICTOR	-1.53575	0.282058	5.18634e-08	8.58378e-07
TMEM30B	-2.85594	0.524706	5.24127e-08	8.66349e-07
C7orf29	1.45061	0.266702	5.35663e-08	8.82844e-07
VASP	1.54697	0.284411	5.35178e-08	8.82844e-07
SLC25A36	-1.58123	0.290838	5.42416e-08	8.92441e-07
KLF3	-1.82235	0.335322	5.49153e-08	9.01481e-07
CCR7	-1.71796	0.316246	5.56193e-08	9.12302e-07
TGIF1	-1.97887	0.364451	5.64413e-08	9.2366e-07
CANT1	1.24762	0.229775	5.64401e-08	9.2366e-07
SENP7	-1.35438	0.249488	5.67849e-08	9.28572e-07
ASPHD2	2.18336	0.40239	5.76393e-08	9.41105e-07
PLEKHG3	2.27758	0.420312	6.00099e-08	9.79064e-07
IL11RA	-1.7085	0.315372	6.04634e-08	9.83032e-07
PSMB3	1.39821	0.25809	6.04286e-08	9.83032e-07
ZC3H7A	-1.26176	0.23291	6.0483e-08	9.83032e-07
NME4	-2.59252	0.478621	6.07252e-08	9.85228e-07
MAP3K1	-1.39208	0.25725	6.25416e-08	1.01035e-06
DPAGT1	1.39954	0.258797	6.37802e-08	1.02881e-06
FREQ	4.1558	0.768746	6.44695e-08	1.03836e-06
C17orf68	-1.45306	0.268943	6.55869e-08	1.05397e-06
PER1	-2.92808	0.541982	6.5702e-08	1.05503e-06
METTL13	1.81895	0.336895	6.69522e-08	1.07349e-06
SPRED2	2.54509	0.471492	6.74116e-08	1.08005e-06
ACCS	-2.00418	0.372091	7.19415e-08	1.15176e-06
SF3B1	-1.50248	0.279264	7.4427e-08	1.19066e-06
CEBPD	2.90955	0.541085	7.56358e-08	1.2091e-06
LAP3	1.70568	0.317257	7.60239e-08	1.2144e-06
GNAI2	1.20783	0.224725	7.67075e-08	1.22258e-06
TMEM66	-1.26122	0.234705	7.71614e-08	1.22889e-06
SLC5A6	-1.40684	0.261832	7.74038e-08	1.23184e-06
TXNRD1	1.43098	0.266369	7.77912e-08	1.23618e-06
SLC7A6	-1.24669	0.232073	7.78764e-08	1.2366e-06
CXCR5	-2.14385	0.399131	7.81759e-08	1.24043e-06
COPE	1.18215	0.22011	7.84167e-08	1.24333e-06
SCAPER	-1.59362	0.296854	7.94584e-08	1.25892e-06
CNP	1.43717	0.267728	7.96003e-08	1.26023e-06
GOLGA6L9	-3.02443	0.563595	8.03603e-08	1.27132e-06
ZNF213	1.55866	0.290647	8.19772e-08	1.29308e-06
TNFRSF10B	-1.62022	0.302446	8.4597e-08	1.33215e-06
MT1F	2.10483	0.392941	8.48029e-08	1.33371e-06
DNMT3A	-1.41012	0.263294	8.52267e-08	1.33841e-06
SFRS18	-1.51006	0.281995	8.56018e-08	1.34233e-06
ZFAND2A	-1.46675	0.274282	8.91262e-08	1.39453e-06
ZNF490	1.74606	0.326607	8.98901e-08	1.40545e-06
CHD6	-1.27031	0.237644	9.02094e-08	1.40941e-06
TAGLN2	1.31806	0.246596	9.04075e-08	1.41148e-06
SFRS12	-1.35845	0.25417	9.05859e-08	1.4122e-06
RAC1	1.22925	0.229992	9.05447e-08	1.4122e-06
PSME2	1.61603	0.302425	9.11304e-08	1.41759e-06
ZNF721	-1.54158	0.288485	9.10686e-08	1.41759e-06
SLC7A5	1.22442	0.2293	9.3036e-08	1.44408e-06
CRADD	2.06279	0.386385	9.36156e-08	1.45203e-06
SNAPIN	1.63493	0.3064	9.50535e-08	1.47326e-06
NPDC1	1.7836	0.334339	9.57017e-08	1.48223e-06
HSD17B10	1.72434	0.323329	9.65507e-08	1.49214e-06
PEA15	1.22584	0.230004	9.84017e-08	1.51707e-06
HDAC5	-1.3454	0.252454	9.85893e-08	1.51707e-06
FAM53B	1.3266	0.249001	9.94792e-08	1.52789e-06
IFIH1	1.70627	0.320658	1.03115e-07	1.57763e-06
ZFP36L2	-1.4556	0.273758	1.05418e-07	1.61172e-06
CUBN	-2.11384	0.397583	1.05644e-07	1.61401e-06
RNF216	-1.23533	0.232406	1.06436e-07	1.62495e-06
HMOX2	1.30891	0.246359	1.07822e-07	1.64143e-06
C5orf32	2.38851	0.449571	1.0791e-07	1.6416e-06
CDC42BPG	-2.09125	0.39382	1.09519e-07	1.66372e-06
NCF4	1.63097	0.30717	1.09828e-07	1.66722e-06
SRRM2	-1.31055	0.246846	1.10118e-07	1.67043e-06
AGTRAP	1.88984	0.356019	1.10678e-07	1.67775e-06
GLT8D3	-1.50671	0.283878	1.11086e-07	1.68154e-06
C20orf112	-1.36353	0.257234	1.15338e-07	1.73241e-06
MTX3	-1.42017	0.267987	1.16192e-07	1.74403e-06
CD244	-2.47528	0.467177	1.16844e-07	1.75012e-06
PGK1	1.25887	0.238101	1.24259e-07	1.85858e-06
LGALS9B	2.08118	0.393686	1.24747e-07	1.86395e-06
PTPRS	-3.40589	0.644297	1.24879e-07	1.86395e-06
SPEG	-3.43896	0.650884	1.26722e-07	1.89013e-06
DTX3L	1.61665	0.306025	1.27275e-07	1.89706e-06
LPXN	1.46303	0.276983	1.27764e-07	1.90302e-06
KIF15	3.25361	0.61646	1.30679e-07	1.94373e-06
LTA	1.65114	0.312851	1.30814e-07	1.94439e-06
BCL9L	-1.29474	0.245458	1.32912e-07	1.97421e-06
SECISBP2	-1.55573	0.294975	1.33397e-07	1.97985e-06
MASTL	-1.59625	0.302763	1.34738e-07	1.99579e-06
TALDO1	1.35342	0.256823	1.36549e-07	2.01841e-06
TADA3	1.4112	0.267786	1.36509e-07	2.01841e-06
C17orf62	1.47743	0.280469	1.38133e-07	2.03901e-06
GZMA	3.43254	0.651737	1.38852e-07	2.04821e-06
CEP70	-2.80289	0.532985	1.44958e-07	2.13387e-06
MYD88	1.40418	0.267089	1.46154e-07	2.14703e-06
ANKS6	-2.19333	0.417228	1.46503e-07	2.15068e-06
SAMD9	1.45357	0.276576	1.47555e-07	2.16464e-06
VWA5A	1.87607	0.356997	1.47904e-07	2.16828e-06
DDR1	-2.11861	0.403203	1.48468e-07	2.17208e-06
AMIGO1	-2.23327	0.425021	1.48435e-07	2.17208e-06
CCND2	1.35791	0.258443	1.48655e-07	2.17333e-06
NOP10	1.3968	0.26605	1.51981e-07	2.21893e-06
TRAT1	-1.79554	0.342239	1.55066e-07	2.26087e-06
PHF12	-1.18537	0.226062	1.57514e-07	2.29501e-06
SH2D1A	1.2324	0.235053	1.57938e-07	2.29961e-06
RFX3	-1.62401	0.310143	1.638e-07	2.37849e-06
NDRG1	1.05672	0.201942	1.66989e-07	2.42315e-06
OVGP1	-2.11393	0.404015	1.67408e-07	2.42759e-06
RNF175	-3.5864	0.686473	1.74728e-07	2.5286e-06
FER	-3.63943	0.696891	1.76644e-07	2.5543e-06
COMMD7	1.36966	0.262273	1.76743e-07	2.5543e-06
MYL12B	1.09478	0.209664	1.77406e-07	2.56042e-06
PERP	2.14087	0.409994	1.77288e-07	2.56042e-06
EIF1B	-1.27428	0.244106	1.7875e-07	2.57808e-06
C12orf41	-1.38599	0.26569	1.82261e-07	2.62694e-06
ARMC6	1.65476	0.317285	1.83451e-07	2.64054e-06
CCRL2	2.52284	0.48378	1.83957e-07	2.64604e-06
PDK1	-1.28987	0.247489	1.86986e-07	2.6878e-06
ZNF814	-2.02431	0.388512	1.88425e-07	2.70666e-06
CD320	1.37407	0.263762	1.89358e-07	2.71823e-06
MUC1	2.7227	0.522664	1.89587e-07	2.7197e-06
IKZF4	1.41318	0.27149	1.93716e-07	2.77521e-06
ZNF395	-1.15454	0.221952	1.97401e-07	2.82421e-06
HIVEP2	-1.22649	0.235792	1.97625e-07	2.82553e-06
PSMB9	1.51982	0.292278	1.99391e-07	2.84698e-06
SIRT1	-1.47816	0.284287	1.99798e-07	2.85089e-06
CSTB	1.51071	0.29059	2.00635e-07	2.85584e-06
FIBP	1.26678	0.243673	2.00727e-07	2.85584e-06
ARF5	1.15222	0.221642	2.00813e-07	2.85584e-06
R3HDM2	-1.04454	0.20091	2.00301e-07	2.85584e-06
TEX264	1.36529	0.262651	2.01311e-07	2.86103e-06
PRDM2	-1.1737	0.225802	2.01551e-07	2.86254e-06
CBR1	1.73198	0.333544	2.07294e-07	2.93824e-06
ERO1LB	-1.59164	0.306545	2.07847e-07	2.94413e-06
C11orf17	1.67189	0.322135	2.10267e-07	2.97447e-06
TSHZ3	2.71552	0.523559	2.14103e-07	3.02273e-06
RCAN3	-1.29597	0.250387	2.26861e-07	3.19864e-06
TMEM55B	-1.22724	0.237139	2.27706e-07	3.20843e-06
DDX60	1.8607	0.359671	2.2996e-07	3.23805e-06
HLA-L	1.88159	0.363733	2.30364e-07	3.24162e-06
RNPEPL1	1.19612	0.231243	2.30899e-07	3.247e-06
PCNA	1.54595	0.298963	2.32795e-07	3.26294e-06
PCBP4	1.46762	0.283807	2.32609e-07	3.26294e-06
TPM3	1.14926	0.22224	2.32522e-07	3.26294e-06
ANXA6	1.26205	0.244193	2.36312e-07	3.30791e-06
2020-03-06	-1.14944	0.222477	2.38435e-07	3.33326e-06
GLB1	1.7889	0.34643	2.41953e-07	3.37932e-06
CSRNP1	-1.52467	0.295264	2.42046e-07	3.37932e-06
FAM113A	-1.79628	0.347912	2.4298e-07	3.38794e-06
PIGL	-1.92436	0.372834	2.45043e-07	3.41448e-06
MTCH2	1.35251	0.262104	2.46662e-07	3.43481e-06
PSENEN	1.41408	0.274224	2.51398e-07	3.49393e-06
LRRC33	1.66146	0.322214	2.5178e-07	3.49697e-06
PCK2	1.82948	0.355131	2.58321e-07	3.58315e-06
CCDC59	-1.39936	0.271638	2.58305e-07	3.58315e-06
STAT1	1.69177	0.328437	2.59154e-07	3.59237e-06
MCL1	1.09871	0.213321	2.59767e-07	3.59854e-06
ELP2	-1.1242	0.218394	2.63857e-07	3.65284e-06
SNX17	1.16723	0.226806	2.65536e-07	3.67371e-06
SFRS11	-1.36943	0.266344	2.72415e-07	3.76644e-06
MTR	-1.19654	0.232791	2.7476e-07	3.79641e-06
NOM1	-1.3784	0.268204	2.75694e-07	3.80685e-06
DDX20	-1.42903	0.278097	2.7681e-07	3.81979e-06
KIAA0831	-1.42795	0.277898	2.77089e-07	3.82119e-06
C3orf10	1.57198	0.306104	2.81483e-07	3.87429e-06
C11orf21	-1.69597	0.330451	2.86225e-07	3.93197e-06
2020-09-11	1.89163	0.368611	2.87015e-07	3.93776e-06
PBK	3.97044	0.773683	2.86876e-07	3.93776e-06
GNG5	1.50794	0.293898	2.88484e-07	3.95538e-06
WDR1	1.10975	0.216427	2.93445e-07	4.01824e-06
ARHGEF12	1.80544	0.352316	2.98353e-07	4.08284e-06
TMEM229B	1.92416	0.375602	3.00928e-07	4.11281e-06
UBE2C	2.7702	0.541595	3.13914e-07	4.27935e-06
RIC3	-2.01753	0.394561	3.16489e-07	4.30897e-06
CXorf15	-1.48218	0.289876	3.16803e-07	4.3105e-06
CASC5	2.19437	0.429454	3.22712e-07	4.38253e-06
SLC14A1	-1.93776	0.37948	3.28419e-07	4.45721e-06
TMEM120B	1.13152	0.221706	3.33111e-07	4.5123e-06
NUSAP1	2.13956	0.419251	3.33799e-07	4.5159e-06
CISD3	1.86588	0.365749	3.3691e-07	4.55223e-06
CXCR4	-1.2989	0.254604	3.36712e-07	4.55223e-06
HCFC1R1	1.3567	0.266002	3.39081e-07	4.57867e-06
GIPC1	1.32972	0.260757	3.40619e-07	4.59653e-06
HIGD1A	1.5226	0.298683	3.43789e-07	4.63054e-06
ZC3H6	-1.57272	0.308611	3.46645e-07	4.66314e-06
RPL32	-1.13433	0.22265	3.4929e-07	4.69576e-06
DOM3Z	-1.76373	0.346217	3.50041e-07	4.7029e-06
ABCG1	1.36384	0.267769	3.51754e-07	4.71408e-06
ZNF577	-2.22075	0.436037	3.52416e-07	4.71999e-06
TEC	-2.88162	0.565887	3.53902e-07	4.73101e-06
ANKRD55	-3.21721	0.631982	3.56808e-07	4.76688e-06
RPL11	-1.08473	0.213163	3.60466e-07	4.80673e-06
PCMT1	1.64528	0.32337	3.62041e-07	4.82173e-06
RAVER2	-2.00803	0.394733	3.63651e-07	4.84015e-06
CEBPZ	-1.17578	0.231204	3.66689e-07	4.87452e-06
ACAA2	1.38768	0.27287	3.66631e-07	4.87452e-06
RPL30	-1.18979	0.234083	3.71949e-07	4.93831e-06
JOSD1	-1.03585	0.203826	3.7339e-07	4.95437e-06
NLRP6	-3.21283	0.632372	3.76252e-07	4.98306e-06
WSB2	1.36308	0.268375	3.79397e-07	5.01976e-06
ORAI1	1.54268	0.304045	3.89825e-07	5.14689e-06
PCBD1	2.14997	0.423765	3.90573e-07	5.15359e-06
TNIP3	2.88787	0.569299	3.92259e-07	5.17264e-06
GPC2	-2.74829	0.54181	3.92755e-07	5.17599e-06
IDH2	1.2363	0.243796	3.95629e-07	5.21066e-06
C1orf162	-2.44837	0.483044	4.00702e-07	5.27098e-06
LOC100287216	-3.93657	0.776802	4.0273e-07	5.2879e-06
KIAA1432	-1.27597	0.251937	4.09155e-07	5.36238e-06
ATP6V1C2	1.58303	0.31261	4.10777e-07	5.37705e-06
AP1S1	1.86904	0.369177	4.13275e-07	5.40645e-06
B3GALT4	2.06409	0.407866	4.17728e-07	5.46136e-06
SGCB	1.81954	0.359664	4.21474e-07	5.50697e-06
MLXIP	-1.29142	0.255283	4.21978e-07	5.50911e-06
MSN	1.16056	0.229425	4.22449e-07	5.50961e-06
ARL6IP1	1.49965	0.296623	4.28731e-07	5.58814e-06
AFF4	-1.26436	0.250278	4.37613e-07	5.70043e-06
TMEM120A	1.42062	0.281291	4.40942e-07	5.7403e-06
LOC100289511	-1.58324	0.313659	4.4726e-07	5.81901e-06
ANLN	3.14372	0.623014	4.51188e-07	5.86655e-06
GTSE1	2.99316	0.593285	4.53359e-07	5.88762e-06
YWHAQ	1.27004	0.251817	4.57105e-07	5.92906e-06
UBL7	1.17334	0.232725	4.6135e-07	5.9786e-06
AURKB	2.76008	0.547482	4.62124e-07	5.9786e-06
HIGD2A	1.25915	0.249765	4.62322e-07	5.9786e-06
NUTF2	1.31824	0.261474	4.61779e-07	5.9786e-06
COX8A	1.27391	0.252919	4.73332e-07	6.10253e-06
PTP4A1	-1.46547	0.290945	4.73044e-07	6.10253e-06
CLSTN3	1.54308	0.306358	4.7322e-07	6.10253e-06
PIM1	1.3513	0.268284	4.73327e-07	6.10253e-06
IRF2BP2	-1.32434	0.262964	4.74857e-07	6.1185e-06
TRIM59	1.42729	0.283458	4.77145e-07	6.14428e-06
NARG1L	-1.39152	0.27637	4.77931e-07	6.1507e-06
TMEM63A	-1.37061	0.272235	4.78727e-07	6.15724e-06
GALK1	2.49396	0.495458	4.81243e-07	6.18217e-06
SLC22A23	-2.47945	0.492644	4.83033e-07	6.20143e-06
FOXP4	1.27513	0.253403	4.85328e-07	6.2197e-06
AKAP7	-2.22148	0.441769	4.94061e-07	6.32026e-06
HSBP1L1	-2.24606	0.446797	4.98123e-07	6.36842e-06
SLC35F2	1.26651	0.251947	4.9855e-07	6.37006e-06
ARRDC2	-1.43111	0.284711	4.99371e-07	6.37674e-06
SNHG5	-1.88169	0.374424	5.01944e-07	6.40578e-06
SYNGR2	1.27604	0.254048	5.09207e-07	6.48299e-06
UGP2	1.3413	0.267246	5.19478e-07	6.60198e-06
GPR19	1.92759	0.384188	5.24019e-07	6.65572e-06
COL6A2	-2.2512	0.448846	5.28896e-07	6.71203e-06
ZNF14	-1.47573	0.29427	5.30645e-07	6.7279e-06
EIF4A2	-1.23882	0.247134	5.36518e-07	6.79833e-06
WHSC1L1	-1.05347	0.210173	5.37529e-07	6.80711e-06
MCF2L	-2.58428	0.515679	5.4031e-07	6.83424e-06
DPEP2	-1.17773	0.235006	5.4014e-07	6.83424e-06
RPS6KA4	1.33342	0.266162	5.44841e-07	6.87636e-06
TLN1	1.15062	0.229766	5.50566e-07	6.94343e-06
BAK1	1.43367	0.286364	5.54472e-07	6.98857e-06
EHD4	1.35883	0.271431	5.5523e-07	6.994e-06
DIP2B	-1.10485	0.220704	5.55629e-07	6.99491e-06
CLN8	-2.02357	0.404954	5.82149e-07	7.31585e-06
SKA1	2.90289	0.581025	5.84838e-07	7.34102e-06
USP15	-1.26914	0.254052	5.86559e-07	7.357e-06
C6orf204	-1.56827	0.313943	5.87143e-07	7.357e-06
ZNF655	-1.21636	0.243581	5.92494e-07	7.4197e-06
GDE1	1.22058	0.244566	6.01293e-07	7.52549e-06
PRKCDBP	3.7321	0.748018	6.0592e-07	7.57896e-06
LRP1	-2.68442	0.538199	6.10728e-07	7.63463e-06
DCAF7	1.40757	0.282333	6.17999e-07	7.72102e-06
NXF1	-1.36285	0.273382	6.19191e-07	7.7314e-06
MARK4	1.35154	0.271165	6.22219e-07	7.76466e-06
GLUD1	1.1931	0.239389	6.23026e-07	7.77021e-06
ARID2	-1.17723	0.236223	6.24214e-07	7.78049e-06
FN1	3.89416	0.781438	6.25001e-07	7.78575e-06
TMEM173	1.23145	0.247229	6.32583e-07	7.87563e-06
ITPRIPL1	1.67243	0.335784	6.3367e-07	7.88457e-06
HM13	1.10315	0.221665	6.46913e-07	8.04466e-06
PTPRN2	2.20256	0.442675	6.50532e-07	8.07559e-06
IFT172	-2.12814	0.428119	6.66402e-07	8.2678e-06
SLC25A1	1.2714	0.255802	6.68593e-07	8.29016e-06
TMEM220	-2.33658	0.470275	6.74589e-07	8.35966e-06
SH2D3C	1.45242	0.292404	6.79364e-07	8.4091e-06
PPM1M	1.36655	0.275125	6.7988e-07	8.4101e-06
GPR108	1.18396	0.238381	6.81142e-07	8.41649e-06
SLC6A6	1.1994	0.241609	6.89792e-07	8.51354e-06
SIAH1	-1.59532	0.321554	7.00235e-07	8.63246e-06
KIAA0564	-1.32688	0.267488	7.0299e-07	8.66143e-06
MTHFD1	1.38511	0.279273	7.05977e-07	8.69323e-06
CCNF	1.69374	0.341566	7.0944e-07	8.73085e-06
SETD2	-1.12187	0.226267	7.11592e-07	8.74224e-06
STMN1	1.68284	0.339539	7.1865e-07	8.81882e-06
GHDC	1.25237	0.252716	7.20983e-07	8.84237e-06
MRPL12	1.46233	0.295259	7.31939e-07	8.96646e-06
C5	-2.49083	0.50317	7.41087e-07	9.07333e-06
FUS	-1.14389	0.231194	7.50806e-07	9.17656e-06
NOL11	-1.36633	0.276262	7.58362e-07	9.26362e-06
ZFP36	-1.28464	0.259776	7.60751e-07	9.28751e-06
SNHG3	-1.77036	0.358153	7.6915e-07	9.38469e-06
GAS5	-1.26195	0.255314	7.70399e-07	9.38921e-06
PIGA	-1.42899	0.289165	7.74055e-07	9.4284e-06
AP2B1	1.27985	0.259049	7.79036e-07	9.48366e-06
ISG20	1.4637	0.296327	7.83383e-07	9.53116e-06
RTP4	1.94273	0.39354	7.95153e-07	9.66337e-06
PAIP2B	-2.05851	0.417014	7.96174e-07	9.67028e-06
ZDBF2	-1.56741	0.317557	7.98013e-07	9.68712e-06
DDX5	-1.11319	0.225566	8.01136e-07	9.71951e-06
MIF	1.45785	0.295414	8.01711e-07	9.72097e-06
HLA-C	0.950112	0.192576	8.06917e-07	9.77856e-06
MESDC2	1.29455	0.262546	8.19072e-07	9.90901e-06
VAMP8	1.71373	0.34772	8.28752e-07	1.00091e-05
GALNT10	1.03124	0.209425	8.47216e-07	1.02264e-05
FBXO11	-1.14445	0.232468	8.52078e-07	1.02792e-05
B4GALT5	1.29025	0.262111	8.54279e-07	1.03e-05
MAP3K4	-1.14155	0.231952	8.58904e-07	1.03499e-05
TBK1	1.40813	0.286267	8.70198e-07	1.04624e-05
TBC1D10B	1.45755	0.296406	8.77065e-07	1.05391e-05
LYPLA2	1.27028	0.258391	8.82822e-07	1.06023e-05
PRPF3	-1.56583	0.31863	8.9119e-07	1.06848e-05
AMY2A	-2.65023	0.539344	8.93273e-07	1.07038e-05
CHP	1.3514	0.27504	8.94735e-07	1.07128e-05
TSTA3	1.29698	0.263968	8.95028e-07	1.07128e-05
ZNF639	-1.25491	0.255418	8.96122e-07	1.07199e-05
LOC25845	-1.33271	0.271356	9.04811e-07	1.08117e-05
CLEC11A	-3.7002	0.753586	9.1018e-07	1.08698e-05
RSF1	-1.13188	0.230566	9.14815e-07	1.09191e-05
HIPK1	-1.36456	0.277977	9.15857e-07	1.09254e-05
C9orf64	2.05886	0.419743	9.3411e-07	1.11307e-05
ACTL6A	1.43386	0.292448	9.44005e-07	1.12361e-05
C9orf45	-1.98369	0.404892	9.61734e-07	1.14344e-05
ZNF83	-1.79014	0.365427	9.64358e-07	1.14592e-05
MPG	1.16923	0.23881	9.77788e-07	1.16124e-05
FOXP1	-1.79784	0.367222	9.79085e-07	1.16213e-05
BPNT1	1.7509	0.357678	9.8208e-07	1.16375e-05
G2E3	-1.60246	0.327346	9.8157e-07	1.16375e-05
IFIT5	1.58565	0.323917	9.81952e-07	1.16375e-05
AP2A1	1.11644	0.228356	1.01325e-06	1.19738e-05
ABL2	-1.40992	0.288719	1.04296e-06	1.22909e-05
NBPF20	-1.68852	0.345784	1.04401e-06	1.22964e-05
APOBEC3D	1.79023	0.366638	1.04579e-06	1.23097e-05
KIAA0748	-1.11563	0.22855	1.05362e-06	1.23891e-05
RPS17	-1.10442	0.226451	1.07652e-06	1.26515e-05
WARS	1.36155	0.279298	1.08857e-06	1.27791e-05
HIVEP3	1.17058	0.240223	1.09989e-06	1.28978e-05
MTHFD2	1.36106	0.279338	1.10234e-06	1.29194e-05
ECH1	1.07327	0.220379	1.11526e-06	1.30565e-05
EBP	1.40493	0.288578	1.12466e-06	1.31522e-05
FAM76B	-1.35696	0.278757	1.12804e-06	1.31774e-05
ZNF711	-3.6027	0.740128	1.12922e-06	1.31839e-05
RTTN	-1.48555	0.305279	1.13756e-06	1.32675e-05
ZNF613	3.3177	0.681878	1.14153e-06	1.33058e-05
RPS27A	-1.15638	0.237731	1.14895e-06	1.3385e-05
DRAP1	1.19549	0.245791	1.15131e-06	1.34052e-05
SLC16A13	2.21865	0.456351	1.16377e-06	1.35429e-05
PSMB8	1.17616	0.242167	1.19288e-06	1.38591e-05
ASNA1	1.24667	0.256773	1.20294e-06	1.39684e-05
SLC2A11	-2.17614	0.448233	1.20432e-06	1.39692e-05
EPS8	-3.61122	0.743877	1.20636e-06	1.39853e-05
PAN3	-1.2533	0.258366	1.22924e-06	1.42351e-05
ARHGAP12	-1.31147	0.270387	1.2325e-06	1.42651e-05
GABPB2	-1.6884	0.34811	1.23343e-06	1.42681e-05
SLC27A4	1.75333	0.361606	1.24263e-06	1.43668e-05
PSMD8	1.17252	0.241868	1.24857e-06	1.44277e-05
ST8SIA4	1.40532	0.289909	1.25061e-06	1.44434e-05
GGT7	-1.96804	0.406035	1.25359e-06	1.44701e-05
CD97	1.24428	0.256795	1.26335e-06	1.4567e-05
SAC3D1	2.24965	0.46451	1.27852e-06	1.47261e-05
ZXDB	-1.22313	0.252606	1.28509e-06	1.47858e-05
ENGASE	-1.95874	0.404614	1.29187e-06	1.4851e-05
MYADM	1.46358	0.302332	1.29215e-06	1.4851e-05
CRIM1	2.25797	0.466546	1.30005e-06	1.49178e-05
PMF1	1.12887	0.233367	1.31601e-06	1.50928e-05
VDAC1	1.27821	0.264317	1.32554e-06	1.5194e-05
HIATL1	1.32407	0.273889	1.33608e-06	1.52902e-05
SAE1	1.02206	0.211514	1.35102e-06	1.54365e-05
TM9SF1	1.71221	0.354641	1.37912e-06	1.57239e-05
DYX1C1	3.65083	0.75643	1.39026e-06	1.5834e-05
STX16	-1.25573	0.260432	1.42333e-06	1.61934e-05
METTL7A	1.94078	0.402573	1.42888e-06	1.62479e-05
ENTPD4	-1.24859	0.259083	1.44082e-06	1.63663e-05
PKN2	-1.3005	0.269962	1.45479e-06	1.65058e-05
AQP3	1.34271	0.278862	1.47224e-06	1.66877e-05
SH3RF2	2.6916	0.559352	1.49436e-06	1.69116e-05
ACSM3	-2.55861	0.531806	1.50043e-06	1.69534e-05
TMPRSS3	2.44658	0.50859	1.50541e-06	1.70006e-05
GRAMD4	1.54237	0.320709	1.51506e-06	1.71006e-05
C6orf108	1.33689	0.278085	1.52839e-06	1.72237e-05
PLGLB2	-1.67735	0.348919	1.53002e-06	1.7224e-05
PLGLB1	-1.67735	0.348919	1.53002e-06	1.7224e-05
TTBK2	-1.37948	0.28697	1.53176e-06	1.72254e-05
NIPA1	1.39762	0.290848	1.54495e-06	1.73555e-05
TNRC6B	-1.09633	0.228268	1.56453e-06	1.75571e-05
SSNA1	1.19303	0.248444	1.57087e-06	1.76189e-05
IDI1	-1.14319	0.238194	1.59127e-06	1.78197e-05
USP44	-3.65292	0.761435	1.60723e-06	1.79702e-05
ZNF675	-1.47167	0.306776	1.60888e-06	1.79793e-05
CDC20	2.39232	0.498955	1.62947e-06	1.81809e-05
TFDP1	1.58533	0.330688	1.63469e-06	1.82296e-05
ZEB1	-1.30156	0.271542	1.6414e-06	1.82949e-05
LIMA1	1.64111	0.342416	1.64507e-06	1.83167e-05
FUT8	1.13699	0.237251	1.64844e-06	1.83447e-05
RPL22	-1.13805	0.237491	1.65151e-06	1.83693e-05
CHD7	-3.58684	0.749054	1.68036e-06	1.86707e-05
BPGM	1.48508	0.310178	1.6859e-06	1.87226e-05
RNF130	-2.25694	0.471422	1.68868e-06	1.87438e-05
VAMP5	1.61026	0.336395	1.6945e-06	1.87986e-05
TMEM160	2.12538	0.444082	1.70132e-06	1.88645e-05
HSD3B7	3.07077	0.641719	1.70794e-06	1.8928e-05
CDC14B	-1.88778	0.394612	1.7193e-06	1.90146e-05
NIPBL	-1.06684	0.222998	1.71778e-06	1.90146e-05
B4GALT2	2.22726	0.465937	1.75137e-06	1.93492e-05
THUMPD1	-1.11291	0.232826	1.75286e-06	1.93557e-05
RTN3	1.28072	0.268004	1.76381e-06	1.94465e-05
POLR3E	-1.26749	0.265232	1.76336e-06	1.94465e-05
PRKCD	1.14028	0.238875	1.81009e-06	1.99156e-05
BRPF3	-1.07172	0.224602	1.82716e-06	2.00932e-05
SGTB	-1.16517	0.244198	1.82946e-06	2.01049e-05
LOC651250	-1.10027	0.230675	1.84428e-06	2.02293e-05
FAM86A	1.5454	0.324041	1.84988e-06	2.02805e-05
FAH	2.11552	0.443742	1.86579e-06	2.04391e-05
TUG1	-0.938384	0.196834	1.86626e-06	2.04391e-05
NFRKB	-1.24463	0.261079	1.86741e-06	2.04412e-05
CALM3	1.06857	0.224202	1.87846e-06	2.05516e-05
GTF3C6	1.69821	0.356327	1.88033e-06	2.05615e-05
RPS4X	-1.02005	0.214069	1.88797e-06	2.06163e-05
MTERFD2	-1.22339	0.256805	1.89885e-06	2.07217e-05
RALGAPA2	-1.35942	0.285574	1.93318e-06	2.10748e-05
PPIL1	1.3921	0.292601	1.95825e-06	2.13155e-05
MYO1G	0.96674	0.203257	1.97221e-06	2.14566e-05
AURKA	2.59278	0.545236	1.98118e-06	2.14995e-05
SHCBP1	2.25211	0.473579	1.97934e-06	2.14995e-05
WBSCR16	1.28255	0.269689	1.97814e-06	2.14995e-05
IL3RA	-2.55569	0.537488	1.98563e-06	2.15368e-05
ELK4	-1.23677	0.260123	1.98866e-06	2.15588e-05
EPC2	-1.23932	0.260713	1.99832e-06	2.16525e-05
RAVER1	1.13396	0.238572	2.00307e-06	2.1693e-05
RPL4	-1.24313	0.261577	2.00969e-06	2.17536e-05
FAM89B	1.75716	0.370009	2.04452e-06	2.21083e-05
MYOM1	-2.78297	0.586202	2.05987e-06	2.22406e-05
TRPV2	1.24584	0.262432	2.06167e-06	2.22488e-05
GRPEL2	1.15872	0.244091	2.0636e-06	2.22584e-05
EIF2AK3	-1.39999	0.29501	2.07926e-06	2.2416e-05
RALBP1	1.53218	0.323079	2.11166e-06	2.27424e-05
C6orf27	2.1368	0.450639	2.11921e-06	2.28122e-05
ZNF26	-1.4629	0.308535	2.12218e-06	2.28326e-05
TCN2	3.59797	0.759039	2.13552e-06	2.29531e-05
ZBTB40	-1.47706	0.311655	2.14336e-06	2.30142e-05
EIF4EBP1	1.80031	0.379948	2.15514e-06	2.31291e-05
XKR8	1.62513	0.343126	2.17718e-06	2.33422e-05
RSL1D1	-1.17169	0.247506	2.20131e-06	2.35429e-05
UBR7	1.17817	0.248874	2.2014e-06	2.35429e-05
MLLT10	-1.14984	0.242912	2.20598e-06	2.358e-05
EPB41L4A	-1.90087	0.401694	2.22172e-06	2.37364e-05
C9orf140	2.77634	0.586904	2.23979e-06	2.39093e-05
PDIA4	1.29884	0.274586	2.24309e-06	2.39289e-05
ELOVL1	1.28146	0.270948	2.25047e-06	2.39838e-05
ERCC5	-1.14478	0.242061	2.25271e-06	2.39956e-05
GYS1	1.0636	0.224901	2.25389e-06	2.39962e-05
RASSF2	1.78547	0.377618	2.26479e-06	2.40883e-05
RPS10	-1.15577	0.24453	2.28441e-06	2.42369e-05
C6orf129	1.66903	0.353124	2.28443e-06	2.42369e-05
SSH2	-1.07803	0.228168	2.30435e-06	2.44241e-05
NUP88	-1.22212	0.258674	2.30629e-06	2.44325e-05
TAF4B	-2.12845	0.450577	2.31453e-06	2.45076e-05
C1orf9	-1.21354	0.256912	2.31731e-06	2.45249e-05
TTC14	-1.27184	0.269336	2.334e-06	2.46894e-05
TMEM60	2.05595	0.435456	2.34271e-06	2.47448e-05
HDGF	1.12558	0.238522	2.37042e-06	2.50005e-05
MESDC1	1.42275	0.301557	2.38164e-06	2.51064e-05
DOK2	1.19374	0.253111	2.4019e-06	2.5295e-05
SMAD3	-1.54263	0.327252	2.43018e-06	2.55677e-05
NFX1	-1.18958	0.252386	2.43711e-06	2.5628e-05
DBI	1.29314	0.274437	2.45326e-06	2.57725e-05
ZNF273	-1.66784	0.353954	2.45274e-06	2.57725e-05
PLA2G16	2.38268	0.505681	2.45515e-06	2.57796e-05
ZBP1	1.50244	0.318904	2.46197e-06	2.58386e-05
ORAI3	1.72802	0.366836	2.4698e-06	2.59077e-05
IFIT1	3.53766	0.75131	2.49363e-06	2.61164e-05
PAPD4	-1.08676	0.230804	2.49455e-06	2.61164e-05
HAUS3	-1.26669	0.269069	2.50561e-06	2.62066e-05
BBX	-1.1495	0.244204	2.51223e-06	2.6263e-05
KIAA0430	-0.960912	0.204157	2.51727e-06	2.62966e-05
ADCY3	1.46465	0.311187	2.5179e-06	2.62966e-05
CPNE5	2.71305	0.576622	2.53766e-06	2.64771e-05
LAT2	2.09952	0.446246	2.54054e-06	2.64818e-05
RABGGTB	-1.50616	0.320137	2.54182e-06	2.64818e-05
SLC40A1	-3.0128	0.640407	2.54488e-06	2.65007e-05
DLG3	1.33338	0.283435	2.54657e-06	2.65054e-05
C8orf30A	1.71611	0.364895	2.56337e-06	2.66178e-05
C10orf18	-1.11273	0.236598	2.56312e-06	2.66178e-05
PYGM	-1.84653	0.392613	2.56127e-06	2.66178e-05
UNC93B1	1.60846	0.342191	2.59576e-06	2.68996e-05
MAP9	-2.04546	0.435199	2.60092e-06	2.694e-05
KLHL32	-2.91357	0.620468	2.65615e-06	2.74588e-05
ALOX5AP	1.81314	0.386224	2.67227e-06	2.76122e-05
MYL6B	1.91545	0.408229	2.7041e-06	2.79275e-05
CENPM	2.0832	0.444059	2.71519e-06	2.80285e-05
MYSM1	-1.51458	0.322877	2.72031e-06	2.80678e-05
GPATCH8	-0.936475	0.199769	2.76173e-06	2.84815e-05
KAT2A	-1.47763	0.315288	2.77791e-06	2.86345e-05
CDKL2	3.54261	0.755999	2.78602e-06	2.87044e-05
LSM2	1.49919	0.319988	2.79788e-06	2.88126e-05
EIF6	1.33223	0.284389	2.80593e-06	2.88816e-05
TMEM2	-1.28695	0.274794	2.82253e-06	2.90246e-05
GYG1	1.29557	0.276708	2.83976e-06	2.91877e-05
RACGAP1	1.78425	0.381121	2.84645e-06	2.92144e-05
KIAA1539	1.93822	0.414172	2.87232e-06	2.94658e-05
RINL	1.23806	0.264572	2.87568e-06	2.9486e-05
C10orf137	-1.36876	0.292549	2.88667e-06	2.95704e-05
OAS1	3.24306	0.693197	2.89098e-06	2.96004e-05
ZNF317	-1.13803	0.24331	2.90697e-06	2.97356e-05
KCNK6	1.65465	0.353757	2.90601e-06	2.97356e-05
KIF3C	1.4085	0.301159	2.91186e-06	2.97538e-05
COX6A1	1.09348	0.233844	2.924e-06	2.98385e-05
HYAL2	2.81484	0.602013	2.92936e-06	2.98647e-05
TMEM45B	-3.33942	0.714491	2.95619e-06	3.01238e-05
ZNF439	-2.07253	0.443864	3.02246e-06	3.07698e-05
NFE2L2	-1.28063	0.274309	3.0334e-06	3.08665e-05
HPGD	1.59539	0.341744	3.03614e-06	3.08797e-05
ZYX	1.19784	0.256699	3.06622e-06	3.1156e-05
CDCA3	3.39056	0.726646	3.07065e-06	3.11714e-05
FCHSD2	-1.23146	0.263993	3.0903e-06	3.1356e-05
NCR3	1.82907	0.392291	3.12334e-06	3.16612e-05
EPB41	-1.0799	0.231834	3.19165e-06	3.22924e-05
UBR3	-1.15991	0.249019	3.19438e-06	3.23048e-05
RPL26	-1.00502	0.215807	3.20782e-06	3.23947e-05
HERC3	-1.07415	0.230672	3.21458e-06	3.24324e-05
DDX3X	-1.02727	0.220723	3.2536e-06	3.27951e-05
PRKAR1A	1.2457	0.26772	3.27127e-06	3.29577e-05
IFI44	1.76515	0.379574	3.31387e-06	3.33398e-05
PGAM2	-1.88071	0.404473	3.32295e-06	3.34154e-05
IFI30	2.15672	0.464054	3.35867e-06	3.37587e-05
HSF2	-1.54886	0.333287	3.36419e-06	3.37825e-05
CASP1	1.19342	0.256825	3.37105e-06	3.38299e-05
TP53INP2	-1.55845	0.335385	3.37208e-06	3.38299e-05
NLGN2	-2.32872	0.501288	3.39299e-06	3.40238e-05
PNN	-1.4707	0.316713	3.42325e-06	3.43077e-05
RPL3	-1.20596	0.259731	3.43205e-06	3.43671e-05
FAM104A	0.970491	0.209271	3.52678e-06	3.52827e-05
LAMC3	-2.6839	0.578763	3.52967e-06	3.5295e-05
TAGAP	-1.09245	0.235696	3.56974e-06	3.5679e-05
PDCD4	-1.17066	0.252638	3.59083e-06	3.58062e-05
CARD16	1.45489	0.313974	3.59062e-06	3.58062e-05
PPP1R3B	1.34645	0.290645	3.61048e-06	3.59686e-05
ZC4H2	-1.68811	0.36444	3.62048e-06	3.60515e-05
CCR4	1.24497	0.268812	3.63245e-06	3.61538e-05
TRA2B	-0.900554	0.194511	3.65962e-06	3.6393e-05
EFHA2	-2.85185	0.615974	3.65988e-06	3.6393e-05
PA2G4P4	1.13258	0.244643	3.66501e-06	3.6427e-05
STX11	1.34217	0.289938	3.67143e-06	3.64738e-05
AP2M1	1.01634	0.219615	3.695e-06	3.66399e-05
TMEM109	1.14483	0.247408	3.70444e-06	3.67166e-05
COL18A1	-2.68182	0.579607	3.71065e-06	3.67271e-05
SLC4A5	-1.61775	0.349673	3.71973e-06	3.67829e-05
DENND4A	-1.15263	0.249552	3.85986e-06	3.81333e-05
ACACB	-1.40908	0.305178	3.88881e-06	3.83838e-05
TRIM21	1.27327	0.275834	3.91045e-06	3.85796e-05
SDF4	1.04458	0.226353	3.93442e-06	3.87803e-05
ARPC4	1.15291	0.24987	3.94909e-06	3.8907e-05
APOBEC3B	2.75356	0.596805	3.95309e-06	3.89285e-05
USP3	-1.10867	0.240317	3.96224e-06	3.90006e-05
ALG13	-1.47023	0.318808	3.99519e-06	3.92707e-05
ZC3H12B	-2.61917	0.567985	4.00088e-06	3.93086e-05
NFKBIZ	-1.10743	0.240162	4.00395e-06	3.93207e-05
USP34	-0.962778	0.208858	4.03193e-06	3.95773e-05
ZXDC	-1.18103	0.256424	4.10978e-06	4.02957e-05
SNPH	-1.43108	0.31078	4.12836e-06	4.04311e-05
MRPL28	1.28385	0.278802	4.12735e-06	4.04311e-05
RGS1	-1.56941	0.340968	4.16802e-06	4.07635e-05
PSMB6	1.27838	0.277813	4.1927e-06	4.09861e-05
LZTS1	3.05898	0.664794	4.19656e-06	4.10051e-05
IL12RB1	1.0113	0.219844	4.2235e-06	4.12307e-05
TSPO	1.34967	0.293501	4.25468e-06	4.15162e-05
REV1	-1.2136	0.263952	4.27002e-06	4.1571e-05
KIAA0754	-1.65354	0.359629	4.26754e-06	4.1571e-05
LOC654342	1.21657	0.264589	4.26678e-06	4.1571e-05
ZNF467	-3.13191	0.68121	4.27444e-06	4.1595e-05
RPL27	-1.06349	0.231353	4.28972e-06	4.17248e-05
MED16	1.2801	0.278531	4.30861e-06	4.18895e-05
DHX40	-1.24679	0.271292	4.31195e-06	4.19029e-05
ZNF274	-1.39246	0.303047	4.3302e-06	4.20611e-05
PSMD1	1.1771	0.256185	4.33302e-06	4.20694e-05
PSMA7	1.07624	0.234275	4.35045e-06	4.22195e-05
AVPI1	-2.01808	0.439325	4.35705e-06	4.22644e-05
TMEM50A	1.06148	0.231103	4.36669e-06	4.23085e-05
OCRL	-2.65717	0.578517	4.36754e-06	4.23085e-05
KDM6A	-1.23476	0.268875	4.38322e-06	4.24412e-05
CAPN2	0.995136	0.216711	4.39034e-06	4.24909e-05
GABBR1	-2.72021	0.592395	4.39261e-06	4.24937e-05
RPAIN	-1.39327	0.303514	4.42271e-06	4.27655e-05
ITPRIP	-1.24693	0.271651	4.42833e-06	4.27825e-05
LOC653391	-1.61564	0.351998	4.43438e-06	4.28203e-05
RPL34	-1.11167	0.242306	4.47783e-06	4.31814e-05
ZNF844	-2.67583	0.583862	4.58398e-06	4.41652e-05
ATP1B1	1.78089	0.388953	4.67938e-06	4.4983e-05
GFI1	1.30668	0.28544	4.69945e-06	4.51243e-05
C17orf59	1.49521	0.326668	4.71356e-06	4.521e-05
NIN	-1.00979	0.220612	4.71192e-06	4.521e-05
ELL2	-2.02996	0.443924	4.81331e-06	4.61048e-05
ALDOA	1.18593	0.259382	4.82765e-06	4.62214e-05
DCPS	1.38157	0.302198	4.83709e-06	4.6291e-05
IL27RA	0.928059	0.203023	4.84955e-06	4.63592e-05
TCTEX1D4	-1.76668	0.386788	4.93453e-06	4.7061e-05
CA5B	-1.17851	0.258014	4.93235e-06	4.7061e-05
TRIO	-2.24691	0.491932	4.93515e-06	4.7061e-05
IFI6	2.70472	0.592348	4.96892e-06	4.73197e-05
PIK3CA	-1.24046	0.271753	5.00329e-06	4.76047e-05
ICOSLG	-1.65765	0.363298	5.04836e-06	4.80121e-05
RBM26	-0.990807	0.217192	5.06966e-06	4.81933e-05
SPTBN1	-1.25551	0.275323	5.112e-06	4.85742e-05
ACLY	0.980359	0.215098	5.17112e-06	4.90705e-05
ABCD1	1.42023	0.31169	5.19999e-06	4.93227e-05
PTAR1	-1.17919	0.258798	5.20351e-06	4.93341e-05
LIMK1	1.19043	0.261309	5.22267e-06	4.94501e-05
SNRK	-1.20587	0.264694	5.22065e-06	4.94501e-05
SLC25A24	1.45094	0.318566	5.2482e-06	4.96479e-05
PTCH1	-2.21837	0.487054	5.24648e-06	4.96479e-05
CTH	-3.36783	0.739515	5.26095e-06	4.97025e-05
KCNH3	-2.20905	0.485247	5.30309e-06	5.00785e-05
RNF38	-1.00192	0.220094	5.30843e-06	5.01068e-05
ARID4B	-1.15883	0.254632	5.339e-06	5.03731e-05
ZNF783	-1.73096	0.380464	5.37483e-06	5.06665e-05
IL8RA	3.32088	0.730162	5.41216e-06	5.09734e-05
YPEL2	-1.09927	0.241783	5.45387e-06	5.13437e-05
GINS1	2.73223	0.601201	5.50362e-06	5.16904e-05
C6orf48	-1.07578	0.236773	5.5327e-06	5.18354e-05
RAP2B	1.18979	0.262263	5.71654e-06	5.33702e-05
LMCD1	2.00908	0.442884	5.72366e-06	5.34133e-05
LCP1	1.26872	0.279758	5.75829e-06	5.3713e-05
STAG3L3	-1.42376	0.314108	5.82305e-06	5.42718e-05
LOC147727	-1.33094	0.293631	5.82395e-06	5.42718e-05
CD81	1.17223	0.258622	5.8258e-06	5.42718e-05
RBM25	-1.19395	0.263513	5.87391e-06	5.46485e-05
DDX12	-1.53051	0.337837	5.88954e-06	5.47702e-05
RAB7L1	1.17874	0.260207	5.89856e-06	5.48302e-05
NCRNA00081	-1.15881	0.255817	5.90275e-06	5.48453e-05
ZNF662	-2.40768	0.531538	5.90796e-06	5.48698e-05
PYGO2	1.12766	0.248964	5.91486e-06	5.49101e-05
SNORD27	-3.19598	0.705953	5.97746e-06	5.54431e-05
PCSK1N	3.37908	0.746977	6.07755e-06	5.62495e-05
PPAP2C	3.47051	0.767338	6.10308e-06	5.64126e-05
SLC25A11	1.19026	0.263178	6.10695e-06	5.6424e-05
FNIP2	-1.79308	0.396714	6.18905e-06	5.71086e-05
ACER1	-3.39586	0.751544	6.22769e-06	5.74403e-05
C14orf1	1.25477	0.277727	6.24236e-06	5.75508e-05
TSGA10	-2.75798	0.61046	6.24664e-06	5.75654e-05
PELI1	-1.331	0.294707	6.29124e-06	5.79514e-05
C6orf1	1.24723	0.276185	6.30442e-06	5.80479e-05
RBAK	-1.27136	0.281645	6.36041e-06	5.85382e-05
MED13L	-1.24918	0.276809	6.39798e-06	5.88587e-05
BRWD3	-1.29752	0.28759	6.43117e-06	5.91386e-05
RPS6KA1	1.11802	0.24798	6.52914e-06	6.00137e-05
IFITM3	1.5522	0.344534	6.63097e-06	6.08973e-05
LUZP1	1.03745	0.230304	6.64657e-06	6.10143e-05
ZNF507	-1.21428	0.269567	6.65173e-06	6.10356e-05
NKG7	2.11816	0.470394	6.70162e-06	6.14406e-05
TNFSF8	-1.9767	0.439147	6.75594e-06	6.18856e-05
USP16	-1.0988	0.244161	6.78497e-06	6.20717e-05
FAM127A	1.26941	0.282115	6.80824e-06	6.2258e-05
RBPJ	1.40691	0.312698	6.8191e-06	6.23306e-05
AKAP8	-1.33009	0.295666	6.8393e-06	6.24619e-05
MLL3	-1.19663	0.266258	6.98165e-06	6.36533e-05
DLL1	-3.24932	0.723015	6.98577e-06	6.36637e-05
RNF187	1.16007	0.258329	7.09991e-06	6.46213e-05
RECK	-1.63065	0.363157	7.11503e-06	6.47314e-05
TTC38	1.59845	0.35613	7.17616e-06	6.5232e-05
TCERG1	-1.20004	0.267431	7.21379e-06	6.55462e-05
APOL2	1.36514	0.30426	7.23139e-06	6.56503e-05
PPM1D	-1.32606	0.295599	7.25638e-06	6.58493e-05
SLC2A3	-1.29293	0.288237	7.26935e-06	6.5939e-05
TCF19	1.18863	0.265286	7.44476e-06	6.74443e-05
SNORD29	-2.55805	0.570948	7.45216e-06	6.74828e-05
MAP4	1.09076	0.243515	7.49162e-06	6.77541e-05
TK2	1.67928	0.375061	7.55747e-06	6.82918e-05
PGM1	1.24897	0.279011	7.59036e-06	6.856e-05
HIPK2	-1.52176	0.339971	7.59994e-06	6.85886e-05
TFDP2	-1.68918	0.377372	7.59945e-06	6.85886e-05
NTRK2	3.59199	0.802559	7.6173e-06	6.87163e-05
CKAP2L	2.51159	0.561193	7.62496e-06	6.87564e-05
PDXDC2	-1.34951	0.301563	7.6394e-06	6.88576e-05
NCAPG2	1.76169	0.393697	7.65036e-06	6.89274e-05
C1orf85	1.23406	0.27581	7.66663e-06	6.90449e-05
FAM116A	-1.15946	0.259233	7.7259e-06	6.95201e-05
IQGAP3	2.79049	0.624281	7.82456e-06	7.03783e-05
ZNF548	-1.29538	0.289941	7.90547e-06	7.10762e-05
LASS4	1.61024	0.360539	7.96268e-06	7.15604e-05
ITSN2	-0.940589	0.210637	7.99027e-06	7.1748e-05
LRP8	1.32855	0.297707	8.09696e-06	7.26756e-05
OTUD3	-1.62962	0.365275	8.14418e-06	7.30688e-05
TTC7B	2.35821	0.528643	8.16294e-06	7.31793e-05
POLR2L	1.38719	0.310969	8.16334e-06	7.31793e-05
NDUFC2	1.08234	0.242708	8.2176e-06	7.36348e-05
IL18R1	1.15338	0.258738	8.2845e-06	7.41721e-05
ACTR3	1.15309	0.258721	8.31606e-06	7.44235e-05
C1orf96	-1.99981	0.448841	8.3701e-06	7.48308e-05
WAC	-0.909841	0.204213	8.37556e-06	7.48308e-05
LDLRAD2	-3.35554	0.753135	8.37275e-06	7.48308e-05
SNHG9	-2.51187	0.563867	8.40029e-06	7.50204e-05
ZNF853	-2.1444	0.481522	8.45238e-06	7.54541e-05
PION	-2.32124	0.5213	8.4758e-06	7.56e-05
BRWD1	-1.23155	0.276578	8.47535e-06	7.56e-05
PLEC1	1.2357	0.277574	8.51594e-06	7.59264e-05
CYB5R3	1.03916	0.233496	8.57056e-06	7.62545e-05
C10orf50	-1.49536	0.336094	8.61759e-06	7.6641e-05
NBPF11	-1.33417	0.299996	8.69525e-06	7.71392e-05
ELK3	1.20157	0.270246	8.73978e-06	7.747e-05
LATS1	-1.14888	0.258419	8.75735e-06	7.75936e-05
FAM102A	-1.25047	0.281366	8.81855e-06	7.80712e-05
SLC25A12	1.50735	0.339227	8.85128e-06	7.82921e-05
TNFRSF1A	1.29117	0.290581	8.85449e-06	7.82921e-05
TXNDC12	0.961772	0.216479	8.87997e-06	7.8485e-05
ABLIM3	3.0573	0.688288	8.91731e-06	7.87499e-05
USP24	-0.97729	0.220077	8.96823e-06	7.91669e-05
ZNF192	-1.5532	0.349775	8.97197e-06	7.91672e-05
DHX36	-1.00455	0.226275	9.01535e-06	7.94845e-05
CLK3	-1.19327	0.268794	9.02299e-06	7.95191e-05
ZNF320	-1.53354	0.345467	9.03697e-06	7.96095e-05
ACTG1	1.16251	0.261929	9.06841e-06	7.97879e-05
HLA-H	1.64955	0.371839	9.15571e-06	8.04897e-05
ARHGAP21	-1.27619	0.287765	9.2146e-06	8.09409e-05
IRF7	1.55935	0.35169	9.25503e-06	8.12627e-05
RCN3	-2.38392	0.537901	9.34119e-06	8.19855e-05
ZNF542	-2.33134	0.526101	9.36407e-06	8.20853e-05
CHSY1	1.24309	0.280657	9.45779e-06	8.28729e-05
CHMP1A	1.05901	0.239165	9.51379e-06	8.32953e-05
LRFN4	1.87697	0.424006	9.56662e-06	8.36894e-05
TMEM165	1.62221	0.366504	9.59224e-06	8.38792e-05
RPL35A	-1.06526	0.240707	9.61887e-06	8.40777e-05
KLF9	-1.20226	0.271746	9.67921e-06	8.45705e-05
QRICH1	-0.989468	0.223653	9.68403e-06	8.45781e-05
RPS12	-1.23656	0.279529	9.70028e-06	8.46807e-05
ZDHHC18	0.993665	0.224625	9.70369e-06	8.46807e-05
RPS5	-1.14718	0.25941	9.76671e-06	8.51611e-05
C15orf42	2.89824	0.655403	9.77593e-06	8.52068e-05
PRPF4B	-1.24274	0.281071	9.80412e-06	8.54176e-05
FAM118A	-1.12004	0.253455	9.9112e-06	8.63154e-05
RNF138	-1.28801	0.291482	9.92457e-06	8.63967e-05
NDUFAF3	1.21609	0.275215	9.93022e-06	8.64107e-05
MCM4	1.34851	0.30529	1.00014e-05	8.68531e-05
C5orf62	2.44251	0.553127	1.00624e-05	8.7348e-05
TMEM149	1.31442	0.297748	1.01227e-05	8.7835e-05
SPRYD3	1.27194	0.288232	1.01989e-05	8.84612e-05
SLC16A10	-2.12437	0.481411	1.02043e-05	8.84714e-05
IL10RA	0.916085	0.207651	1.02582e-05	8.87947e-05
FAM131B	3.51842	0.797625	1.02834e-05	8.88724e-05
AKR7A2	1.433	0.324862	1.02838e-05	8.88724e-05
ATP13A2	1.05258	0.238649	1.03092e-05	8.90202e-05
PRDX2	1.04645	0.237285	1.03324e-05	8.91848e-05
RRBP1	1.3009	0.295047	1.03778e-05	8.95406e-05
SFRS6	-1.05661	0.239671	1.0404e-05	8.97299e-05
TM9SF2	1.06727	0.242216	1.05169e-05	9.06313e-05
JOSD2	1.35456	0.307656	1.0685e-05	9.1974e-05
BID	1.32579	0.301123	1.06857e-05	9.1974e-05
SFRS13A	-1.17523	0.266962	1.0714e-05	9.21811e-05
DCLRE1A	1.62702	0.369752	1.08095e-05	9.29653e-05
FGD2	2.21775	0.504026	1.08215e-05	9.29937e-05
RPL31	-1.04674	0.237968	1.0892e-05	9.35622e-05
COL6A3	2.74997	0.625615	1.10456e-05	9.48435e-05
RHOA	1.05492	0.240037	1.10856e-05	9.51487e-05
YIF1B	1.21935	0.277558	1.11734e-05	9.57863e-05
DYNLT1	-1.36947	0.311725	1.117e-05	9.57863e-05
RP5-1022P6.2	-1.25837	0.286525	1.12401e-05	9.62042e-05
ARL5B	-1.47627	0.336251	1.13149e-05	9.68054e-05
ARL6IP6	1.17354	0.267305	1.13203e-05	9.6813e-05
ABHD14A	1.25105	0.284964	1.1325e-05	9.68151e-05
SHKBP1	0.966565	0.220183	1.13446e-05	9.69046e-05
CCDC85B	1.55213	0.353569	1.13412e-05	9.69046e-05
COPB2	1.39048	0.316924	1.14695e-05	9.77764e-05
CREBBP	-0.974145	0.222025	1.14635e-05	9.77764e-05
PDHB	1.06238	0.242131	1.14598e-05	9.77764e-05
PPIG	-1.06994	0.244295	1.1883e-05	0.00010117
REXO2	1.17158	0.267597	1.1968e-05	0.000101621
ACSL5	1.16941	0.267139	1.20018e-05	0.000101867
SLC22A17	-2.61171	0.596635	1.20098e-05	0.000101895
NDUFB7	1.55974	0.356486	1.21252e-05	0.000102833
TMEM101	1.38454	0.316555	1.22108e-05	0.000103436
YTHDF3	-1.03008	0.235562	1.22633e-05	0.00010384
ATP6V1F	1.04355	0.238682	1.2304e-05	0.000104143
VPS25	1.25654	0.28748	1.23744e-05	0.000104698
JAM3	-2.03264	0.465105	1.24083e-05	0.000104943
NAPA	0.983096	0.224975	1.24364e-05	0.000105098
ACSL6	-1.90597	0.436371	1.2552e-05	0.000105907
SCNN1D	-2.52572	0.578316	1.25756e-05	0.000106064
THOC1	-1.30658	0.299216	1.26146e-05	0.00010631
LPCAT1	1.25357	0.287179	1.2706e-05	0.000107038
ATP6V0B	1.10971	0.254255	1.2737e-05	0.000107217
ATP6V0E2	1.04542	0.239523	1.27373e-05	0.000107217
MYL12A	1.22036	0.279744	1.28625e-05	0.000108186
EBI3	3.19861	0.733237	1.28694e-05	0.000108201
MAD2L2	1.18246	0.27108	1.28859e-05	0.000108298
DOLPP1	1.49974	0.343908	1.29537e-05	0.000108824
C17orf58	2.46493	0.565433	1.30441e-05	0.000109541
FSD1L	2.70343	0.620253	1.309e-05	0.000109883
ISG15	2.88618	0.662244	1.31148e-05	0.000110034
NOL9	-1.38993	0.31893	1.31183e-05	0.000110034
SREBF1	0.950988	0.218297	1.32215e-05	0.000110778
HELQ	-1.24178	0.285164	1.33296e-05	0.000111544
DUSP7	1.36875	0.314341	1.33457e-05	0.000111635
PSMD14	1.33591	0.306865	1.3404e-05	0.000112035
AHCYL1	1.18556	0.272355	1.34294e-05	0.000112203
LYPLA2P1	1.20031	0.275762	1.34461e-05	0.000112299
RALB	1.62484	0.373306	1.34544e-05	0.000112324
TSNAX-DISC1	-1.3196	0.303396	1.36492e-05	0.000113907
CBWD6	-1.3742	0.315983	1.36777e-05	0.0001141
UBXN7	-1.22644	0.282098	1.37649e-05	0.000114783
LRP10	1.00382	0.230924	1.38046e-05	0.000115024
STX1A	2.00631	0.461541	1.3802e-05	0.000115024
SLC41A2	2.60453	0.599208	1.38254e-05	0.000115107
TOR1B	1.20238	0.276712	1.39117e-05	0.000115736
VPS13D	-0.991647	0.228229	1.39297e-05	0.000115796
SCAMP2	1.03009	0.237108	1.39672e-05	0.000116062
PPP5C	1.02634	0.23631	1.40422e-05	0.000116595
ESCO2	3.15791	0.727127	1.40552e-05	0.000116657
HK1	0.99834	0.229882	1.40654e-05	0.000116697
BCL2A1	-2.01507	0.464108	1.41319e-05	0.000117158
LOC730092	-1.83228	0.422055	1.41624e-05	0.000117345
FUCA2	1.35399	0.311886	1.41655e-05	0.000117345
DNTTIP2	-1.02956	0.237182	1.41961e-05	0.000117553
DLGAP5	2.58359	0.595216	1.42099e-05	0.000117622
ELF1	-1.12576	0.259404	1.42603e-05	0.000117994
LOC200030	-1.25101	0.288385	1.4379e-05	0.000118884
LOC100271836	-1.57888	0.363984	1.43939e-05	0.000118961
EIF2B2	1.33168	0.30706	1.44526e-05	0.0001194
CEACAM4	-3.23063	0.745148	1.45396e-05	0.000119887
C9orf5	-1.08834	0.251133	1.46614e-05	0.000120752
FAM72D	2.37348	0.547765	1.47072e-05	0.000121036
RPL19	-0.947659	0.218803	1.48365e-05	0.000122053
AGFG2	1.63087	0.376609	1.48832e-05	0.00012239
ATG16L1	-1.0544	0.24354	1.49454e-05	0.000122807
LOC150776	-1.54293	0.356564	1.51008e-05	0.000123989
GPC1	2.45035	0.566283	1.51098e-05	0.000124015
CAPN7	-1.05529	0.243952	1.51971e-05	0.000124588
GNPDA1	1.40955	0.326005	1.53428e-05	0.000125735
MYST3	-1.03568	0.239658	1.5498e-05	0.00012686
IER3IP1	1.50847	0.349148	1.55738e-05	0.000127426
MT1L	3.03164	0.701927	1.56724e-05	0.000128092
DDB1	1.03493	0.239654	1.5713e-05	0.000128375
CEP120	-0.9025	0.209025	1.57687e-05	0.000128731
HNRNPH3	-0.852139	0.197446	1.59018e-05	0.000129769
SFT2D1	1.55098	0.359507	1.60187e-05	0.000130673
CDC2	2.38623	0.553164	1.60488e-05	0.000130868
BLOC1S1	1.06155	0.246125	1.61007e-05	0.000131241
USP5	1.04245	0.24172	1.61311e-05	0.000131439
ACTR5	-1.23336	0.286023	1.61704e-05	0.000131709
RLF	-1.28942	0.299056	1.62058e-05	0.000131948
LOC91316	-1.70951	0.39675	1.64155e-05	0.000133604
ITPRIPL2	3.19224	0.740889	1.64242e-05	0.000133624
HPS4	-1.10533	0.256576	1.64722e-05	0.000133963
TESK2	-1.49847	0.34795	1.65816e-05	0.000134802
NGDN	-1.21929	0.283238	1.67111e-05	0.000135752
THOC3	1.17291	0.272608	1.68836e-05	0.000137048
AURKAIP1	1.10769	0.257499	1.69475e-05	0.000137515
C15orf57	1.43145	0.332786	1.6971e-05	0.000137549
BTAF1	-1.18772	0.276162	1.70172e-05	0.000137872
MALT1	-1.08034	0.251309	1.71701e-05	0.000139005
MCM5	1.04444	0.242981	1.72008e-05	0.000139201
ZBTB1	-1.05455	0.2455	1.74285e-05	0.000140937
ZNF498	-1.13467	0.264261	1.75677e-05	0.000141955
TMEM53	3.08009	0.717547	1.76653e-05	0.00014269
C17orf48	-1.36998	0.319235	1.77502e-05	0.000143268
ARPC3	0.998428	0.232794	1.79576e-05	0.000144832
NUP62	1.0272	0.239623	1.81331e-05	0.000146138
FOXM1	1.50664	0.351603	1.82681e-05	0.00014717
GTF2IRD2P	-1.39283	0.325103	1.83322e-05	0.000147631
FOXB1	3.15387	0.736207	1.83612e-05	0.000147809
FBXO45	1.29067	0.301419	1.85244e-05	0.00014901
RNF138P1	-1.44702	0.337984	1.85794e-05	0.000149396
RAB11FIP2	-1.50918	0.352518	1.85947e-05	0.000149441
FLNA	1.07657	0.251471	1.85994e-05	0.000149441
LOC642846	-2.06017	0.481518	1.88165e-05	0.000150906
DIP2C	-2.24977	0.525846	1.88256e-05	0.000150922
HCP5	0.999648	0.233715	1.89246e-05	0.000151546
CENPB	1.30652	0.305497	1.8969e-05	0.000151799
RAP1GAP2	-1.24733	0.29166	1.89704e-05	0.000151799
CDIPT	1.08861	0.25467	1.9147e-05	0.000153155
TNKS	-1.09355	0.255873	1.92162e-05	0.000153593
OXR1	-1.19278	0.2791	1.9228e-05	0.00015363
RNF125	-1.14666	0.268616	1.96537e-05	0.000156914
APEH	1.03116	0.241572	1.96765e-05	0.000157038
RPS29	-1.09084	0.25558	1.97153e-05	0.000157289
FANCI	1.22858	0.287897	1.97742e-05	0.000157641
LPAR5	1.27294	0.2983	1.9785e-05	0.000157668
KIAA1109	-1.05542	0.247408	1.99104e-05	0.000158609
PGM2L1	1.57662	0.369595	1.99182e-05	0.000158611
SKA2	1.53901	0.361003	2.01569e-05	0.000160274
LOC401588	-1.85283	0.434611	2.01538e-05	0.000160274
NBPF14	-1.27782	0.299869	2.0329e-05	0.000161582
NECAP1	-1.0823	0.254036	2.04034e-05	0.000162113
RBM33	-0.925502	0.217244	2.04241e-05	0.000162198
LRP6	-2.94805	0.692114	2.04899e-05	0.000162619
C16orf57	1.04772	0.24605	2.06131e-05	0.000163475
TXK	-2.79578	0.656686	2.06808e-05	0.000163951
TRAPPC4	1.12381	0.264003	2.07356e-05	0.000164264
PRPF38B	-1.25908	0.295778	2.07329e-05	0.000164264
TREX1	1.31197	0.308359	2.09353e-05	0.000165662
MLEC	1.02064	0.239895	2.09476e-05	0.000165699
PABPC1	-1.05998	0.249161	2.09791e-05	0.000165825
MFHAS1	1.06569	0.2505	2.09736e-05	0.000165825
CISH	3.143	0.739057	2.11192e-05	0.00016687
C17orf107	-2.38584	0.561073	2.11609e-05	0.000167138
RBL2	-0.915051	0.215275	2.13195e-05	0.000168329
HLA-DQA1	2.89677	0.68181	2.15064e-05	0.000169616
ODF3B	1.89087	0.445136	2.15828e-05	0.000170156
C9orf16	1.14938	0.270653	2.16941e-05	0.000170908
PREB	1.39836	0.329481	2.19429e-05	0.000172741
C5orf26	-1.10451	0.260317	2.20592e-05	0.000173545
TOX2	2.53093	0.596516	2.20694e-05	0.000173545
ITGB2	1.05889	0.249604	2.21236e-05	0.000173907
DDX6	-0.98294	0.231718	2.21567e-05	0.000174104
SCP2	1.2341	0.290992	2.22507e-05	0.000174714
CDGAP	1.51947	0.358327	2.23069e-05	0.00017498
SLC38A5	1.39072	0.327967	2.23091e-05	0.00017498
LASS2	0.975699	0.230156	2.24222e-05	0.000175802
OSTF1	1.20304	0.283854	2.25291e-05	0.000176511
LOC283663	-1.96425	0.463458	2.2526e-05	0.000176511
LOC284440	-2.37839	0.561272	2.26017e-05	0.00017689
BEX2	-2.04958	0.483803	2.27138e-05	0.000177568
EEF1G	-1.13941	0.268989	2.2765e-05	0.000177643
RNASEH2A	1.73246	0.408984	2.27533e-05	0.000177643
HPRT1	1.31753	0.311021	2.27385e-05	0.000177643
PLEKHB1	-1.22422	0.289009	2.27613e-05	0.000177643
EPHX1	-1.52829	0.360969	2.29712e-05	0.000179056
ATP6V0D1	1.09268	0.258101	2.30035e-05	0.000179243
PDE9A	-1.39084	0.328559	2.30431e-05	0.000179486
PARK7	1.01061	0.23897	2.34713e-05	0.000182497
PRMT10	-1.41008	0.33343	2.34723e-05	0.000182497
CD55	-1.36886	0.323838	2.36851e-05	0.000184085
KIAA0247	0.855376	0.20241	2.37917e-05	0.000184779
HMBOX1	-1.36701	0.323496	2.3815e-05	0.000184893
ZG16B	3.24479	0.76799	2.389e-05	0.000185407
NBPF1	-1.32556	0.313749	2.39028e-05	0.00018544
F5	1.59653	0.377953	2.39853e-05	0.000186012
GNAQ	-1.23882	0.293465	2.42842e-05	0.000188125
PRKD3	-1.66855	0.395313	2.43404e-05	0.000188493
MCART6	1.74926	0.414713	2.4649e-05	0.000190676
C10orf26	1.4077	0.333755	2.4675e-05	0.000190807
NME1	1.62327	0.384925	2.47452e-05	0.000191212
MPHOSPH8	-1.03383	0.245156	2.47553e-05	0.000191221
RPS20	-1.03216	0.244773	2.47789e-05	0.000191334
NDUFA13	1.23549	0.29303	2.48393e-05	0.000191731
S1PR2	1.41308	0.335173	2.4871e-05	0.000191907
DDX21	-1.33411	0.316454	2.48868e-05	0.00019196
GNGT2	2.30974	0.547987	2.49838e-05	0.000192639
C1orf152	1.33416	0.316603	2.50899e-05	0.00019336
TYMS	1.44151	0.342105	2.5127e-05	0.000193533
ABHD15	1.6358	0.388446	2.54081e-05	0.000195558
SNORA48	-1.9269	0.457581	2.54183e-05	0.000195566
CDKN2A	2.34538	0.557118	2.55552e-05	0.000196477
AHSA1	1.27796	0.303583	2.55815e-05	0.000196609
RPS25	-1.05875	0.251514	2.55918e-05	0.000196618
KDM3B	-0.92301	0.219323	2.57122e-05	0.000197401
KDM2A	-1.05621	0.251022	2.58058e-05	0.000198048
TNF	1.63496	0.388592	2.58327e-05	0.000198183
CDC45L	2.03655	0.484099	2.58904e-05	0.000198555
RASGEF1B	-2.17496	0.517171	2.60506e-05	0.000199712
MED25	0.984822	0.234199	2.61017e-05	0.000200032
WIBG	1.13958	0.271059	2.62034e-05	0.000200668
DKFZp686O24166	-2.42565	0.577285	2.64784e-05	0.000202556
PDLIM2	1.19579	0.284599	2.64944e-05	0.000202606
ZNF44	-1.31897	0.313928	2.65128e-05	0.000202674
CCR9	-2.65402	0.631728	2.65488e-05	0.000202877
RAB5B	1.12176	0.267166	2.68387e-05	0.000204946
ACVR1B	-1.74888	0.41652	2.6834e-05	0.000204946
CENPV	-2.04499	0.487106	2.68998e-05	0.000205266
TMEM8B	-1.41088	0.336162	2.70434e-05	0.000206288
MORF4L2	-0.962363	0.229331	2.71206e-05	0.000206682
SOCS2	1.67552	0.399278	2.7124e-05	0.000206682
JAK3	0.883046	0.210443	2.71521e-05	0.000206822
EIF4E3	1.11773	0.266386	2.71778e-05	0.000206944
RHOG	0.97045	0.231354	2.73296e-05	0.000207952
ELK1	1.03641	0.247167	2.75106e-05	0.000209032
COPZ1	1.04799	0.249948	2.75508e-05	0.000209188
PTRH1	2.54924	0.607992	2.75421e-05	0.000209188
FGL2	1.92725	0.459873	2.77929e-05	0.000210877
WDR34	1.77107	0.422726	2.79388e-05	0.000211909
PNRC1	-1.0703	0.255755	2.85353e-05	0.000216216
TRIM23	-1.42328	0.340167	2.86342e-05	0.000216876
KIF23	2.12815	0.508837	2.88468e-05	0.000218331
GIMAP4	1.26986	0.303748	2.90701e-05	0.000219865
TRMT1	-1.22951	0.294094	2.90656e-05	0.000219865
UTRN	-1.11194	0.266004	2.91322e-05	0.000220184
DCP1A	-1.13931	0.272552	2.91327e-05	0.000220184
DLG1	-0.94021	0.224932	2.91544e-05	0.00022027
ASH1L	-0.992312	0.237425	2.92182e-05	0.000220673
CLTC	0.931489	0.222997	2.9519e-05	0.000222867
JKAMP	1.22688	0.293759	2.96041e-05	0.000223431
RPS13	-1.10499	0.264639	2.97369e-05	0.000224354
PCNX	-0.79812	0.191403	3.04826e-05	0.000229646
DCAF16	-1.14612	0.274878	3.05188e-05	0.000229766
PI4K2B	1.34408	0.322386	3.05708e-05	0.000230077
PAQR8	2.0041	0.481152	3.11061e-05	0.000233781
ZNHIT1	1.19141	0.286043	3.11176e-05	0.000233781
ZFYVE28	1.35171	0.324529	3.11165e-05	0.000233781
STIM1	0.847978	0.203692	3.14032e-05	0.000235678
RPLP2	-1.11485	0.267814	3.14414e-05	0.000235882
ZFYVE9	-2.6436	0.635392	3.17432e-05	0.000237896
PPT1	0.994527	0.239041	3.17565e-05	0.000237912
RPS23	-1.05728	0.254205	3.19413e-05	0.000239213
C7orf42	0.960878	0.231033	3.19576e-05	0.000239251
ITGA6	-0.967817	0.232784	3.21645e-05	0.000240716
ARHGEF5L	1.56114	0.375519	3.22049e-05	0.00024085
IDH1	1.97411	0.474854	3.22025e-05	0.00024085
SLC23A2	-1.33743	0.321925	3.26022e-05	0.00024348
C17orf44	1.70123	0.409519	3.26393e-05	0.000243673
RLIM	-1.14692	0.276125	3.27258e-05	0.000244233
LACTB2	2.3554	0.567231	3.28924e-05	0.000245391
CLPTM1L	0.991901	0.23889	3.29401e-05	0.000245661
IRF2	1.44044	0.346967	3.30279e-05	0.00024623
AKAP5	1.98958	0.479306	3.31071e-05	0.000246734
RIF1	-1.05281	0.253667	3.31926e-05	0.000247285
PABPC3	-1.02772	0.247809	3.36506e-05	0.000250343
CAPRIN2	-1.44935	0.349503	3.37009e-05	0.000250549
THEM5	1.9013	0.458561	3.37996e-05	0.000251028
PIAS1	-1.03472	0.24965	3.40277e-05	0.000252451
EPB41L5	-1.88603	0.455143	3.41586e-05	0.000253335
ADD3	-0.97112	0.234422	3.43356e-05	0.000254383
KIF1C	1.04692	0.252847	3.46518e-05	0.000256637
GJD3	2.7685	0.668668	3.46825e-05	0.000256775
MMP11	-2.89311	0.698908	3.48102e-05	0.000257632
MAP4K5	-1.22644	0.29635	3.49587e-05	0.000258462
ADHFE1	-1.67735	0.405392	3.50973e-05	0.000259308
CAPZA1	0.915374	0.22125	3.5145e-05	0.000259571
PLEKHF1	1.51444	0.366065	3.51747e-05	0.0002597
RPS14	-0.977865	0.236389	3.52381e-05	0.000260078
MAP1D	-2.24225	0.542261	3.54943e-05	0.000261699
INPP5A	-1.23952	0.299958	3.5915e-05	0.000264618
ITFG2	-1.08421	0.262391	3.59574e-05	0.000264839
MTMR3	-0.863205	0.209076	3.64869e-05	0.000268093
TRIM35	1.11616	0.270339	3.64723e-05	0.000268093
TROAP	2.39058	0.57901	3.64758e-05	0.000268093
HMMR	2.82607	0.68468	3.666e-05	0.000269272
SAMD3	1.67482	0.405773	3.66757e-05	0.000269295
SLC39A7	1.08013	0.261697	3.66885e-05	0.000269297
SCRN1	-2.64391	0.640702	3.68195e-05	0.000270073
C9orf100	1.32848	0.322017	3.69951e-05	0.000271268
SERINC5	-1.66815	0.40446	3.71729e-05	0.000272478
GSR	1.09014	0.264335	3.72191e-05	0.000272723
LEPROTL1	-1.10101	0.266984	3.72542e-05	0.000272887
CCDC56	1.42431	0.345429	3.73493e-05	0.00027349
ANAPC11	1.29787	0.314785	3.73921e-05	0.00027371
ATPGD1	-1.3535	0.328329	3.74996e-05	0.000274309
ZFYVE20	-1.17181	0.284315	3.76387e-05	0.000275157
WDR18	1.39817	0.339239	3.76413e-05	0.000275157
MTMR15	-1.85345	0.449752	3.77153e-05	0.000275416
TLE4	-1.14345	0.27749	3.77752e-05	0.000275759
CG030	-1.42521	0.346027	3.80864e-05	0.000277545
HS3ST3A1	1.40059	0.340054	3.80948e-05	0.000277545
USP36	-1.36538	0.331505	3.80944e-05	0.000277545
SKA3	2.56907	0.623703	3.80435e-05	0.000277545
DHFRL1	1.64717	0.400073	3.83549e-05	0.000279228
KIF14	2.66657	0.647724	3.8412e-05	0.000279454
CCT5	1.1796	0.286526	3.8402e-05	0.000279454
RANBP2	-1.04613	0.254163	3.85558e-05	0.000280309
TAF1	-0.953488	0.231688	3.86504e-05	0.000280902
HEATR5B	-1.16092	0.282106	3.86866e-05	0.000281069
SNHG6	-1.00053	0.243177	3.88134e-05	0.000281895
NACA	-0.876836	0.213118	3.88314e-05	0.00028193
YWHAG	1.16243	0.282748	3.93651e-05	0.000285298
ARNTL2	2.66586	0.648443	3.93663e-05	0.000285298
SPA17	3.18128	0.773823	3.93753e-05	0.000285298
PHKA2	-1.00412	0.244292	3.95095e-05	0.000286173
ZBED5	-1.34121	0.326358	3.96289e-05	0.00028694
TTK	2.10909	0.513499	4.00305e-05	0.00028975
SFRP5	-3.1008	0.754977	4.00585e-05	0.000289855
NCKAP1L	0.968837	0.236016	4.0437e-05	0.000292164
RAP2A	1.44003	0.350806	4.04459e-05	0.000292164
QSOX1	1.11207	0.270928	4.04915e-05	0.000292395
PHF23	1.54026	0.375266	4.0529e-05	0.000292549
WDR19	-1.79642	0.437683	4.05402e-05	0.000292549
DGKA	-1.12608	0.27445	4.07774e-05	0.000294062
HOPX	2.94229	0.717177	4.08543e-05	0.000294517
RC3H2	-1.01595	0.247657	4.09147e-05	0.000294853
RAD9A	1.18672	0.289306	4.09664e-05	0.000295126
RPN2	0.860233	0.209825	4.13557e-05	0.00029773
DCTN4	-1.15369	0.281428	4.14193e-05	0.000297988
YLPM1	-0.988431	0.241192	4.16541e-05	0.000299073
TOR3A	1.18811	0.290071	4.20498e-05	0.000301307
FEM1C	-0.952064	0.232493	4.22125e-05	0.000302372
TMED3	1.2041	0.29417	4.25449e-05	0.000304448
CCDC93	-1.14393	0.279469	4.2544e-05	0.000304448
SERPINE2	1.97268	0.481992	4.26252e-05	0.000304716
AIG1	-2.50817	0.612955	4.27785e-05	0.00030571
EPS15	0.946916	0.231434	4.28546e-05	0.000306151
NCAPD2	0.869395	0.21254	4.3043e-05	0.000307395
ERBB2IP	-0.986859	0.241274	4.30994e-05	0.000307695
BCL3	0.969818	0.237144	4.3215e-05	0.000308025
LOXL1	1.8441	0.451018	4.33716e-05	0.000309019
LMNA	2.5507	0.623896	4.34463e-05	0.000309448
WDR52	-2.036	0.498064	4.35434e-05	0.000310037
NCRNA00188	-0.911989	0.223132	4.36568e-05	0.000310741
NCAPH	1.65484	0.404923	4.37366e-05	0.000311205
SLC39A3	1.40041	0.342708	4.38285e-05	0.000311652
RBM19	-1.02171	0.25004	4.38515e-05	0.000311711
LOC92249	-1.2146	0.297261	4.38918e-05	0.000311894
BCAT2	1.20186	0.294233	4.41285e-05	0.000313368
ZDHHC16	1.48587	0.36388	4.43807e-05	0.00031495
F8	1.95279	0.478256	4.4429e-05	0.000315084
BCAS2	-1.32909	0.325752	4.50226e-05	0.000319081
NIPAL4	2.89158	0.708726	4.5042e-05	0.000319113
HECA	-1.14226	0.279993	4.51139e-05	0.000319217
TNIP2	0.98281	0.240896	4.50731e-05	0.000319217
ARHGDIA	0.992048	0.243236	4.5319e-05	0.000320439
PEX11G	-2.27867	0.55877	4.54233e-05	0.00032107
GLTPD1	1.20422	0.295362	4.56001e-05	0.000321895
LAPTM4B	1.56153	0.383071	4.57506e-05	0.000322851
KLHL21	1.02956	0.252625	4.59214e-05	0.000323949
ZNF516	-3.2419	0.795485	4.5941e-05	0.00032398
PQLC3	1.24376	0.305218	4.60189e-05	0.000324316
TOMM7	-0.991137	0.24323	4.60349e-05	0.000324322
ARL2	1.30057	0.319174	4.60546e-05	0.000324353
ISYNA1	-1.40655	0.345391	4.65403e-05	0.000327235
EEPD1	1.89296	0.465062	4.69469e-05	0.000329877
GPKOW	1.26349	0.31048	4.71173e-05	0.000330857
PFN2	-2.81447	0.691634	4.71543e-05	0.000331009
GLUD2	1.034	0.254162	4.73662e-05	0.000332278
CAMK1	2.15037	0.528717	4.75917e-05	0.000333641
NR2C1	-1.31376	0.323045	4.76613e-05	0.00033402
SNORD68	-2.0609	0.506782	4.76955e-05	0.00033415
KDM3A	-1.03886	0.255494	4.78086e-05	0.000334723
SMN2	-0.941274	0.231536	4.79617e-05	0.000335575
RPL38	-0.955683	0.235104	4.80434e-05	0.000335927
CCDC104	-1.2202	0.300322	4.84532e-05	0.000338571
C14orf129	1.31797	0.324394	4.84751e-05	0.000338613
SLC43A3	1.39612	0.343651	4.85285e-05	0.000338654
PDZD11	1.69796	0.417962	4.8558e-05	0.00033875
PIK3C2A	-1.11516	0.27455	4.86983e-05	0.000339618
TMEM208	1.49345	0.367721	4.87865e-05	0.000340122
DTX1	-3.09887	0.763095	4.88783e-05	0.00034054
LOC648740	1.35262	0.333187	4.91458e-05	0.000342181
TMEM9B	0.967185	0.238365	4.95823e-05	0.000344883
CCDC107	1.24439	0.306743	4.97503e-05	0.000345715
ATPIF1	0.941136	0.232018	4.98564e-05	0.000346339
ATP6V1E1	0.910351	0.224534	5.02625e-05	0.000348594
MLL	-0.905914	0.223492	5.04687e-05	0.000349911
TRIP13	2.42031	0.597218	5.0644e-05	0.000350899
GK	1.86659	0.460612	5.06911e-05	0.000351111
CCDC78	-2.41207	0.595335	5.08661e-05	0.000352209
ZBTB32	1.85029	0.456698	5.08996e-05	0.000352327
ZNF121	-1.30511	0.322255	5.12333e-05	0.000354294
C2orf24	0.979477	0.241863	5.12786e-05	0.000354492
SNX22	0.928069	0.229226	5.15008e-05	0.000355894
COX19	-1.1474	0.283413	5.15452e-05	0.00035599
HLA-B	0.92543	0.228652	5.18055e-05	0.000357557
SMN1	-0.929456	0.229695	5.19918e-05	0.000358611
TAPBP	0.952105	0.235307	5.20501e-05	0.000358897
CHMP6	1.13687	0.28099	5.21133e-05	0.000359217
AMY1B	-2.07111	0.511973	5.2245e-05	0.000359314
AMY1A	-2.07111	0.511973	5.2245e-05	0.000359314
TRIM33	-0.906719	0.224122	5.21776e-05	0.000359314
AMY1C	-2.07111	0.511973	5.2245e-05	0.000359314
BCKDK	1.24369	0.30742	5.21966e-05	0.000359314
KIAA1468	-1.23326	0.304894	5.23534e-05	0.000359944
PPIB	0.935023	0.231181	5.2423e-05	0.000360191
HERC6	1.31502	0.32513	5.2412e-05	0.000360191
CTSK	-1.52762	0.377964	5.3061e-05	0.000364109
SF3B4	0.942569	0.23321	5.30613e-05	0.000364109
LOC100129387	-1.45206	0.359344	5.32542e-05	0.000365199
DNAJC9	1.01382	0.250915	5.33355e-05	0.000365639
PLEKHB2	0.933868	0.231151	5.34324e-05	0.000366069
PTPN18	1.02783	0.254541	5.39159e-05	0.000369026
TGFB1I1	2.74996	0.681244	5.42143e-05	0.000370713
ERCC6	-1.40388	0.347858	5.44213e-05	0.000372009
FAM184A	1.81134	0.448917	5.46214e-05	0.000373258
RABL2B	-0.957698	0.237382	5.47387e-05	0.00037394
DDX47	-1.07121	0.265599	5.5021e-05	0.000375748
GALNT12	-1.99988	0.495996	5.52916e-05	0.000377356
ZRANB2	-0.919655	0.228117	5.54197e-05	0.000378109
PSMA6	1.07851	0.267604	5.57137e-05	0.000379993
GALNT4	1.24887	0.309879	5.5736e-05	0.000380025
IFIT3	3.07137	0.762197	5.58662e-05	0.000380791
MGA	-0.948559	0.235402	5.58888e-05	0.000380823
CREM	2.49933	0.620325	5.59968e-05	0.000381317
TCEB2	1.02894	0.255417	5.61421e-05	0.000382185
NRIP2	-1.90914	0.474044	5.64112e-05	0.000383894
SEC24D	1.13953	0.282999	5.65844e-05	0.00038495
PNPLA8	-1.18778	0.295002	5.66465e-05	0.000385128
PPP1R9B	1.07697	0.267503	5.67324e-05	0.000385467
PSMB2	1.0148	0.252093	5.68607e-05	0.000386093
MED18	1.48427	0.368757	5.69627e-05	0.000386663
ZRANB1	-0.980504	0.24362	5.70405e-05	0.000386945
TSPAN32	-1.81693	0.451435	5.70289e-05	0.000386945
PDK2	0.980974	0.243764	5.71499e-05	0.000387565
NUCB2	-1.07984	0.268357	5.72415e-05	0.000388063
LIMS1	1.36323	0.338812	5.73255e-05	0.000388509
PIAS2	-1.50329	0.373697	5.75221e-05	0.000389595
C6orf153	1.12405	0.279651	5.83234e-05	0.000394897
GART	1.15212	0.286646	5.8365e-05	0.000395054
ARMC7	1.28613	0.320145	5.88576e-05	0.00039801
TOB2	0.962157	0.239703	5.97102e-05	0.000403648
DOLK	1.5401	0.383714	5.97841e-05	0.000403892
ARID4A	-1.11092	0.276825	5.99304e-05	0.000404752
UTP20	-1.06473	0.265434	6.03899e-05	0.00040747
PAPD5	-1.03528	0.258118	6.04903e-05	0.000408019
RNF135	2.06436	0.514792	6.06962e-05	0.000409279
RPS21	-1.03058	0.257148	6.13061e-05	0.00041287
HLA-DQB1	2.32308	0.579703	6.14019e-05	0.000413385
ORMDL3	0.830349	0.207223	6.14891e-05	0.000413842
TECPR1	-0.897454	0.223978	6.15272e-05	0.000413968
LEMD3	-0.938794	0.234404	6.20091e-05	0.000416817
[truncated: 2,734 more rows]

## Sheet: JIA SF vs PB aJIA Treg cells
Differential expression comparing JIA SF Treg cells versus PB aJIA Treg cells, sorted on p-adjusted value (padj, calculated using the Benjamini and Hochberg method)
Gene symbol	log2FoldChange	lfcSE	p-value	padj
CSF3R	-6.9109	0.426384	4.41526e-59	8.9016e-55
FGR	-6.43281	0.413424	1.36471e-54	5.50278e-51
S100A8	-6.28515	0.418473	5.49364e-51	1.58225e-47
CXCR6	4.32656	0.289116	1.24731e-50	3.14338e-47
HCK	-6.40796	0.450416	6.25003e-46	1.40008e-42
STAB1	-5.88653	0.414385	8.47368e-46	1.70838e-42
CD14	-6.12494	0.450647	4.50059e-42	8.24877e-39
TNFRSF18	3.31733	0.246641	3.07745e-41	4.77265e-38
SPI1	-5.90023	0.442072	1.23682e-40	1.57612e-37
LYN	-5.35604	0.40141	1.29965e-40	1.57612e-37
SYK	-5.42857	0.411109	8.2433e-40	8.747e-37
SLC7A7	-5.46794	0.415459	1.46721e-39	1.40859e-36
CST3	-5.07096	0.389135	8.11285e-39	7.43469e-36
CYBB	-5.54948	0.429758	3.80076e-38	3.06508e-35
IL8	-5.40701	0.422451	1.65752e-37	1.19347e-34
CD36	-6.09786	0.477176	2.14655e-37	1.49229e-34
CCL3	-4.41105	0.347957	7.92999e-37	5.32922e-34
MNDA	-5.88848	0.470612	6.38818e-36	4.15459e-33
LILRA2	-6.39656	0.51417	1.57386e-35	9.91579e-33
SIRPA	-5.76009	0.466952	5.83232e-35	3.09435e-32
PLBD1	-5.52627	0.449008	8.22993e-35	4.25445e-32
CD163	-5.46768	0.449613	5.02322e-34	2.47008e-31
PLAUR	-4.81516	0.405364	1.52897e-32	7.16873e-30
IL1R1	2.54181	0.214709	2.47003e-32	1.13178e-29
F13A1	-5.63821	0.48013	7.66367e-32	3.43349e-29
LILRA5	-6.11839	0.536185	3.68591e-30	1.51656e-27
LRRC25	-5.51334	0.484684	5.56209e-30	2.24274e-27
SULF2	-4.43661	0.390484	6.47864e-30	2.46445e-27
AIF1	-5.34325	0.474304	1.94339e-29	7.2557e-27
CSF1R	-5.01542	0.448034	4.34882e-29	1.59412e-26
MS4A6A	-4.85916	0.438989	1.77409e-28	6.38704e-26
LRRK2	-5.641	0.511063	2.51145e-28	8.72989e-26
MARCKS	-5.32552	0.485098	4.86428e-28	1.66218e-25
PRAM1	-4.57208	0.416639	5.11212e-28	1.71776e-25
TCEA3	-5.00949	0.462023	2.16457e-27	6.92698e-25
OSCAR	-5.1349	0.474296	2.5821e-27	8.13402e-25
RNF144A	-4.41594	0.412208	8.85511e-27	2.70497e-24
EREG	-5.45373	0.513692	2.49109e-26	7.38573e-24
MS4A1	-5.56341	0.52494	3.03787e-26	8.87632e-24
CXCR3	2.99563	0.28563	9.82938e-26	2.831e-23
CR1	-5.46567	0.527619	3.80431e-25	1.03647e-22
CCR5	3.5627	0.344136	4.0736e-25	1.09504e-22
FPR1	-5.26661	0.511446	7.2313e-25	1.89338e-22
LYZ	-5.72396	0.565675	4.55828e-24	1.16328e-21
TMEM176B	-5.16283	0.510439	4.76519e-24	1.20089e-21
RICS	-5.47035	0.54146	5.35945e-24	1.30183e-21
MEFV	-5.36718	0.536103	1.35738e-23	3.14554e-21
MYO15B	-3.90545	0.39009	1.35469e-23	3.14554e-21
DOK3	-4.51888	0.453301	2.08652e-23	4.78025e-21
BTK	-5.39362	0.541331	2.19892e-23	4.98117e-21
NOG	-4.48154	0.453764	5.27083e-23	1.18072e-20
ZNF385A	-4.71465	0.479292	7.82435e-23	1.66049e-20
FCGR2A	-4.76415	0.484896	8.77946e-23	1.82003e-20
FRMD4B	2.51133	0.256655	1.30808e-22	2.66385e-20
SIRPB2	-5.46148	0.560061	1.81622e-22	3.66168e-20
ZNF467	-4.99835	0.514528	2.61698e-22	5.22385e-20
SIGLEC14	-5.40392	0.556472	2.70556e-22	5.34773e-20
LEF1	-1.91231	0.197334	3.3006e-22	6.46053e-20
IRF8	-4.61118	0.477905	4.97626e-22	9.64676e-20
ARHGEF10L	-4.99341	0.518381	5.81796e-22	1.10657e-19
DAPK1	-4.48822	0.466077	5.98521e-22	1.12774e-19
SLC11A1	-4.41301	0.46058	9.57194e-22	1.78685e-19
JUP	-4.88296	0.510131	1.0489e-21	1.94008e-19
CSTA	-5.30286	0.55504	1.24757e-21	2.28656e-19
WDFY4	-3.64048	0.384833	3.08298e-21	5.59964e-19
PLEK	-3.5683	0.377845	3.59479e-21	6.41367e-19
PYGL	-4.65561	0.49303	3.62698e-21	6.41434e-19
RTN1	-5.28189	0.562401	5.90509e-21	1.02632e-18
CD300LF	-5.16934	0.550548	6.03171e-21	1.03936e-18
RASSF4	-4.51286	0.482823	9.03176e-21	1.53016e-18
CNTNAP1	-3.11574	0.334704	1.29098e-20	2.15103e-18
SH2D2A	2.25167	0.243233	2.09773e-20	3.46658e-18
TCF7	-2.78294	0.301055	2.37603e-20	3.86315e-18
PTAFR	-4.00395	0.434601	3.17317e-20	4.88354e-18
LGALS3	1.97372	0.21431	3.2718e-20	4.99718e-18
GPA33	-2.63562	0.288575	6.64952e-20	9.78547e-18
CD22	-5.17587	0.567326	7.28939e-20	1.06494e-17
LAG3	2.99243	0.331442	1.74042e-19	2.47102e-17
AK5	-4.76634	0.528961	2.04641e-19	2.88515e-17
EMILIN2	-3.054	0.339033	2.09882e-19	2.9385e-17
CTSC	2.20837	0.247447	4.4728e-19	6.17644e-17
F2R	3.53887	0.39738	5.31428e-19	7.28851e-17
LTBR	-4.78883	0.53884	6.26185e-19	8.53007e-17
RCAN2	4.86658	0.54797	6.6199e-19	8.9573e-17
SLC15A3	-4.66082	0.525068	6.89344e-19	9.20388e-17
S100A9	-5.10283	0.578623	1.15553e-18	1.53268e-16
TNFAIP2	-5.07627	0.576396	1.28639e-18	1.6951e-16
APOBEC3H	3.14898	0.358749	1.66887e-18	2.18481e-16
IFI30	-3.30583	0.376821	1.74048e-18	2.26386e-16
C5AR1	-4.56331	0.521701	2.19149e-18	2.81418e-16
SLC2A6	-3.99374	0.463023	6.38888e-18	8.05039e-16
DENND5A	-3.42901	0.398694	7.92912e-18	9.92913e-16
ALDH3B1	-4.56931	0.532377	9.25551e-18	1.13781e-15
LRP1	-4.77375	0.556343	9.43934e-18	1.15337e-15
ALDH2	-4.13559	0.483243	1.14851e-17	1.39489e-15
NCF1	-4.38649	0.51543	1.73391e-17	2.09325e-15
PECAM1	-4.02382	0.473597	1.95728e-17	2.34886e-15
C19orf38	-4.35025	0.514286	2.70092e-17	3.22208e-15
GAPT	-4.89991	0.579515	2.78633e-17	3.30443e-15
LILRA1	-4.38544	0.519505	3.13098e-17	3.69144e-15
BCL2A1	-3.3736	0.401298	4.21647e-17	4.91378e-15
IGF1R	-3.67993	0.438326	4.64228e-17	5.37891e-15
NETO2	2.7488	0.331521	1.11859e-16	1.27412e-14
SLC27A2	4.08981	0.499172	2.54412e-16	2.88157e-14
EDAR	-4.75986	0.581483	2.70654e-16	3.03148e-14
CYP27A1	-4.31438	0.527349	2.80881e-16	3.12864e-14
IFNGR2	-3.45562	0.422497	2.86138e-16	3.16607e-14
CYP1B1	-4.78514	0.585087	2.87382e-16	3.16607e-14
LY9	-2.19779	0.269007	3.08363e-16	3.37876e-14
CD300LB	-4.70403	0.576042	3.18482e-16	3.47076e-14
DYSF	-4.58262	0.562572	3.76689e-16	3.95543e-14
RNF130	-3.76279	0.464489	5.45419e-16	5.69751e-14
FCRL1	-3.46971	0.428613	5.71668e-16	5.91046e-14
TBX21	2.45128	0.303986	7.39649e-16	7.6082e-14
TLR8	-4.43319	0.550334	7.91859e-16	8.1039e-14
TGFBI	-3.6543	0.457814	1.43906e-15	1.45253e-13
ALOX5	-4.2954	0.538142	1.44093e-15	1.45253e-13
HVCN1	-2.82647	0.355368	1.81095e-15	1.80745e-13
ALDH1A1	-4.55401	0.572921	1.88389e-15	1.87099e-13
KCTD12	-2.63478	0.331724	1.97869e-15	1.95551e-13
LY86	-4.649	0.585436	2.00409e-15	1.97095e-13
FOSB	-2.52531	0.318121	2.05137e-15	2.00765e-13
IRAK3	-3.19683	0.402871	2.10273e-15	2.03813e-13
CSF1	2.6391	0.332568	2.09585e-15	2.03813e-13
TMIGD2	-3.37267	0.425825	2.36922e-15	2.2531e-13
LILRB4	-4.03873	0.510037	2.40366e-15	2.26449e-13
SERPINA1	-4.53758	0.573788	2.61313e-15	2.45039e-13
CCL4L2	-2.94621	0.373645	3.1442e-15	2.79252e-13
CCL4L1	-2.94621	0.373645	3.1442e-15	2.79252e-13
CLMN	-4.39472	0.558663	3.64697e-15	3.22485e-13
NDFIP2	3.54235	0.451141	4.09498e-15	3.60519e-13
MS4A7	-4.59067	0.584827	4.173e-15	3.64207e-13
SYNGR3	4.18383	0.53454	4.99771e-15	4.32441e-13
MPEG1	-4.70216	0.601779	5.55092e-15	4.743e-13
AFF3	-4.30097	0.550438	5.55205e-15	4.743e-13
VNN2	-3.90559	0.501815	7.08665e-15	5.97799e-13
FCER1G	-3.06737	0.394203	7.18436e-15	6.01517e-13
AQP9	-4.33739	0.557599	7.32786e-15	6.10483e-13
CBFA2T3	-4.31939	0.555821	7.77531e-15	6.45095e-13
PNKD	-4.05273	0.522509	8.7451e-15	7.22582e-13
AOAH	-3.95399	0.510596	9.64411e-15	7.87186e-13
SLC16A1	1.71789	0.22236	1.11216e-14	9.04125e-13
PID1	-4.49524	0.582751	1.22091e-14	9.84591e-13
CLEC12A	-4.45717	0.578023	1.24771e-14	1.0022e-12
ACTN1	-2.33123	0.302443	1.27827e-14	1.02266e-12
IL12RB2	2.50213	0.325468	1.49696e-14	1.1882e-12
CSF2RA	-4.508	0.587346	1.65159e-14	1.27578e-12
LILRA6	-3.66552	0.477555	1.64644e-14	1.27578e-12
CFP	-2.74515	0.358218	1.81135e-14	1.38854e-12
IL1B	-4.30797	0.562514	1.88226e-14	1.43743e-12
IL32	1.2254	0.160151	1.98592e-14	1.51087e-12
P2RX1	-4.45567	0.584845	2.56546e-14	1.93717e-12
CES1	-4.24902	0.558027	2.65009e-14	1.97883e-12
CD68	-3.10571	0.409703	3.44534e-14	2.56315e-12
FAM65B	-1.44558	0.191365	4.21863e-14	3.11545e-12
PLEKHN1	3.8877	0.515798	4.79968e-14	3.51878e-12
CDH23	-3.73077	0.498305	7.05099e-14	5.0589e-12
CLEC4E	-4.24649	0.567582	7.33552e-14	5.24438e-12
MAN1C1	-3.02127	0.404542	8.12031e-14	5.78493e-12
TNFRSF4	2.58685	0.346409	8.16702e-14	5.79772e-12
IL2RB	1.49122	0.200319	9.74945e-14	6.8968e-12
AEBP1	-3.18157	0.428105	1.07173e-13	7.52864e-12
PHTF2	1.45643	0.196164	1.13148e-13	7.89338e-12
LILRA3	-4.1801	0.56375	1.21802e-13	8.46775e-12
CD1D	-4.38369	0.592422	1.36591e-13	9.43089e-12
NCF1C	-2.94574	0.399171	1.587e-13	1.09199e-11
PDCD1	2.27489	0.31017	2.22828e-13	1.52804e-11
B3GAT1	4.2146	0.580837	3.98487e-13	2.72335e-11
FUT8	1.78463	0.246391	4.38509e-13	2.98675e-11
ACPP	-4.29545	0.594795	5.13279e-13	3.46094e-11
CCR2	2.68066	0.371313	5.22149e-13	3.50901e-11
TMEM176A	-4.09207	0.568089	5.88055e-13	3.92576e-11
CRISPLD2	-3.98743	0.555586	7.12747e-13	4.74247e-11
FCRL2	-4.25752	0.593832	7.52305e-13	4.98921e-11
BATF	2.40175	0.335586	8.25288e-13	5.43746e-11
HDAC5	-1.71057	0.239073	8.36645e-13	5.47649e-11
AXIN2	-3.03884	0.425706	9.44568e-13	6.16293e-11
JAG2	4.10962	0.575883	9.59428e-13	6.23969e-11
HPGD	1.67886	0.235431	9.96163e-13	6.45776e-11
ALS2CL	-2.91178	0.409476	1.152e-12	7.44407e-11
LDLR	1.86182	0.262268	1.25747e-12	8.07381e-11
IL1RN	-2.40534	0.339081	1.30593e-12	8.35837e-11
LILRB2	-4.13408	0.583553	1.39723e-12	8.88627e-11
LOC338758	-2.54574	0.360119	1.55872e-12	9.78986e-11
FCGR3A	-3.61541	0.513196	1.85613e-12	1.14438e-10
FAM129C	-4.20709	0.598716	2.11226e-12	1.29833e-10
MTHFD2	1.70273	0.242587	2.23427e-12	1.36916e-10
BANK1	-4.20834	0.600895	2.49746e-12	1.52119e-10
NCKAP5L	-2.34288	0.335533	2.89846e-12	1.74957e-10
SORT1	-4.15171	0.595597	3.15447e-12	1.89843e-10
WDFY3	-4.03137	0.578693	3.25288e-12	1.95182e-10
MEF2C	-4.03097	0.579992	3.65173e-12	2.17818e-10
RNASE6	-3.71169	0.534171	3.69143e-12	2.19537e-10
CD33	-3.74564	0.540634	4.26111e-12	2.52671e-10
IER3	-2.97657	0.430533	4.72215e-12	2.79188e-10
TMEM200A	4.04164	0.584927	4.85847e-12	2.86408e-10
CCL3L1	-3.393	0.491804	5.23356e-12	3.05837e-10
CCL3L3	-3.393	0.491804	5.23356e-12	3.05837e-10
FCN1	-4.18781	0.608089	5.70448e-12	3.31435e-10
IGSF6	-3.44319	0.5009	6.2423e-12	3.61641e-10
DGKD	-1.56655	0.229397	8.54998e-12	4.92503e-10
SCPEP1	-2.30128	0.338123	1.00325e-11	5.74615e-10
CHST12	1.84856	0.272432	1.15784e-11	6.59205e-10
NFE2	-4.06369	0.599217	1.18798e-11	6.67156e-10
CD79A	-2.51028	0.370117	1.182e-11	6.67156e-10
GALNT6	2.16924	0.319858	1.18621e-11	6.67156e-10
HSPA1B	2.21645	0.326967	1.2117e-11	6.78586e-10
GLT1D1	-3.95294	0.584811	1.38613e-11	7.7198e-10
FCAR	-4.09339	0.606243	1.45762e-11	8.07337e-10
SIGLEC5	-4.00437	0.59632	1.87898e-11	1.03787e-09
TNFRSF8	2.78116	0.415256	2.12056e-11	1.1681e-09
CDA	-3.97207	0.593368	2.17001e-11	1.19209e-09
PAX5	-3.84182	0.574694	2.30949e-11	1.26526e-09
C2orf89	-2.00023	0.299816	2.53116e-11	1.37921e-09
ASGR1	-4.02074	0.603813	2.75835e-11	1.49606e-09
DDX60	2.42582	0.364302	2.76046e-11	1.49606e-09
SIGLEC10	-3.65345	0.550865	3.3071e-11	1.78752e-09
CLEC7A	-3.37762	0.509475	3.36571e-11	1.81434e-09
LMNA	2.5965	0.392026	3.5133e-11	1.88885e-09
HSPG2	-3.52397	0.533144	3.84857e-11	2.06359e-09
EPB41L3	-3.76244	0.569629	3.97321e-11	2.108e-09
SOD2	-1.73999	0.263616	4.09834e-11	2.16868e-09
CCR9	-3.48554	0.528856	4.3771e-11	2.31012e-09
MAFB	-4.00103	0.60853	4.86836e-11	2.54938e-09
CD300E	-3.77835	0.575611	5.23588e-11	2.73473e-09
AIFM3	-3.85861	0.588747	5.60402e-11	2.88221e-09
KIF13A	-3.90146	0.59519	5.56476e-11	2.88221e-09
NAPSB	-3.80778	0.581585	5.86084e-11	3.00662e-09
PTTG3P	3.49431	0.536015	7.07552e-11	3.62055e-09
RASGRP2	-1.84917	0.283978	7.43201e-11	3.79334e-09
FAM110C	3.80438	0.584615	7.64115e-11	3.88043e-09
ADM	-3.92711	0.605378	8.75396e-11	4.42328e-09
LOC100302650	-3.20019	0.494159	9.41613e-11	4.73413e-09
ROBO3	-3.18448	0.491799	9.47153e-11	4.75014e-09
SPATS2L	2.07567	0.321759	1.11113e-10	5.49054e-09
PRRT1	-3.75822	0.582523	1.10658e-10	5.49054e-09
CPVL	-3.92595	0.609821	1.21161e-10	5.95789e-09
LTA4H	-1.23597	0.192788	1.44532e-10	7.05547e-09
CST7	2.35171	0.368345	1.71937e-10	8.35282e-09
JUN	-1.51617	0.237538	1.7381e-10	8.3832e-09
GCNT4	-1.626	0.255109	1.84479e-10	8.87654e-09
CCR10	-2.55239	0.401436	2.04216e-10	9.77958e-09
ICOS	1.43098	0.225302	2.13366e-10	1.01936e-08
FSCN1	3.08672	0.486138	2.16051e-10	1.02974e-08
NCF2	-2.52386	0.398944	2.51016e-10	1.19357e-08
CD300C	-3.65267	0.577566	2.54456e-10	1.20708e-08
FAM198B	-3.80017	0.601215	2.60195e-10	1.22565e-08
SURF4	1.41159	0.223304	2.59213e-10	1.22565e-08
PHLDA1	2.24701	0.355606	2.63586e-10	1.23585e-08
ITGA3	1.7856	0.282833	2.73203e-10	1.27797e-08
INSR	-3.46688	0.549342	2.77292e-10	1.29111e-08
LDHA	1.42537	0.226011	2.85209e-10	1.32491e-08
ACTN4	1.10597	0.176262	3.50595e-10	1.61378e-08
GAS7	-3.18159	0.507601	3.65954e-10	1.67682e-08
ARHGEF11	-1.66921	0.266765	3.91917e-10	1.78362e-08
CYP2S1	-3.51292	0.56168	3.99304e-10	1.80907e-08
FOXP3	1.4279	0.228651	4.24096e-10	1.91709e-08
LST1	-2.34968	0.376304	4.26247e-10	1.9225e-08
PIM2	1.31284	0.211061	4.96516e-10	2.21957e-08
PRF1	1.86316	0.299701	5.07574e-10	2.26398e-08
HOOK1	-3.41406	0.55007	5.41471e-10	2.39925e-08
GNGT2	3.57884	0.576706	5.44696e-10	2.40825e-08
LGALS1	1.69021	0.272584	5.62066e-10	2.46881e-08
PRNP	1.27028	0.204935	5.70285e-10	2.49946e-08
NLRP12	-3.67063	0.594578	6.67942e-10	2.8713e-08
TLR7	-3.6294	0.588137	6.78557e-10	2.91072e-08
ACP5	1.67417	0.271834	7.32978e-10	3.13084e-08
SECTM1	-2.71762	0.441322	7.37115e-10	3.14185e-08
CXCL2	-3.38684	0.551769	8.3492e-10	3.5289e-08
SLC7A5	1.38827	0.226405	8.68964e-10	3.62716e-08
TPCN1	-1.82228	0.297281	8.79746e-10	3.66458e-08
RNF213	1.23445	0.201773	9.47527e-10	3.92642e-08
MAF	1.75728	0.287238	9.48449e-10	3.92642e-08
OASL	2.46401	0.403173	9.86671e-10	4.07629e-08
CLEC10A	-3.63697	0.595313	1.00042e-09	4.1162e-08
PTPN6	-1.29652	0.212584	1.06807e-09	4.37671e-08
ANTXR2	1.84905	0.30353	1.1164e-09	4.55623e-08
CD1C	-3.70773	0.609451	1.17432e-09	4.78293e-08
OAS3	1.85228	0.305545	1.3425e-09	5.43498e-08
SLC1A5	1.80903	0.299923	1.62295e-09	6.53099e-08
RIN2	-3.42918	0.569068	1.68115e-09	6.75171e-08
RCN3	-2.90194	0.482949	1.86911e-09	7.49168e-08
FAM153A	-3.51743	0.586459	2.00075e-09	8.0034e-08
SLC1A4	2.00992	0.335772	2.15099e-09	8.58735e-08
STAT3	1.07516	0.179733	2.20429e-09	8.78276e-08
IGF2BP2	-3.60155	0.602273	2.23226e-09	8.85917e-08
NDST1	-3.57368	0.597962	2.2808e-09	9.03401e-08
NRGN	-2.7343	0.457884	2.34954e-09	9.26986e-08
C1orf162	-2.94415	0.49317	2.37485e-09	9.35144e-08
SYT11	1.8193	0.305544	2.61182e-09	1.02645e-07
VEGFA	-3.04981	0.51277	2.71908e-09	1.05829e-07
ZNRF1	2.3276	0.392865	3.12918e-09	1.21556e-07
CREB5	-3.58904	0.607902	3.54865e-09	1.36275e-07
SH2D1A	1.25468	0.212601	3.60029e-09	1.37933e-07
CD244	-2.67062	0.45279	3.67633e-09	1.40111e-07
LAYN	2.75609	0.467684	3.79095e-09	1.43935e-07
FCER1A	-3.59953	0.610849	3.79993e-09	1.44004e-07
BST1	-3.43275	0.582678	3.83098e-09	1.44909e-07
C17orf96	3.16231	0.540658	4.94522e-09	1.86008e-07
TSPAN17	1.36552	0.234645	5.90159e-09	2.20746e-07
COL5A3	-2.74092	0.471123	5.96135e-09	2.22568e-07
LILRB3	-2.79676	0.480793	5.99249e-09	2.23317e-07
TIGIT	1.81194	0.311973	6.32272e-09	2.34756e-07
HNMT	-3.52461	0.607587	6.59231e-09	2.43867e-07
CEBPB	-2.04907	0.354645	7.56796e-09	2.78426e-07
NFIX	-3.40616	0.591724	8.59622e-09	3.13964e-07
NT5E	-3.02797	0.526988	9.14866e-09	3.33406e-07
TMEM50A	1.10537	0.192387	9.16159e-09	3.33406e-07
CCDC22	1.32743	0.231053	9.18528e-09	3.33666e-07
LGALS2	-3.49027	0.608005	9.43804e-09	3.42231e-07
KCNE3	-3.49416	0.6102	1.02674e-08	3.71634e-07
TCF7L2	-2.78257	0.486183	1.04478e-08	3.77487e-07
PLA2G7	-3.4629	0.605456	1.0685e-08	3.85369e-07
VDR	1.68737	0.295131	1.08202e-08	3.88852e-07
TPI1	1.12025	0.196077	1.10801e-08	3.97483e-07
SIGLEC7	-3.45771	0.606202	1.17102e-08	4.19341e-07
CEACAM1	2.09117	0.366799	1.19017e-08	4.25444e-07
LOC283663	-2.55384	0.448524	1.24181e-08	4.43119e-07
SVIL	-2.32952	0.409347	1.26432e-08	4.50352e-07
TACC1	0.938646	0.165225	1.33886e-08	4.76064e-07
ZNF703	-3.40173	0.599179	1.36824e-08	4.8395e-07
LPCAT2	-3.33527	0.587752	1.39001e-08	4.89508e-07
CD302	-2.05286	0.361751	1.3886e-08	4.89508e-07
GPRASP1	-2.22651	0.393463	1.52469e-08	5.33767e-07
ZNF238	-2.1468	0.379373	1.52435e-08	5.33767e-07
FLT4	-2.72554	0.481652	1.52497e-08	5.33767e-07
EVL	-0.891476	0.157667	1.56615e-08	5.47228e-07
RPL26	-1.16612	0.206568	1.64994e-08	5.74515e-07
ENO1	1.46845	0.261036	1.84995e-08	6.39741e-07
BPGM	2.16095	0.385222	2.02782e-08	6.97659e-07
ISG15	2.32041	0.415117	2.27354e-08	7.78214e-07
ATM	-1.17045	0.209427	2.28625e-08	7.81237e-07
LRP8	1.85061	0.3312	2.30244e-08	7.85441e-07
SLC35F2	1.57795	0.282793	2.4071e-08	8.19756e-07
ABCG1	1.44579	0.25943	2.5044e-08	8.47169e-07
TNS4	3.09965	0.556331	2.52431e-08	8.52474e-07
SSPO	-3.4118	0.613478	2.67614e-08	9.00729e-07
CPLX1	3.15592	0.567562	2.69035e-08	9.01001e-07
SERPINB6	-2.48818	0.447463	2.68787e-08	9.01001e-07
HERC5	1.85331	0.333277	2.68428e-08	9.01001e-07
CHST15	-3.37426	0.60799	2.85887e-08	9.54267e-07
MGST1	-3.40802	0.615033	3.004e-08	9.96111e-07
CDK5R1	-2.08219	0.376349	3.15483e-08	1.03149e-06
LRP3	-3.37922	0.610792	3.15674e-08	1.03149e-06
P2RY13	-3.37235	0.609946	3.22196e-08	1.0511e-06
CD320	1.24869	0.225901	3.24632e-08	1.05734e-06
ZNF629	-2.98273	0.539642	3.25325e-08	1.05788e-06
EPHA4	-2.33391	0.422384	3.28446e-08	1.06631e-06
NAT13	1.17141	0.21238	3.47486e-08	1.12631e-06
CCND2	1.31703	0.238985	3.56963e-08	1.15517e-06
C1orf170	3.14443	0.571039	3.66031e-08	1.18262e-06
CCL4	-2.312	0.42033	3.78845e-08	1.22011e-06
STOM	1.9309	0.353335	4.63441e-08	1.48309e-06
ARHGEF12	1.60606	0.293958	4.66653e-08	1.491e-06
STIP1	1.27355	0.233155	4.70212e-08	1.49999e-06
LPHN1	-1.60916	0.294651	4.72787e-08	1.50345e-06
USP6NL	-2.95412	0.542072	5.04587e-08	1.59701e-06
GPR137B	1.76048	0.323112	5.07956e-08	1.60516e-06
CD2	1.32416	0.243062	5.09822e-08	1.60853e-06
DTX1	-3.04239	0.560509	5.7019e-08	1.79339e-06
RGS2	-2.47842	0.457013	5.85804e-08	1.83963e-06
LY6E	1.8404	0.339596	5.98047e-08	1.87515e-06
GALNT10	1.19285	0.220202	6.05818e-08	1.89363e-06
RPLP2	-1.32046	0.244147	6.35767e-08	1.98416e-06
PELI2	-2.87588	0.532422	6.60812e-08	2.05914e-06
ITGA5	-1.10159	0.204027	6.69255e-08	2.08223e-06
SESN3	-1.47856	0.274075	6.86277e-08	2.1319e-06
TMEM132A	-3.29538	0.612384	7.39786e-08	2.28913e-06
REEP5	1.19043	0.221225	7.40296e-08	2.28913e-06
BCL2L1	1.43879	0.267541	7.53859e-08	2.32749e-06
C1orf228	-2.80353	0.521474	7.60883e-08	2.34559e-06
SORL1	-0.890276	0.165766	7.84443e-08	2.41453e-06
MYO1C	1.7268	0.321596	7.89687e-08	2.42696e-06
NUAK2	-2.17465	0.405283	8.06154e-08	2.46629e-06
BCL9L	-1.22915	0.229609	8.63979e-08	2.63919e-06
CD86	-2.55507	0.477824	8.92783e-08	2.72305e-06
ACCN2	-2.93513	0.5491	9.02421e-08	2.74415e-06
LCN10	-3.23924	0.606678	9.33011e-08	2.8329e-06
RBMS3	-2.80038	0.524574	9.37797e-08	2.83888e-06
PCDH1	-3.13897	0.58842	9.5769e-08	2.89475e-06
FOS	-1.91407	0.358852	9.61419e-08	2.90167e-06
PI16	-1.63207	0.307464	1.10736e-07	3.32718e-06
PTPN7	1.22815	0.231547	1.13226e-07	3.39694e-06
SLC39A1	1.45912	0.275463	1.17752e-07	3.52748e-06
PLXDC1	-3.01464	0.5694	1.19392e-07	3.57131e-06
NELF	-1.01763	0.192323	1.21498e-07	3.60882e-06
PCSK5	-3.23513	0.611359	1.2118e-07	3.60882e-06
GNPTAB	1.18148	0.223293	1.21541e-07	3.60882e-06
GPI	1.19153	0.225211	1.21837e-07	3.6123e-06
DLGAP1	3.20966	0.60684	1.22895e-07	3.6383e-06
ETS2	-2.1543	0.407344	1.23224e-07	3.6427e-06
ARHGEF18	-1.07245	0.203125	1.29363e-07	3.81856e-06
CCDC65	-2.052	0.388739	1.30158e-07	3.83643e-06
LOC389333	2.0283	0.384398	1.31626e-07	3.87403e-06
DTX4	-3.16216	0.599987	1.36147e-07	4.00125e-06
PADI2	-3.24106	0.616029	1.43107e-07	4.19967e-06
TNFRSF1B	1.21133	0.230827	1.53951e-07	4.50479e-06
CMTM3	0.98703	0.18843	1.62159e-07	4.73809e-06
C20orf117	-3.12642	0.59737	1.66204e-07	4.83525e-06
GNB4	-2.34944	0.449311	1.70443e-07	4.94433e-06
RPS10	-1.20621	0.230793	1.7289e-07	5.0081e-06
EPHB4	-2.29383	0.439135	1.7555e-07	5.07787e-06
CYBRD1	-3.12102	0.597925	1.79162e-07	5.16752e-06
C5	-2.46402	0.472493	1.8389e-07	5.2963e-06
CDC42BPG	-1.99037	0.381799	1.8569e-07	5.34051e-06
UBXN11	-1.71859	0.329777	1.87463e-07	5.38382e-06
TMIE	-3.04141	0.584448	1.95155e-07	5.59674e-06
TXNIP	-0.975523	0.187544	1.97618e-07	5.6513e-06
PARD6G	2.86367	0.551619	2.08725e-07	5.96049e-06
IL2RG	0.972611	0.187505	2.1358e-07	6.0905e-06
HPRT1	1.27825	0.246624	2.18357e-07	6.21793e-06
ZNF282	1.58028	0.304929	2.18975e-07	6.22672e-06
PPIL1	1.89898	0.366755	2.24523e-07	6.3692e-06
CREG1	-1.94646	0.375929	2.24617e-07	6.3692e-06
SESN1	-2.03389	0.393778	2.40347e-07	6.79612e-06
ETV7	2.4811	0.480849	2.47168e-07	6.97921e-06
BTG3	1.61368	0.313163	2.56551e-07	7.23403e-06
NFKBIZ	-1.34829	0.262187	2.71124e-07	7.63427e-06
FAM46C	1.06738	0.207658	2.74613e-07	7.72172e-06
TTC3	-1.17566	0.228994	2.83611e-07	7.95255e-06
CTSA	0.980973	0.191144	2.86489e-07	8.01096e-06
WHAMML1	-2.44057	0.476032	2.94549e-07	8.22494e-06
GABBR1	-2.25079	0.439041	2.95007e-07	8.22632e-06
RAB11FIP1	1.20212	0.234594	2.98719e-07	8.31832e-06
EMR4P	-3.16147	0.617014	2.9941e-07	8.32608e-06
BACH2	-2.0767	0.405408	3.01517e-07	8.37312e-06
SLC35E4	2.35441	0.459958	3.07574e-07	8.50617e-06
GAL3ST4	-2.23789	0.437267	3.08974e-07	8.53318e-06
GNA15	1.52224	0.297864	3.21295e-07	8.84922e-06
CNP	1.17203	0.229718	3.35969e-07	9.24075e-06
LMO2	-3.11624	0.610886	3.37552e-07	9.24644e-06
ICAM1	-1.8283	0.358468	3.39115e-07	9.27667e-06
RPL27	-1.20675	0.236755	3.4501e-07	9.42514e-06
SNAI1	-3.07142	0.603553	3.60147e-07	9.82533e-06
PRIC285	1.56729	0.308023	3.61468e-07	9.83476e-06
MCAM	2.67361	0.526841	3.87898e-07	1.05396e-05
2020-09-08	1.82492	0.359675	3.89953e-07	1.05812e-05
COMMD7	1.02432	0.201978	3.94757e-07	1.06972e-05
KLF7	-1.81349	0.357654	3.96748e-07	1.07367e-05
PFKP	1.08072	0.213274	4.03587e-07	1.09027e-05
C10orf50	-1.64236	0.324124	4.03962e-07	1.09027e-05
CEP55	1.98936	0.39265	4.05174e-07	1.09207e-05
PAM	1.87621	0.371099	4.28521e-07	1.15192e-05
TFEC	-3.11415	0.616902	4.46362e-07	1.19351e-05
PPP1R15A	-1.45912	0.289356	4.59101e-07	1.22595e-05
EEF1B2	-1.45826	0.289298	4.63826e-07	1.23495e-05
AGTPBP1	-1.15033	0.228267	4.66938e-07	1.24031e-05
APOBEC3C	1.45124	0.288589	4.937e-07	1.30623e-05
FCGRT	-2.01059	0.400375	5.11942e-07	1.34918e-05
TCTN1	-2.4586	0.489843	5.18985e-07	1.36139e-05
RASGEF1B	-2.67748	0.533451	5.18966e-07	1.36139e-05
SMPDL3A	-3.05046	0.607852	5.20948e-07	1.364e-05
MX1	1.9437	0.387717	5.35378e-07	1.39635e-05
EIF2AK2	1.6063	0.320658	5.46031e-07	1.4168e-05
SLC6A12	-3.09003	0.616996	5.49459e-07	1.42021e-05
GAPDH	0.944573	0.188701	5.56724e-07	1.43715e-05
FLJ37307	-2.96989	0.593422	5.59549e-07	1.44259e-05
NR4A2	-2.12937	0.425805	5.70879e-07	1.46992e-05
CSDA	-2.27184	0.455042	5.9574e-07	1.53003e-05
RPS6	-1.09867	0.220468	6.24954e-07	1.60301e-05
QPCT	-2.78029	0.55823	6.34056e-07	1.6243e-05
FGD4	-3.05832	0.614219	6.38468e-07	1.63352e-05
MAP3K1	-0.973385	0.195532	6.41989e-07	1.64045e-05
RPL19	-0.952932	0.191725	6.68486e-07	1.70599e-05
MGC29506	2.53386	0.509931	6.72884e-07	1.71377e-05
FLJ13197	-2.31927	0.466755	6.73232e-07	1.71377e-05
REPS2	-3.06513	0.617345	6.86935e-07	1.74424e-05
RNF144B	-2.35938	0.475269	6.89479e-07	1.7485e-05
CANT1	0.993946	0.200461	7.1113e-07	1.79663e-05
ANXA4	1.43323	0.289538	7.41878e-07	1.87197e-05
MT2A	1.628	0.329396	7.71716e-07	1.94239e-05
RBP7	-3.00497	0.608053	7.73417e-07	1.94425e-05
LTA	1.56375	0.316875	8.01922e-07	2.01339e-05
LDLRAP1	-1.12532	0.228575	8.51359e-07	2.12692e-05
PPP1R16B	1.10208	0.223938	8.59441e-07	2.14445e-05
SLC24A4	-3.01123	0.612563	8.84226e-07	2.19607e-05
ANPEP	-2.99275	0.609462	9.08543e-07	2.25303e-05
PTPRS	-2.86463	0.583545	9.1535e-07	2.26434e-05
OBSCN	-1.58704	0.323646	9.40845e-07	2.32456e-05
FCGR2B	-2.92268	0.596403	9.55875e-07	2.34731e-05
EDARADD	1.32885	0.271223	9.60938e-07	2.35687e-05
TOX2	2.09899	0.428719	9.78292e-07	2.39071e-05
RPL11	-1.02413	0.209272	9.89108e-07	2.41129e-05
CLIC1	0.977371	0.199917	1.0141e-06	2.46625e-05
MVP	0.913965	0.187147	1.04133e-06	2.52944e-05
LOC728743	-1.20122	0.246093	1.05459e-06	2.55856e-05
FURIN	1.80091	0.3694	1.08681e-06	2.6283e-05
CHST2	-1.583	0.324767	1.09209e-06	2.63685e-05
RNF214	-1.21203	0.249111	1.14205e-06	2.75088e-05
TRIM59	1.26126	0.259542	1.17646e-06	2.83039e-05
PKM2	0.926222	0.190684	1.18953e-06	2.85502e-05
CD58	1.60153	0.329844	1.20127e-06	2.87633e-05
HSBP1L1	-2.16508	0.446578	1.24616e-06	2.96971e-05
BCL11A	-2.99352	0.617593	1.25293e-06	2.98234e-05
FGD2	-1.79845	0.371126	1.26023e-06	2.99617e-05
HCP5	1.10027	0.227199	1.28038e-06	3.04048e-05
ZNF516	-2.9237	0.604109	1.3004e-06	3.08077e-05
RPS29	-1.35456	0.279947	1.30732e-06	3.09156e-05
PIK3AP1	-1.99263	0.411965	1.31879e-06	3.11337e-05
GNG7	-2.77968	0.575843	1.38496e-06	3.25619e-05
IL6ST	-1.42134	0.294595	1.40189e-06	3.29027e-05
HLA-A	0.972527	0.201592	1.40541e-06	3.29089e-05
HLA-H	1.18471	0.245652	1.41628e-06	3.301e-05
PLEKHG5	-1.76113	0.365171	1.41592e-06	3.301e-05
LRRC61	1.47983	0.307105	1.44525e-06	3.36462e-05
HN1	1.17753	0.244398	1.44952e-06	3.36889e-05
MRPL15	1.62696	0.337821	1.46426e-06	3.39321e-05
WDR27	-2.33537	0.485426	1.50196e-06	3.47259e-05
FAM110B	-2.96723	0.617254	1.53104e-06	3.53578e-05
KCNQ5	-2.78024	0.578632	1.54868e-06	3.56019e-05
SNHG1	-1.54528	0.321657	1.55419e-06	3.56879e-05
KALRN	-2.31555	0.482225	1.57243e-06	3.59839e-05
MAP3K8	-2.29361	0.477819	1.58532e-06	3.62376e-05
BRPF3	-0.983122	0.204841	1.59109e-06	3.63283e-05
KIAA0922	-0.964103	0.201318	1.67656e-06	3.81503e-05
ZDHHC12	1.30505	0.272951	1.74199e-06	3.95499e-05
HLF	2.45033	0.512709	1.76021e-06	3.99185e-05
PUM1	-0.921735	0.192907	1.7694e-06	4.0037e-05
KCNA6	-1.99751	0.418252	1.78949e-06	4.04461e-05
NLRP3	-2.94564	0.617062	1.80905e-06	4.08425e-05
DST	-2.87141	0.601954	1.84086e-06	4.13292e-05
ICMT	1.23078	0.258311	1.89122e-06	4.24125e-05
SLC1A1	2.60271	0.546851	1.94117e-06	4.34843e-05
SDC4	2.2041	0.463648	1.99603e-06	4.46636e-05
RPS3A	-1.41666	0.298188	2.025e-06	4.52116e-05
RAP1GAP2	-1.33009	0.280339	2.08938e-06	4.65974e-05
CAMKV	2.91206	0.614026	2.11018e-06	4.70093e-05
RGMB	-1.84684	0.389573	2.13006e-06	4.73996e-05
TNIP2	0.96704	0.204028	2.13994e-06	4.75146e-05
RPS5	-1.15823	0.244696	2.20869e-06	4.89334e-05
C17orf28	-2.1332	0.450919	2.23668e-06	4.94992e-05
NDRG1	0.925341	0.195613	2.24014e-06	4.95213e-05
ADAP2	-2.80268	0.592909	2.27873e-06	5.03193e-05
AAK1	-0.797686	0.168788	2.29021e-06	5.05174e-05
CMPK2	2.33429	0.494473	2.34958e-06	5.17138e-05
SIRPB1	-2.30176	0.488238	2.4239e-06	5.32913e-05
TP63	2.85187	0.605567	2.48413e-06	5.45562e-05
SEL1L3	1.18253	0.25117	2.50034e-06	5.48525e-05
ARRDC3	-1.0147	0.215921	2.6092e-06	5.71784e-05
ZFP36L1	-0.896212	0.190779	2.63189e-06	5.76129e-05
SLA2	0.992444	0.211297	2.64118e-06	5.76909e-05
MAML2	-1.41936	0.302589	2.72242e-06	5.94012e-05
R3HDM2	-0.859734	0.183342	2.74234e-06	5.97712e-05
PTMS	1.62092	0.345741	2.75531e-06	5.9989e-05
FES	-2.52436	0.538476	2.75935e-06	6.00122e-05
RPL32	-0.979058	0.209358	2.91838e-06	6.32662e-05
GPRIN1	2.5507	0.545574	2.93579e-06	6.35751e-05
SIGLEC9	-2.71046	0.580591	3.03472e-06	6.53664e-05
RIPK2	-2.05324	0.439807	3.03398e-06	6.53664e-05
MUC1	2.67853	0.574008	3.06583e-06	6.59661e-05
RPS17	-1.10926	0.237764	3.0801e-06	6.59966e-05
IAH1	1.21586	0.26059	3.0742e-06	6.59966e-05
CHPF	1.96607	0.421407	3.0787e-06	6.59966e-05
TRIB2	-1.03545	0.221944	3.08034e-06	6.59966e-05
RPLP1	-1.04274	0.223621	3.11691e-06	6.66385e-05
GADD45A	1.23877	0.265763	3.14395e-06	6.71454e-05
TPP1	1.08155	0.232087	3.16074e-06	6.74326e-05
PPP1R13B	-1.24156	0.266466	3.17202e-06	6.76015e-05
NCRNA00188	-0.937646	0.201496	3.26462e-06	6.93552e-05
RPL9	-1.09489	0.235464	3.32057e-06	7.04696e-05
RPL3	-1.11473	0.239843	3.35579e-06	7.10674e-05
SORBS3	-2.02647	0.436199	3.38874e-06	7.14349e-05
SSBP2	-1.8605	0.400442	3.38237e-06	7.14349e-05
VWA5A	1.83505	0.394999	3.38916e-06	7.14349e-05
SMURF2	-1.39429	0.30043	3.46748e-06	7.29511e-05
TOR1AIP1	0.860942	0.185515	3.47007e-06	7.29511e-05
CRMP1	2.82131	0.608097	3.4913e-06	7.32447e-05
SLC43A2	-1.7714	0.381908	3.51309e-06	7.36251e-05
EPAS1	2.71818	0.58606	3.5171e-06	7.36326e-05
ABLIM3	2.77345	0.598268	3.55554e-06	7.42063e-05
APOL6	1.08527	0.234121	3.5605e-06	7.42329e-05
C7orf58	-2.8624	0.618059	3.63417e-06	7.56907e-05
LUZP1	1.04076	0.224783	3.65548e-06	7.6056e-05
PGAM1	1.24572	0.269205	3.70253e-06	7.68761e-05
TLR5	-2.7833	0.601609	3.7201e-06	7.71614e-05
NR3C2	-2.37972	0.514813	3.79158e-06	7.84825e-05
SYNE2	1.22048	0.264148	3.82937e-06	7.91685e-05
TNFSF13	-1.88776	0.408601	3.8365e-06	7.91685e-05
DCHS1	-2.81519	0.609332	3.83499e-06	7.91685e-05
EPHB2	-2.85141	0.617311	3.85435e-06	7.93745e-05
EPHX2	-1.63023	0.35359	4.01694e-06	8.25541e-05
HS3ST3A1	1.28263	0.27825	4.03372e-06	8.28144e-05
PPM1F	-1.1475	0.249146	4.11044e-06	8.43038e-05
RPL38	-1.10215	0.239433	4.16127e-06	8.49144e-05
NUCB1	0.807465	0.175396	4.15114e-06	8.49144e-05
TRIO	-2.19861	0.4779	4.21343e-06	8.5805e-05
SLC29A2	-1.91285	0.415824	4.22221e-06	8.5897e-05
S1PR3	-2.83966	0.617584	4.26544e-06	8.6689e-05
HSPA1A	1.56899	0.34125	4.27039e-06	8.67023e-05
LILRB1	-2.83616	0.617981	4.44543e-06	8.98039e-05
IL8RA	2.81048	0.612776	4.50805e-06	9.08869e-05
IFIH1	1.46628	0.320006	4.60455e-06	9.2647e-05
IKZF4	1.26332	0.275757	4.62159e-06	9.28971e-05
KYNU	-2.81845	0.61559	4.68447e-06	9.39737e-05
APOBEC3G	1.43634	0.313796	4.71028e-06	9.43976e-05
KAT2B	1.1308	0.247104	4.73446e-06	9.47879e-05
ANP32E	1.05767	0.231248	4.79028e-06	9.58104e-05
ZRANB2	-0.816912	0.17863	4.803e-06	9.59695e-05
EXPH5	-2.64323	0.578119	4.82838e-06	9.62858e-05
KLF4	-2.77919	0.607957	4.84587e-06	9.65392e-05
TTC7B	2.69501	0.589746	4.88234e-06	9.71697e-05
THRA	-1.15392	0.252593	4.91711e-06	9.77652e-05
SLAMF1	1.34366	0.294223	4.9522e-06	9.81724e-05
GFI1	1.31877	0.288962	5.02334e-06	9.93871e-05
DPY19L1	1.36788	0.299751	5.03361e-06	9.94928e-05
LIMK2	-0.891176	0.195305	5.04307e-06	9.95821e-05
CD82	1.24067	0.272387	5.24319e-06	0.000103029
LIMK1	1.09935	0.241373	5.24964e-06	0.000103055
IFI35	1.44267	0.317161	5.39772e-06	0.000105756
MT1X	1.49914	0.330017	5.55577e-06	0.000108748
KDSR	1.32445	0.291834	5.66932e-06	0.000110862
SLC12A6	-0.948035	0.209059	5.76639e-06	0.000112542
KCNH3	-2.09698	0.462674	5.83413e-06	0.000113644
TNK1	-1.58556	0.350466	6.06427e-06	0.000117899
C7orf29	1.06564	0.235545	6.06415e-06	0.000117899
LOC221442	-1.96379	0.434251	6.11888e-06	0.000118847
ERI1	1.42802	0.316313	6.34444e-06	0.000122991
SELT	0.904369	0.200588	6.5259e-06	0.000126266
PTRF	2.76265	0.613269	6.64396e-06	0.000128058
SCML1	-2.62611	0.58308	6.67335e-06	0.000128257
ZBTB10	-2.453	0.544925	6.74625e-06	0.000129288
CXXC5	-2.16063	0.480109	6.78576e-06	0.000129732
BIN2	-0.802946	0.178814	7.10901e-06	0.000135468
RUFY3	-1.8349	0.408709	7.13947e-06	0.00013592
FSTL3	-2.43095	0.541637	7.18434e-06	0.000136645
C11orf21	-1.40671	0.313631	7.2827e-06	0.000138255
FAM13AOS	-1.5242	0.34036	7.52728e-06	0.000142629
CFD	-2.28606	0.511428	7.824e-06	0.000148112
ZMAT1	-2.07517	0.46442	7.88386e-06	0.000149051
RPS20	-1.057	0.236562	7.88837e-06	0.000149051
RPL5	-1.01454	0.227597	8.28744e-06	0.000156152
GPBAR1	-2.09683	0.470432	8.30175e-06	0.000156276
TBCB	0.954685	0.214293	8.38724e-06	0.000157738
FASLG	2.7276	0.612362	8.41983e-06	0.000158203
CCR8	2.09589	0.471006	8.5942e-06	0.000161029
RPS21	-1.18229	0.265685	8.58898e-06	0.000161029
DNMT3A	-1.10968	0.249523	8.6993e-06	0.000162847
IL1R2	2.25995	0.508658	8.87285e-06	0.000165788
LMAN1	1.02917	0.231841	9.03255e-06	0.000167994
USP53	-1.33354	0.300393	9.02432e-06	0.000167994
SLC14A1	-1.72954	0.389663	9.0564e-06	0.000168127
SHROOM1	-2.73382	0.615902	9.04947e-06	0.000168127
TNFRSF13B	2.6904	0.606442	9.14908e-06	0.000169692
RHOF	0.97089	0.218896	9.19016e-06	0.000170297
PPP1R3E	-1.81549	0.409548	9.29657e-06	0.00017211
SFI1	-1.17127	0.264247	9.31517e-06	0.000172297
PCMTD2	-0.980406	0.221228	9.35116e-06	0.000172804
SQRDL	1.04831	0.236627	9.41338e-06	0.000173794
FFAR2	-2.73416	0.617923	9.65479e-06	0.000178088
ADAM28	-2.67332	0.604244	9.67845e-06	0.000178361
HMGB3	2.47004	0.558478	9.74273e-06	0.000179382
IQGAP1	1.21585	0.275399	1.01078e-05	0.000185764
TWIST1	2.7182	0.615732	1.01206e-05	0.000185829
PARP9	1.35512	0.306997	1.01421e-05	0.000186055
TAP1	1.07081	0.242626	1.01759e-05	0.000186506
MCM6	1.24364	0.281804	1.01888e-05	0.000186572
RTP4	2.00842	0.455348	1.03019e-05	0.000188131
DUSP16	0.962785	0.218395	1.04107e-05	0.000189774
RAB22A	1.08009	0.245031	1.04334e-05	0.000190016
CDC14B	-1.82309	0.413726	1.05046e-05	0.000190795
SSH1	0.80914	0.18373	1.06291e-05	0.000192883
2020-03-01	-2.22959	0.5066	1.07707e-05	0.000194932
CMTM1	2.58902	0.588392	1.08167e-05	0.000195583
EPHB6	-1.29402	0.294176	1.08857e-05	0.000196655
RPL22	-0.987935	0.224623	1.09161e-05	0.000197027
RPS8	-1.04781	0.238311	1.09843e-05	0.000198081
TIAM1	-1.3881	0.315891	1.11169e-05	0.000199936
TTYH2	-1.56033	0.355804	1.15792e-05	0.000207878
TMEM63A	-1.14968	0.262301	1.17014e-05	0.000209851
RPL39	-1.46837	0.335428	1.19991e-05	0.000214653
MAST4	1.0858	0.248279	1.22372e-05	0.000218525
GRAMD4	1.1101	0.253909	1.2309e-05	0.000219613
C17orf68	-1.14256	0.261636	1.25969e-05	0.00022455
SEC11C	1.15837	0.2655	1.28306e-05	0.000228112
FAS	0.928129	0.212743	1.28476e-05	0.000228212
TRAFD1	0.908089	0.208186	1.2893e-05	0.000228816
ADPRH	1.74569	0.400279	1.29361e-05	0.000229379
TECPR1	-0.837455	0.192086	1.30188e-05	0.00023044
TOMM7	-0.997542	0.228797	1.30098e-05	0.00023044
LOC92249	-1.25574	0.288605	1.35482e-05	0.000238972
C1GALT1C1	1.73037	0.397772	1.36046e-05	0.000239757
C6orf27	2.36309	0.543376	1.36817e-05	0.000240905
STEAP4	-2.68603	0.617785	1.37482e-05	0.000241866
RPL4	-1.11137	0.255719	1.38609e-05	0.000243635
NR4A3	-2.04744	0.471423	1.40482e-05	0.000246712
SLC40A1	-2.54666	0.586784	1.42465e-05	0.000249978
RPS28	-1.33787	0.308349	1.43258e-05	0.00025115
FADD	1.60755	0.370546	1.43568e-05	0.000251474
PVRL2	-2.64227	0.609322	1.44828e-05	0.000253461
DUSP1	-1.3976	0.322601	1.47565e-05	0.000257804
ANKRD55	-2.51915	0.581661	1.48459e-05	0.000258917
CAPZA1	0.894077	0.206955	1.55926e-05	0.000271705
FAM129A	1.33966	0.310569	1.60652e-05	0.000279458
MPHOSPH8	-0.984851	0.228624	1.6494e-05	0.000286421
PDE7A	-0.936137	0.217652	1.69972e-05	0.000294905
ZFHX3	-2.21727	0.515619	1.70641e-05	0.000295811
CD79B	1.09755	0.25533	1.71918e-05	0.00029777
TIMP1	1.67327	0.389297	1.72193e-05	0.00029799
POLR2J4	-0.985855	0.229394	1.72622e-05	0.000298221
IL2RA	1.43965	0.334985	1.7262e-05	0.000298221
PAN2	-1.51979	0.353777	1.7399e-05	0.000300327
FAH	1.96913	0.458536	1.75188e-05	0.000302136
CEBPD	-1.69864	0.39588	1.78035e-05	0.000306783
LOC641518	-1.67577	0.39064	1.78822e-05	0.000307875
IGSF9B	-1.73097	0.403647	1.80031e-05	0.000309693
SBNO2	1.05785	0.247164	1.86931e-05	0.000321015
ZNF300	-2.57681	0.60236	1.88707e-05	0.000323514
RBM47	-2.59891	0.607527	1.88703e-05	0.000323514
HAVCR2	1.76685	0.413046	1.8892e-05	0.000323605
ZSWIM1	-1.74886	0.408869	1.89159e-05	0.000323739
IL6	-2.61476	0.61134	1.89343e-05	0.000323778
TMEM8B	-1.52018	0.356089	1.9626e-05	0.000334754
SIT1	1.1713	0.274433	1.97179e-05	0.000335754
STAC	2.59904	0.609144	1.98382e-05	0.000337517
CSTF2T	0.831297	0.194881	1.99312e-05	0.000338814
RPL34	-1.16095	0.272498	2.04077e-05	0.000346039
PSMD14	1.37553	0.322885	2.04312e-05	0.000346146
SFXN5	-1.54954	0.363972	2.06908e-05	0.000350249
SPEN	-0.713135	0.167645	2.10141e-05	0.000355424
GIPC1	0.915727	0.215373	2.12049e-05	0.00035835
MPDU1	1.1882	0.279709	2.15705e-05	0.000363918
GZMM	1.22888	0.289335	2.16406e-05	0.000364797
RPL30	-0.966093	0.228016	2.26575e-05	0.000380983
CASP8AP2	-1.11149	0.262361	2.27054e-05	0.000381153
CXCL3	-2.5087	0.592152	2.26942e-05	0.000381153
PTPRN2	2.05608	0.485419	2.27851e-05	0.000381537
ZNF185	-1.86696	0.441263	2.32714e-05	0.000388712
FAM13A	-1.27869	0.302382	2.35022e-05	0.000391918
FKBP1A	0.828446	0.196106	2.39497e-05	0.000397734
NF2	1.1499	0.272514	2.44732e-05	0.000406094
KLHDC7B	1.2856	0.304691	2.44991e-05	0.000406107
RPS23	-1.06473	0.252378	2.45596e-05	0.00040619
C20orf112	-1.00403	0.238056	2.46881e-05	0.000407981
COL6A1	-2.4145	0.572791	2.49425e-05	0.00041151
CDC25B	-1.05007	0.249235	2.51814e-05	0.000415112
LOC147727	-1.27745	0.303494	2.5632e-05	0.00042185
MTMR15	-1.01996	0.242903	2.68034e-05	0.000439337
CKLF	1.17342	0.279533	2.69556e-05	0.000441472
MYL6	0.808811	0.192895	2.75268e-05	0.00045046
PTPN22	1.12637	0.268719	2.76955e-05	0.000452854
ANKRD50	-2.5815	0.616002	2.78066e-05	0.000454302
PLCG2	-2.19556	0.524345	2.82368e-05	0.000460958
RAB20	-2.58244	0.617033	2.84853e-05	0.000464638
GYG1	1.4033	0.335489	2.87871e-05	0.000469181
BEX4	-1.49355	0.357547	2.95089e-05	0.000480169
CREM	1.80372	0.431869	2.95963e-05	0.000481202
OAF	-2.17549	0.521032	2.97527e-05	0.000483355
CHST7	1.28361	0.307448	2.97904e-05	0.000483502
RPL27A	-1.01895	0.244149	2.99973e-05	0.000485764
MMP17	-2.55988	0.613424	3.00486e-05	0.000486204
MIB2	-1.2716	0.304732	3.00831e-05	0.000486372
LRFN4	1.31014	0.313994	3.01284e-05	0.000486713
ARPP19	0.854362	0.204823	3.02973e-05	0.000489051
LGALS9C	2.56958	0.616185	3.04399e-05	0.000490959
TNFRSF21	-2.57638	0.617869	3.04899e-05	0.000491373
RPL35A	-1.02005	0.244717	3.06885e-05	0.000494177
C3AR1	1.74016	0.417695	3.09865e-05	0.000498182
KIAA0748	-0.904679	0.217258	3.12606e-05	0.000501787
ALG5	1.59993	0.384256	3.1312e-05	0.000502212
GPR109A	-2.56917	0.617377	3.16268e-05	0.000506456
NACC1	1.04308	0.250796	3.19549e-05	0.000510898
ACAA2	1.11055	0.267467	3.29425e-05	0.000525437
TUBA1C	0.983688	0.237061	3.33191e-05	0.000529842
PGK1	0.92689	0.223375	3.33237e-05	0.000529842
SLC7A6	-0.933398	0.22503	3.35557e-05	0.000533109
CD4	0.934854	0.225412	3.36394e-05	0.000534019
IL11RA	-1.39146	0.335805	3.41836e-05	0.000541378
MAPKAPK2	0.759537	0.18347	3.47534e-05	0.000549971
PMF1	0.996969	0.241033	3.53061e-05	0.00055828
STAT4	1.14161	0.276122	3.55815e-05	0.000562193
MFHAS1	0.992678	0.240218	3.58996e-05	0.000566332
GRN	-1.26274	0.305558	3.58755e-05	0.000566332
MGAT2	1.21384	0.293881	3.62153e-05	0.000570865
MAGT1	1.13291	0.274481	3.66801e-05	0.00057774
TOR1B	1.13535	0.275124	3.68038e-05	0.000579236
OAS1	1.76926	0.429032	3.72615e-05	0.000584953
ZNF204	-2.3555	0.571211	3.72831e-05	0.000584953
RCBTB2	-1.61502	0.391745	3.74562e-05	0.000587212
SLA	1.00748	0.244514	3.78295e-05	0.000592144
SLC35A2	1.29837	0.315209	3.80418e-05	0.000595004
CEACAM4	-2.32743	0.565305	3.83628e-05	0.000599561
MYCL1	-2.53498	0.616118	3.88116e-05	0.000605635
RAB31	-2.04812	0.497829	3.88675e-05	0.000606039
NQO1	1.76316	0.429147	3.98209e-05	0.000620424
IKZF3	1.02024	0.248519	4.0385e-05	0.000628727
ISYNA1	-1.39676	0.340275	4.04697e-05	0.00062956
OCRL	-2.27379	0.555059	4.19475e-05	0.00065054
COL6A2	-1.64199	0.401007	4.22796e-05	0.000654182
GALT	-1.20472	0.294268	4.24101e-05	0.000654194
SBDSP	-1.46167	0.357012	4.23677e-05	0.000654194
VSIG1	-1.13826	0.278138	4.26885e-05	0.000657481
RPS15A	-0.874349	0.213768	4.31032e-05	0.000663362
JUNB	-1.33213	0.326097	4.4061e-05	0.000677069
CD180	-2.52207	0.61755	4.42693e-05	0.000679752
YWHAG	0.937289	0.229534	4.43723e-05	0.000680815
CD276	2.52237	0.617779	4.44656e-05	0.000681726
PCK2	1.39718	0.342305	4.47088e-05	0.000684934
POU2AF1	-1.62504	0.398456	4.53576e-05	0.000694347
TNFSF13B	-1.91415	0.469875	4.62616e-05	0.000707648
ZNF439	-1.83781	0.451456	4.68431e-05	0.000716001
EPB41L4A	-1.78533	0.439175	4.7993e-05	0.00073302
LAMP3	1.83718	0.452041	4.81991e-05	0.000735055
GBP5	1.00258	0.246796	4.8576e-05	0.000739683
CLTC	0.809557	0.199505	4.95291e-05	0.000751924
RABAC1	0.933277	0.229989	4.95137e-05	0.000751924
PPM1G	0.824972	0.203404	4.99583e-05	0.0007573
LMTK3	-1.50006	0.369909	5.00871e-05	0.000758682
GVIN1	-1.02929	0.253839	5.01599e-05	0.000759214
RPL41	-1.07302	0.264717	5.0468e-05	0.000763306
GTF2IRD2P	-1.386	0.342071	5.08309e-05	0.000767641
ADAM19	1.25415	0.309555	5.09022e-05	0.000768143
RIPK1	0.902856	0.222939	5.1263e-05	0.00077301
EEF1G	-1.06116	0.262323	5.22648e-05	0.000787527
ABLIM1	-0.940026	0.232674	5.34289e-05	0.000804467
MARCO	-2.37252	0.587529	5.38796e-05	0.000810646
RPL31	-1.05117	0.26033	5.3943e-05	0.000810995
RPS3	-0.881961	0.218434	5.39889e-05	0.000811081
SLC15A2	-2.35094	0.582333	5.4114e-05	0.00081175
RHBDD2	0.830597	0.205806	5.4411e-05	0.000814992
IKBIP	2.36867	0.587358	5.51256e-05	0.000825083
SGCB	1.47354	0.365678	5.58679e-05	0.000834336
EPS15	0.84534	0.209819	5.60399e-05	0.000836284
TBK1	0.9607	0.238679	5.69584e-05	0.000849363
RAB35	0.731005	0.181714	5.7503e-05	0.000856218
SNX18	-1.46336	0.363816	5.76453e-05	0.000857113
TNFSF10	1.01361	0.252251	5.86291e-05	0.000870413
PRKAR1A	1.03954	0.258943	5.9555e-05	0.00088221
NSUN5B	-1.50568	0.375337	6.03237e-05	0.000892286
EHD4	1.13733	0.283679	6.09194e-05	0.000899777
CPAMD8	-2.42769	0.605572	6.09984e-05	0.000900285
PM20D2	-1.6754	0.418158	6.15957e-05	0.000908435
CCL5	2.3329	0.582313	6.16853e-05	0.000909092
PRDM8	1.18436	0.295776	6.22187e-05	0.000915613
CHD3	-0.741675	0.185272	6.25018e-05	0.00091911
ID1	-2.3228	0.580312	6.26318e-05	0.00092035
DDX55	-0.974186	0.243445	6.28966e-05	0.000922407
GAA	-1.31349	0.328254	6.29548e-05	0.000922407
CDC42BPB	-1.61945	0.405524	6.51137e-05	0.000950585
C9orf64	1.65567	0.414852	6.57963e-05	0.00095916
VANGL1	1.39963	0.350768	6.60227e-05	0.000961765
ACACB	-1.13484	0.28448	6.63008e-05	0.00096512
RPS4X	-0.909261	0.228069	6.69753e-05	0.000973532
CTBP2	-2.03165	0.509693	6.71872e-05	0.000974504
ZNF91	-1.07613	0.269961	6.71278e-05	0.000974504
C10orf54	-0.835923	0.209962	6.85375e-05	0.000993375
PPAP2C	2.45453	0.617106	6.96485e-05	0.00100586
MFGE8	-0.980017	0.246371	6.9555e-05	0.00100586
TMEM120B	0.852582	0.214382	6.98134e-05	0.00100752
IPW	-1.94309	0.488616	6.98741e-05	0.00100768
VIPR1	-2.20888	0.555566	7.01132e-05	0.0010104
N4BP1	0.813256	0.204626	7.05735e-05	0.00101631
ACSL1	-1.65968	0.417763	7.10436e-05	0.00102204
IFT172	-1.85308	0.466457	7.1073e-05	0.00102204
STIM1	0.727936	0.183286	7.1394e-05	0.00102593
AMPD2	-0.819627	0.206441	7.17932e-05	0.00102903
CXCR5	-1.66993	0.420635	7.18652e-05	0.00102903
POU6F1	-1.29839	0.327036	7.18219e-05	0.00102903
STAT6	-0.826497	0.208461	7.34695e-05	0.00105086
TM9SF2	0.89967	0.226921	7.34943e-05	0.00105086
CKAP4	-2.22124	0.560775	7.46309e-05	0.0010656
ZNF69	-2.17855	0.550368	7.54711e-05	0.00107608
PCBP4	1.22988	0.310759	7.56862e-05	0.00107838
PANX1	1.21538	0.307299	7.65189e-05	0.00108948
PLXNB2	-1.71158	0.432863	7.68234e-05	0.00109259
PRDM1	0.888352	0.22467	7.6846e-05	0.00109259
PDE4A	1.53237	0.387622	7.70906e-05	0.0010953
MFSD2A	-2.40043	0.60754	7.78024e-05	0.00110308
TRIMP1	2.39298	0.606178	7.89203e-05	0.00111735
PRDX3	1.03091	0.261255	7.94717e-05	0.0011228
PSMD10	1.63146	0.413754	8.04471e-05	0.00113499
GZMH	2.24722	0.56995	8.05215e-05	0.00113524
GZMB	1.89134	0.480161	8.18315e-05	0.0011529
NFKBID	-1.67661	0.425814	8.23619e-05	0.00115876
CYP7B1	2.42991	0.617118	8.23292e-05	0.00115876
ARRDC4	-2.29691	0.584081	8.40591e-05	0.00118031
TRMT1	-1.07923	0.274519	8.4471e-05	0.0011843
SYTL1	-0.726157	0.184731	8.46302e-05	0.00118571
CMKLR1	-2.27138	0.578189	8.54972e-05	0.00119288
MAD2L2	1.05531	0.268757	8.61378e-05	0.00120098
GCNT1	1.37333	0.349848	8.65447e-05	0.00120582
MST1R	2.41906	0.61699	8.82743e-05	0.00122744
PTPN9	0.993113	0.253297	8.82787e-05	0.00122744
SH3YL1	-1.3337	0.340529	8.98267e-05	0.00124638
GRPEL2	0.986289	0.251841	8.99126e-05	0.00124672
CTNND1	-1.41343	0.361019	9.03638e-05	0.00125125
CD226	1.51931	0.388061	9.03583e-05	0.00125125
LASP1	0.845	0.215864	9.05935e-05	0.00125185
IL18R1	1.08135	0.276228	9.05145e-05	0.00125185
LOC653566	1.01005	0.258262	9.19306e-05	0.00126946
PRDX4	1.31484	0.336223	9.20581e-05	0.00126948
IRS1	-2.26415	0.579151	9.25152e-05	0.00127491
PI4KAP1	-1.01034	0.258472	9.27264e-05	0.00127695
IFI27L1	2.31818	0.593937	9.49792e-05	0.00130441
BACE1	-1.3817	0.354109	9.54329e-05	0.00130886
COPB1	0.885026	0.226878	9.58411e-05	0.00131356
HK3	-2.39797	0.614897	9.62739e-05	0.0013186
APEX1	-0.791685	0.203098	9.69701e-05	0.00132723
FCGR1B	-2.39543	0.615093	9.84315e-05	0.0013445
PDIA6	0.863868	0.221871	9.87815e-05	0.00134836
DTX3L	1.17101	0.300811	9.90752e-05	0.00135054
IFI44	1.65729	0.425772	9.92438e-05	0.00135193
PGM2L1	1.34335	0.345157	9.94192e-05	0.0013534
SH3RF2	2.20473	0.566637	9.98728e-05	0.00135866
CDC42EP4	-2.09355	0.53861	0.00010151	0.0013763
CAMK4	-0.866434	0.222891	0.000101388	0.0013763
PLEKHB1	-1.12926	0.290601	0.000101935	0.00138112
ADRBK2	-1.27324	0.32771	0.00010222	0.00138405
SPOCK2	0.926542	0.238588	0.000102988	0.00139164
SLC3A2	0.907469	0.233736	0.000103408	0.00139638
ADAMTSL4	-1.8905	0.487587	0.000105644	0.00142467
NACA	-0.754153	0.194597	0.000106419	0.00143225
TNFSF12	0.767938	0.198187	0.000106704	0.00143513
CYB5R3	0.703014	0.181473	0.000107094	0.00143744
NBL1	2.38064	0.614736	0.000107673	0.00144239
SLCO4A1	2.03955	0.526685	0.000107761	0.00144261
LGALS3BP	1.20576	0.311485	0.00010839	0.00145007
C14orf129	1.35957	0.351392	0.000109237	0.00145657
SAMD9	1.08332	0.280009	0.000109344	0.00145703
KAT2A	-1.16664	0.301592	0.000109608	0.00145958
FCHO2	-1.92643	0.498071	0.00010983	0.00146158
MGC12916	1.42797	0.369532	0.000111428	0.00147991
DERL1	0.810019	0.209628	0.000111509	0.00148001
TMCO1	0.791874	0.205043	0.00011247	0.00148982
CCDC149	-2.36452	0.612788	0.000114023	0.00150831
PTPRJ	0.886166	0.229671	0.000114124	0.00150831
LPPR2	-1.35245	0.350526	0.000114165	0.00150831
PILRA	-2.03488	0.527357	0.000114015	0.00150831
KLHL21	0.89715	0.232645	0.000115113	0.00151984
CSDAP1	-1.96857	0.510902	0.000116618	0.00153871
CD81	0.947729	0.246012	0.00011698	0.00154247
PHF1	-0.863457	0.224237	0.000117809	0.00155035
S100A4	0.984062	0.25577	0.000119352	0.00156759
ARMCX2	-2.26935	0.590532	0.000121598	0.00159202
IFI6	2.04872	0.533339	0.000122379	0.00159799
NPC1	1.04211	0.271343	0.000122747	0.00160175
GRASP	-2.25607	0.587785	0.000123909	0.00161586
BRE	1.01929	0.265826	0.000125866	0.00163745
CX3CR1	-1.71333	0.446836	0.000125889	0.00163745
NSUN5C	-1.31833	0.344117	0.000127587	0.00165633
SLC10A3	1.04897	0.273948	0.000128622	0.00166762
C16orf5	1.00187	0.261743	0.000129354	0.00167496
ATPGD1	-1.39604	0.364944	0.00013058	0.00168758
CBFB	1.21798	0.318447	0.000130909	0.00168966
C2orf68	-0.843824	0.220642	0.000131088	0.00169089
TNIP3	1.96281	0.513603	0.000132562	0.00170881
TXNRD1	0.963273	0.252092	0.000132847	0.00171139
SYAP1	1.14205	0.299058	0.00013409	0.00172519
RPL37	-0.909835	0.238396	0.000135362	0.00173935
RPL37A	-0.941302	0.246761	0.000136382	0.00174923
PBX2	-0.774393	0.203006	0.000136391	0.00174923
ANKRD57	-2.09705	0.550015	0.000137453	0.0017606
FLJ45445	-1.75803	0.461373	0.000138723	0.00177462
RNPC3	-1.22619	0.322001	0.000140083	0.00178974
S100A11	1.02534	0.269301	0.000140428	0.00179301
RBPJ	1.30647	0.343296	0.000141419	0.00180339
ASPH	-2.30285	0.605531	0.000142938	0.00181357
KIF11	1.22291	0.321579	0.000143061	0.001814
LOC401588	-1.7624	0.463646	0.000144014	0.00182264
C9orf72	-1.40563	0.369813	0.000144161	0.00182336
OAS2	1.40112	0.368677	0.000144465	0.00182605
RAB1B	0.787629	0.207446	0.000146584	0.00185051
TRIM16	1.16535	0.307039	0.000147379	0.00185718
HIP1R	-1.14164	0.301032	0.00014918	0.00187508
MFSD6	0.898578	0.237182	0.000151522	0.00190214
DOM3Z	-1.38287	0.365303	0.000153368	0.00192412
RPL13A	-0.836807	0.221091	0.000153773	0.00192799
C5orf13	-2.29927	0.607802	0.000154991	0.00192887
CTNNA1	1.05652	0.279247	0.000154653	0.00192887
FTL	-0.903948	0.238971	0.000155161	0.0019298
VPS26A	0.894192	0.23644	0.000155633	0.00193448
RPL8	-0.896294	0.237028	0.000155957	0.00193731
TRAF3IP3	-0.92967	0.245978	0.000157155	0.00195099
LRRK1	-2.33471	0.61782	0.000157488	0.00195321
FCGR1A	-2.33167	0.617145	0.00015799	0.00195773
UBR7	0.847449	0.224415	0.000159201	0.00197032
CHIC1	1.2669	0.33559	0.000159912	0.0019779
LOC282997	-1.4105	0.37369	0.000160308	0.00198158
FAM167A	2.33128	0.617808	0.000160995	0.00198886
TNRC6C	-0.784268	0.207918	0.000161935	0.00199925
GRAP	-0.914207	0.242808	0.000166449	0.00204746
RFFL	0.646848	0.1723	0.000173893	0.00213122
SLC16A3	1.09734	0.292417	0.000174967	0.00214308
SRRM2	-0.797817	0.212947	0.000179279	0.00218596
RPL29	-0.832377	0.222323	0.000181113	0.00220496
SEMA4C	-1.90055	0.507613	0.000181042	0.00220496
HERPUD1	0.857025	0.229198	0.000184578	0.00224173
FPR2	-2.3107	0.618059	0.000185019	0.00224439
SAMD3	1.02706	0.274863	0.000186498	0.00225826
TNFRSF10B	-1.19129	0.318807	0.000186439	0.00225826
G0S2	-2.26927	0.607609	0.000187905	0.00227392
JAZF1	1.26141	0.338046	0.000190367	0.00229958
FLJ10038	-1.2743	0.341729	0.000192262	0.00231969
UGP2	1.04688	0.280761	0.000192437	0.00232041
RPS14	-0.822755	0.220746	0.000193651	0.00233086
PSMB9	1.14983	0.308523	0.000193848	0.00233185
LAIR2	1.52871	0.4105	0.000196066	0.00235291
LATS2	-2.09089	0.561505	0.000196304	0.00235437
NIT2	1.27291	0.341863	0.000196524	0.0023556
C9orf167	1.20811	0.324482	0.000196717	0.00235652
GPR183	0.751397	0.201973	0.000199	0.00237962
PCNA	1.13815	0.305921	0.000198911	0.00237962
SNTA1	1.59367	0.428771	0.000201738	0.0024095
SERINC4	-1.51633	0.408033	0.00020225	0.00241275
DAK	0.84791	0.228179	0.000202409	0.00241322
MYST1	-0.8386	0.22577	0.000203691	0.00242707
DSCC1	2.28285	0.614638	0.000203899	0.00242812
TMEM109	0.893463	0.240586	0.000204255	0.00243092
MYL12B	0.683337	0.184217	0.000207738	0.00246655
DPEP2	-0.91792	0.247608	0.000209601	0.00248574
C8orf45	-1.10157	0.2972	0.000210162	0.00249093
GAB2	-1.41309	0.381352	0.000210992	0.0024993
VCL	-1.21139	0.327033	0.000212068	0.00250762
PCF11	-0.72877	0.196862	0.000213957	0.00252848
HIGD1A	1.0684	0.288728	0.000215273	0.00253511
SNHG5	-1.47693	0.399119	0.000215201	0.00253511
RPL13AP5	-0.842588	0.227712	0.000215402	0.00253516
SH3RF3	-2.03428	0.550233	0.000218059	0.00256245
TPP2	-0.960044	0.259795	0.000219543	0.00257787
SFRS18	-1.06605	0.288511	0.000219899	0.00257932
LOC143666	-2.12671	0.575775	0.000221067	0.00259124
CRIM1	1.78543	0.483519	0.000221998	0.00260064
SKA2	1.09196	0.295803	0.000222931	0.00261005
IFIT5	1.1729	0.317877	0.000224431	0.00262609
EGFL8	-1.69471	0.459777	0.000227868	0.00266476
PRMT6	1.22287	0.331846	0.000228642	0.00267226
RYR1	1.35816	0.368842	0.000231193	0.00269739
SNX9	1.00695	0.273614	0.000233069	0.0027177
TTC22	1.43595	0.390268	0.000233784	0.00272446
ZNF225	2.22084	0.603628	0.000234016	0.00272467
MCF2L	-1.92189	0.522434	0.000234411	0.00272704
PHLDA3	2.2479	0.61128	0.000235654	0.00273835
TXN	1.36335	0.370795	0.000236151	0.00274253
NFE2L3	1.05709	0.287572	0.000237007	0.00275089
RPS27A	-0.976567	0.265691	0.000237318	0.00275291
SPPL2A	1.31758	0.358614	0.000238707	0.00276739
LOC202781	-1.30692	0.35617	0.000243143	0.00281239
PAQR4	0.961128	0.262138	0.0002459	0.00284266
ST8SIA4	0.964074	0.26297	0.000246284	0.00284547
CTSS	-0.995362	0.271565	0.000247065	0.00285285
C1orf66	1.13846	0.310743	0.000248619	0.00286752
RIC3	-1.59181	0.434722	0.000250571	0.00288672
TTC28	-2.03921	0.557104	0.000251844	0.00289973
TPM4	0.64763	0.176971	0.000252676	0.00290765
YWHAQ	0.856178	0.233976	0.00025295	0.00290914
YWHAH	1.05509	0.288608	0.000256413	0.00294561
DLG4	-1.57497	0.430814	0.000256392	0.00294561
ARF5	0.610123	0.167013	0.00025904	0.00297409
CLK3	-0.89185	0.24415	0.000259319	0.0029756
MAPKAPK3	0.75639	0.20708	0.000259554	0.0029766
LILRA4	-2.25134	0.616973	0.000263261	0.00301226
PDZD11	1.05596	0.289403	0.000263521	0.00301352
C7orf49	1.019	0.279341	0.000264417	0.00302206
RAB27A	0.967878	0.265368	0.000265003	0.00302704
PI4K2B	1.17218	0.321772	0.000269588	0.00307419
COX5A	1.01768	0.279356	0.000269537	0.00307419
GZMA	2.19018	0.601468	0.00027117	0.00309048
TMEM184B	0.915941	0.251598	0.000272124	0.0030961
HIVEP2	-0.916381	0.252016	0.00027669	0.00314273
ADCY3	0.76425	0.210218	0.000277424	0.00314929
JAKMIP1	1.2257	0.337327	0.00027952	0.0031695
GSTP1	-1.02769	0.282843	0.000279676	0.0031695
KLRK1	-1.99822	0.550432	0.000283127	0.00320681
PPP1CB	0.739316	0.203697	0.000283977	0.00321463
SNAP47	0.994926	0.274197	0.000285071	0.00322116
AMIGO1	-1.65147	0.455153	0.000285193	0.00322116
PHF13	1.36016	0.374836	0.000284867	0.00322116
NRM	0.908783	0.250618	0.000287663	0.00324724
SOCS2	1.50585	0.415729	0.000292121	0.00329388
CXCL16	-1.83947	0.508137	0.000294566	0.00331774
OTOF	1.49941	0.41443	0.000296889	0.00333831
SMAD3	-1.21464	0.335696	0.000296561	0.00333831
VOPP1	0.79099	0.218753	0.000299295	0.00335973
LOC202181	-1.44062	0.398458	0.000299776	0.00336219
SNHG3	-1.4359	0.397468	0.00030311	0.00339689
ARL6IP1	0.920894	0.254978	0.000304249	0.00340587
DYNLL1	0.99824	0.276534	0.000306401	0.00342805
IL17REL	2.22983	0.617952	0.000308065	0.00344198
VDAC1	0.848439	0.235156	0.000308578	0.00344476
KDM6B	-0.943819	0.261616	0.000308983	0.00344738
CEP68	-0.885449	0.245584	0.000311571	0.00347241
RPL18	-0.821609	0.227896	0.000311931	0.0034745
MAN1A1	1.18314	0.328348	0.000314187	0.00349668
SCRN1	-2.14849	0.596336	0.00031479	0.00349668
C17orf87	-2.22054	0.616709	0.000317459	0.00352244
RPL10	-0.755886	0.210082	0.000320614	0.00354769
GPRIN3	1.12735	0.313428	0.000322116	0.00356236
ENGASE	-1.4973	0.416352	0.000322854	0.00356661
SUMO2	0.778156	0.216405	0.000323361	0.00357025
ARL1	0.950881	0.264496	0.000324304	0.00357871
CNKSR2	-1.33141	0.370551	0.000326826	0.00360456
SAMD9L	1.28406	0.357684	0.000330758	0.00364594
C15orf57	1.14762	0.319854	0.000333275	0.00366566
FBL	-0.833543	0.232379	0.000334502	0.00367715
MUC20	-1.93795	0.540363	0.000335291	0.00368382
LYRM7	-1.00461	0.280381	0.000339629	0.00372538
C17orf49	0.794022	0.221706	0.000341741	0.00374651
HERC6	1.41691	0.395674	0.000342286	0.0037499
KLHL3	-1.2214	0.341089	0.000342422	0.0037499
EIF3L	-0.886267	0.247648	0.000345265	0.00377899
ZNF862	-1.00571	0.281163	0.000347591	0.00380238
SNORA70	-1.85913	0.519785	0.000347932	0.00380404
TXK	-1.71017	0.478167	0.00034822	0.00380513
IL21R	0.950291	0.26575	0.000349041	0.00380998
TARS	0.976973	0.273442	0.000353096	0.00385007
ZDHHC18	0.693138	0.194191	0.000357848	0.00389767
HCG18	-0.779689	0.218559	0.000360522	0.00392467
HS3ST3B1	0.940779	0.263768	0.000361523	0.00393344
PIK3IP1	-0.859656	0.241282	0.00036683	0.00398903
SEL1L	0.781749	0.219459	0.000367808	0.00399751
HIVEP3	1.06887	0.300179	0.000369784	0.00401474
GLTSCR1	-0.655516	0.184095	0.000369792	0.00401474
ALDH9A1	0.93837	0.263655	0.000372153	0.0040382
ACCS	-1.69265	0.475649	0.000372827	0.00404078
CD83	-2.02414	0.568821	0.000372992	0.00404078
SFT2D2	1.95102	0.548521	0.000375301	0.00406143
TLE2	-1.68949	0.475131	0.000376765	0.00407508
FAM20C	-2.15519	0.606164	0.000377324	0.00407895
LFNG	1.12358	0.316229	0.00038077	0.00411178
SAR1B	1.22742	0.345654	0.000383779	0.00413763
C12orf57	-0.85654	0.2413	0.000385687	0.00415376
TTBK1	2.1661	0.610377	0.000387003	0.00416348
SYTL3	1.38455	0.390132	0.000386811	0.00416348
FBP1	-2.06239	0.581214	0.000387549	0.00416713
IMPA2	-1.4765	0.416251	0.000389437	0.0041852
ARHGDIA	0.833169	0.234902	0.000389826	0.00418715
ZNF595	-1.81455	0.511708	0.000391033	0.00419564
SLC35E3	1.40215	0.395455	0.000391626	0.00419978
RNF103	0.881557	0.248764	0.000394493	0.00422602
SH2B2	-2.06908	0.58408	0.000396408	0.00424428
FLJ10661	2.18611	0.617207	0.000397185	0.00425034
TPPP3	-2.15627	0.60906	0.000399633	0.00427201
LRMP	-1.64957	0.466164	0.000402268	0.00429617
CLSTN3	1.02203	0.288827	0.00040232	0.00429617
RACGAP1	1.35427	0.383032	0.00040675	0.00432743
ADAMTS10	-1.75776	0.497109	0.000406275	0.00432743
EGR1	1.42675	0.403477	0.000406036	0.00432743
LAX1	0.937923	0.265374	0.000408793	0.00434688
DFNB31	1.39359	0.394442	0.000410762	0.00436551
PAIP2B	-1.62098	0.458906	0.000412002	0.00437178
SLC2A8	1.28327	0.363367	0.000413046	0.00437825
GLT25D1	-0.772075	0.21864	0.000413582	0.00438162
RAB24	-1.14645	0.32478	0.00041569	0.00440165
GGT1	0.981836	0.278229	0.000417331	0.00441438
C7orf43	-0.874706	0.247994	0.000420107	0.00443908
CAST	0.660079	0.187403	0.00042791	0.00451444
GLTSCR2	-0.784667	0.222822	0.00042913	0.00452494
SCD	1.84869	0.525052	0.000429994	0.00453168
FAM110A	0.84475	0.240001	0.000431905	0.00454707
LOC644936	1.23525	0.350977	0.000432414	0.00455005
MRPS6	1.14826	0.326427	0.000435359	0.00457865
DYRK2	-0.944633	0.268561	0.000435825	0.00458116
FAM113A	-1.28451	0.365225	0.000436415	0.00458498
LIPT2	-1.63261	0.464257	0.000437082	0.00458958
SLC25A12	1.09974	0.312746	0.000437464	0.00459121
CACYBP	0.739321	0.210282	0.000438335	0.00459796
MLXIP	-0.811643	0.230989	0.000441785	0.00463174
PSMD1	0.833523	0.237267	0.000443039	0.00464247
ALOX12	-1.6056	0.457097	0.00044376	0.00464761
DGKA	-0.946917	0.269852	0.000449765	0.00470561
TMPRSS3	1.88613	0.537867	0.000453737	0.00474225
P2RY10	0.878691	0.251007	0.000464097	0.00483844
IL13RA1	-2.14637	0.613406	0.00046683	0.00486395
AMY2B	-1.62938	0.46579	0.000468603	0.0048799
SLC2A9	-2.14224	0.612613	0.000470722	0.00489944
NAPG	0.923028	0.263998	0.00047168	0.00490689
C16orf74	-1.73555	0.496618	0.000474525	0.00492959
MAP3K4	-0.808116	0.231547	0.000482899	0.00500295
PRDX1	0.806173	0.231213	0.000489013	0.00505848
UIMC1	-0.785895	0.225462	0.000490837	0.00507472
ASAP1	-0.829386	0.237979	0.00049191	0.00508064
SREBF2	0.668734	0.191925	0.000493321	0.00509259
FBXO30	1.52037	0.436447	0.000494874	0.00510602
YWHAZ	0.781722	0.224447	0.000496064	0.00511306
TMOD3	0.897433	0.257661	0.000495825	0.00511306
TMEM140	1.01647	0.291972	0.00049883	0.00513895
PNMAL2	-2.07512	0.5961	0.000499239	0.00514053
ANXA2P2	0.782296	0.224839	0.000502617	0.00517267
RPS19	-0.815386	0.234367	0.00050311	0.0051751
LAP3	1.11499	0.32078	0.000509177	0.00523217
PIK3R1	-0.816648	0.234978	0.000510058	0.00523856
ADSS	0.827223	0.238106	0.00051243	0.00526024
GALNT4	1.1209	0.322779	0.000515334	0.00527929
ZNF117	-1.35034	0.389172	0.000520909	0.00533369
ICOSLG	-1.34737	0.388624	0.000526254	0.00537455
OSBPL1A	-2.13917	0.617145	0.000527809	0.0053852
CLEC4A	-2.03081	0.586161	0.000531025	0.00541528
BEX2	-1.68161	0.485476	0.000532539	0.00542796
RPL35	-0.719922	0.207864	0.000533349	0.00543073
LASS5	0.815586	0.235544	0.000535069	0.00544549
C2orf63	-1.91665	0.553611	0.000535997	0.00545219
ASMTL	0.740457	0.213898	0.000536724	0.00545683
AK3	0.893281	0.258095	0.000538059	0.00546432
ORMDL2	1.09931	0.317762	0.000541088	0.00549013
ZNF609	-0.676292	0.195748	0.000550488	0.00557148
SCAI	-0.942927	0.272967	0.0005516	0.00557713
C12orf42	-1.98615	0.575074	0.00055288	0.00558168
RHOG	0.690489	0.199914	0.000552491	0.00558168
SLC16A10	-1.71616	0.497111	0.000555886	0.00560922
STK38	-0.773667	0.224143	0.000557149	0.00561634
RPL36	-0.799499	0.231626	0.000557105	0.00561634
DLG3	0.88405	0.256333	0.000563017	0.00567265
VMA21	0.803126	0.232926	0.000564771	0.00568465
BAZ2B	-1.18204	0.342879	0.000566001	0.00569418
LGTN	-0.712567	0.206705	0.0005663	0.00569435
AGPAT2	1.26968	0.368485	0.000569659	0.00572527
BLZF1	1.45253	0.42196	0.000576702	0.0057874
RMRP	1.38655	0.402864	0.000577997	0.00579751
PSMB2	0.827364	0.240447	0.000579704	0.00581137
C21orf56	-1.20103	0.349053	0.000579955	0.00581137
CCDC47	0.93207	0.27092	0.000580866	0.0058176
ZXDB	-0.83037	0.241385	0.000581658	0.00582265
TRAT1	-1.2218	0.355305	0.000584428	0.00584747
CMTM6	1.37121	0.398827	0.000585803	0.00585832
GALNT1	1.05267	0.306232	0.000587161	0.00586899
THRAP3	0.675356	0.19657	0.000591017	0.0058948
C1orf63	-1.38826	0.404261	0.000594606	0.00592286
MAGEH1	1.25841	0.366469	0.000595033	0.00592417
EIF2S1	0.818974	0.238583	0.000597701	0.0059478
VIM	0.764189	0.222657	0.000598867	0.00595646
MAP1S	0.740304	0.215951	0.000607782	0.00603621
ASPHD2	1.29725	0.378478	0.000609082	0.00604614
C2orf18	0.926932	0.270589	0.000613413	0.00608313
FAM53B	0.809811	0.236478	0.000616	0.00610279
DMXL2	-2.08327	0.608572	0.000618843	0.00612794
ALG1	1.00933	0.294863	0.000619259	0.00612905
PTPN12	-1.33225	0.389335	0.000621939	0.00615256
EIF2C3	-1.02725	0.300452	0.000628463	0.006211
MDH1	0.738315	0.215989	0.000630154	0.00622466
ITFG2	-0.899783	0.26324	0.000630583	0.00622585
GLRX	0.998807	0.292467	0.00063755	0.00629156
C5orf45	-1.22974	0.360267	0.000641537	0.0063278
VKORC1L1	1.48021	0.433913	0.000646499	0.00637363
SGSM3	-0.979402	0.287167	0.000648286	0.006385
ATG16L2	-1.14124	0.334666	0.000649424	0.00639266
RASGEF1A	1.96873	0.577571	0.000652894	0.00642098
RILPL2	-0.812993	0.238651	0.000657743	0.00645921
PCSK1N	2.10138	0.617827	0.000670801	0.00657463
RFK	1.32832	0.390578	0.00067164	0.00657623
WEE1	1.17452	0.345368	0.000671943	0.00657623
IFI16	0.794707	0.233682	0.000671869	0.00657623
YIPF5	0.783221	0.230683	0.000685731	0.00669817
CREB3L2	0.924864	0.272557	0.000690581	0.00673901
GTF3C6	1.03877	0.306255	0.000694282	0.00676531
ALDH4A1	-1.67962	0.495297	0.000696027	0.00677577
GLUD1	0.734685	0.216702	0.000698137	0.00679302
ZFP36	-0.885222	0.26122	0.000701996	0.00682616
VKORC1	0.952129	0.280995	0.000702973	0.00683019
HAUS4	-0.961037	0.283682	0.000704755	0.00684091
THBD	-2.05563	0.606935	0.000706881	0.00685824
GPR68	1.23194	0.36376	0.000707429	0.00685856
FAM114A2	1.37864	0.407174	0.000709502	0.00687375
BDH1	-1.13403	0.335042	0.000712445	0.00689895
RIN1	-1.91129	0.565065	0.000718519	0.00695442
MAMLD1	2.02573	0.598948	0.000719223	0.0069579
AIG1	-1.95465	0.578654	0.000730326	0.00705515
EPSTI1	1.15864	0.343136	0.000733817	0.00708208
KIAA1958	-1.8229	0.539986	0.000735937	0.00709576
FBXO45	1.12703	0.333879	0.000736654	0.00709927
RHEB	1.22273	0.362308	0.000738564	0.00711428
PCTK3	-1.97626	0.586191	0.000748001	0.00720174
TRIM24	-0.710192	0.210825	0.000755409	0.00726612
LOC100133331	-1.09667	0.32558	0.000756153	0.00726981
MTHFD1L	1.4371	0.426746	0.000758305	0.00728703
STAG3L3	-1.12138	0.333136	0.00076229	0.00731835
GRIN3B	-1.47731	0.43902	0.00076542	0.0073449
FZD1	-2.07086	0.615528	0.000767206	0.00735854
CHSY1	1.04498	0.310615	0.000767596	0.00735877
PPP2R1A	0.628499	0.186901	0.000771752	0.0073951
TMEM9B	0.890811	0.264931	0.000772591	0.00739963
HIST2H2AA4	-1.3038	0.388209	0.000783684	0.00748991
GNAI3	0.867214	0.25822	0.000783875	0.00748991
HIST2H2AA3	-1.3038	0.388209	0.000783684	0.00748991
CCR7	-0.946527	0.281902	0.000786075	0.00750737
TUBB3	2.07263	0.617434	0.000788362	0.00752565
MICAL2	1.0139	0.302081	0.000789714	0.00753498
PTTG1	1.11372	0.331915	0.000792408	0.00755354
NARF	0.869091	0.259084	0.000795177	0.00757635
RPS16	-0.785836	0.234275	0.000795576	0.00757657
LOC541471	1.54149	0.459678	0.000798208	0.00759805
FTH1	-0.986232	0.294363	0.000806961	0.00767775
ZNF589	-0.948057	0.283142	0.00081295	0.00773108
AMOT	-1.54076	0.460178	0.000813459	0.00773227
FLJ39653	-0.967162	0.289209	0.000825316	0.00782295
CD97	0.79978	0.239142	0.00082468	0.00782295
DNHD1	-1.24554	0.372868	0.000836476	0.00791823
EIF6	0.805935	0.241263	0.000836337	0.00791823
NCR3	1.318	0.394563	0.000836573	0.00791823
MAML3	-1.89731	0.56801	0.00083695	0.00791823
RBL2	-0.623896	0.186798	0.000837908	0.00792199
TM2D2	1.1802	0.353366	0.000838134	0.00792199
QKI	-0.851862	0.255121	0.000840659	0.00794214
CBL	-0.620679	0.186045	0.000849386	0.00802083
EIF3H	-0.627436	0.188111	0.000851582	0.00803219
CLK1	-1.07809	0.323245	0.000852354	0.00803381
CXorf26	0.965567	0.289786	0.00086225	0.00811949
PDLIM7	1.49124	0.447751	0.000866845	0.00815006
G3BP2	1.03621	0.311115	0.000866511	0.00815006
2020-09-11	1.08905	0.326998	0.000867114	0.00815006
FOLR2	-2.01512	0.606044	0.00088405	0.00827452
MRPL12	0.936475	0.281615	0.000883004	0.00827452
MDS2	-1.99558	0.600835	0.000895821	0.00836916
LOC80154	-1.28849	0.387973	0.00089665	0.00837303
ANXA2	0.751112	0.226389	0.0009073	0.0084529
CD70	1.30307	0.392706	0.000906045	0.0084529
GSTM1	1.11002	0.334646	0.000909904	0.00847325
GPN1	0.846173	0.255244	0.000915913	0.00851347
NFRKB	-0.766554	0.231204	0.000914824	0.00851347
TSG101	0.738902	0.222933	0.000918224	0.00853102
LMO7	-1.35444	0.408854	0.000923722	0.0085742
UXT	-0.71457	0.215939	0.000935854	0.00867483
ERGIC2	1.2319	0.372287	0.000936309	0.00867506
LRRC37A2	-1.00704	0.304798	0.000953315	0.00882451
ZDHHC5	0.621805	0.188234	0.000955331	0.00883506
C17orf72	-1.01984	0.308825	0.000958923	0.00886421
TCL1A	-1.98168	0.600193	0.000960868	0.00887055
PRKAG2	-0.871239	0.263874	0.000960929	0.00887055
TSPAN2	1.87922	0.569271	0.000963055	0.00888611
ORAI2	0.862828	0.261535	0.00097	0.00894201
VCP	0.753966	0.228605	0.00097336	0.00896888
RPL24	-0.669246	0.203011	0.000978643	0.00900522
RPL13	-0.886277	0.268918	0.000981728	0.00902948
PLCB2	-0.919653	0.279237	0.000989671	0.00909009
TLR2	-2.0312	0.617244	0.000999185	0.00916912
SLC17A9	-1.86622	0.567337	0.00100385	0.00920014
ABCA7	-0.940417	0.285902	0.00100439	0.00920014
PGRMC1	1.05614	0.321078	0.00100411	0.00920014
CEP170	-1.09014	0.331443	0.00100513	0.00920275
BCL3	1.19393	0.36314	0.00100972	0.00924056
PAK2	0.669847	0.203766	0.0010114	0.00925177
DHCR24	1.24007	0.377307	0.00101392	0.0092706
PRKAG1	0.807891	0.245918	0.00101908	0.0093125
CRIP1	0.937474	0.285772	0.00103624	0.0094532
ZNF814	-1.49781	0.456609	0.00103703	0.00945617
PLP2	0.88188	0.269048	0.00104627	0.00953609
TDRD9	-1.98483	0.605737	0.00105018	0.00956743
CHMP1A	0.665455	0.203114	0.00105189	0.00957437
LAIR1	-1.12906	0.344693	0.00105454	0.00959411
FAIM2	1.93351	0.59038	0.00105654	0.00960799
FXYD6	-1.97613	0.603703	0.00106278	0.00963869
C20orf72	1.09951	0.335965	0.00106534	0.00965752
HNRNPH1	-0.756726	0.231307	0.00106969	0.00968825
CRADD	1.35952	0.416079	0.00108521	0.00981088
TMED9	0.922826	0.282446	0.00108595	0.00981088
RYK	-1.0639	0.325629	0.00108615	0.00981088
CASP3	1.04248	0.319235	0.00109256	0.00986435
C14orf119	0.837732	0.256553	0.00109333	0.00986692
RIMKLB	-2.01594	0.617603	0.001098	0.0098913
EEF1A1	-0.808281	0.24762	0.00109775	0.0098913
NPDC1	1.07016	0.327932	0.00110095	0.00991347
SLC4A8	1.98781	0.609458	0.00110785	0.00997118
MIF	0.892577	0.273981	0.00112276	0.0100919
TMEM126B	1.0513	0.322717	0.00112341	0.0100931
CAPN2	0.613712	0.188425	0.00112575	0.0101097
RG9MTD3	-1.09549	0.336377	0.001127	0.0101164
MAP7	-1.87578	0.576448	0.00113777	0.010195
CCDC127	1.263	0.388338	0.00114461	0.0102517
FGD3	-0.65298	0.200787	0.00114554	0.0102551
RAB11A	0.853515	0.26246	0.00114601	0.0102551
RIN3	-0.985296	0.303025	0.00114782	0.0102668
ZBED5	-1.13343	0.349266	0.00117374	0.0104847
LRP6	-2.00426	0.617902	0.00118011	0.0105369
ARHGEF5L	1.22666	0.378231	0.00118211	0.0105453
CYTSB	-1.71924	0.530354	0.00118824	0.010587
VARS	0.790016	0.243707	0.00118836	0.010587
ASAH1	-0.900041	0.277772	0.0011944	0.0106362
EPC1	-0.748546	0.231061	0.00119698	0.0106471
GPR35	-1.48975	0.459926	0.00119906	0.0106588
B4GALT2	1.35344	0.418412	0.00121764	0.0108144
TRPT1	-0.942215	0.291361	0.00122137	0.0108429
KIFC2	-1.12945	0.349679	0.0012381	0.0109769
LOC25845	-0.949134	0.293851	0.00123796	0.0109769
CDKN2B	1.9878	0.615666	0.00124353	0.0110008
TUBB2C	0.736178	0.227998	0.00124276	0.0110008
C6orf48	-0.838393	0.259631	0.00124151	0.0110008
TKT	-0.802167	0.248435	0.00124274	0.0110008
RBM18	0.870786	0.269916	0.00125474	0.0110854
ENOSF1	-0.975028	0.302379	0.00126181	0.0111429
CECR1	-1.21187	0.375902	0.00126456	0.0111526
PLOD3	0.72242	0.22412	0.00126692	0.0111636
UBN2	-0.997703	0.309765	0.00127814	0.0112576
RPS27	-1.42291	0.441857	0.0012806	0.0112737
NAB1	1.03579	0.321654	0.00128109	0.0112737
DNAJB12	0.733447	0.227792	0.00128275	0.0112834
SPIN3	-1.3737	0.42691	0.00129184	0.0113584
LOC100129034	-0.79875	0.24833	0.00129771	0.011405
SBDS	-0.887231	0.275862	0.00129893	0.0114107
MLEC	0.834643	0.259637	0.00130602	0.0114631
LOC219347	-1.90043	0.591595	0.00131635	0.0115232
LOC374443	-0.866171	0.269824	0.00132674	0.0115995
ARF3	0.663742	0.206761	0.00132645	0.0115995
MRPL35	1.50582	0.469117	0.00132782	0.0116039
TRMT2B	-0.682267	0.212572	0.00132927	0.0116085
FYCO1	0.896395	0.27937	0.0013337	0.0116401
TANK	0.837046	0.260935	0.0013372	0.0116657
CDC42SE2	0.822092	0.256323	0.00134008	0.0116857
FAM176B	1.36324	0.42521	0.0013458	0.0117255
SLC6A6	0.835705	0.260713	0.00134849	0.0117337
REEP4	0.907588	0.28312	0.00134749	0.0117337
PPARD	-0.742539	0.231727	0.00135357	0.0117727
RPS18	-0.752672	0.234918	0.00135542	0.0117787
DCLRE1A	1.14696	0.357999	0.00135629	0.0117812
STX1A	1.16678	0.364288	0.00136045	0.0118122
ZBTB25	-0.800006	0.249878	0.00136673	0.0118566
ADIPOR2	0.815396	0.254783	0.00137258	0.011892
GTF2IRD2	-1.15961	0.362516	0.00138007	0.0119441
TUBB	0.657083	0.20542	0.00138037	0.0119441
PKD1	-0.774557	0.242239	0.00138631	0.0119697
LTK	-1.56835	0.490472	0.00138556	0.0119697
SLC9A1	0.824484	0.25792	0.00139028	0.0119989
RPN1	0.637421	0.199455	0.00139435	0.0120289
NDUFS1	0.734549	0.23007	0.00140939	0.0121366
ANXA7	0.67292	0.210853	0.00141575	0.0121366
KLHL6	-0.819663	0.256896	0.00141959	0.012153
DARS	0.720334	0.225783	0.00142082	0.0121533
ATPAF1	0.869357	0.272484	0.00142033	0.0121533
SLC22A23	-1.58408	0.49668	0.00142599	0.0121768
ARL6IP5	0.770984	0.241724	0.00142507	0.0121768
PABPC3	-0.78415	0.24602	0.00143589	0.0122406
IL1A	-1.86229	0.584273	0.0014358	0.0122406
ACBD4	-1.04978	0.329386	0.00143723	0.0122469
ZNF500	-0.999058	0.313564	0.00144187	0.012276
RGPD2	-0.85794	0.269298	0.00144334	0.0122833
MAP4	0.669085	0.210094	0.00144912	0.0123273
TNFRSF25	-1.09148	0.342892	0.00145671	0.0123866
EIF3J	0.664835	0.208875	0.00145793	0.0123918
GPR109B	-1.89939	0.59687	0.00146139	0.012416
ACOT7	0.965511	0.303704	0.00147722	0.0125293
ADAM9	-1.24251	0.39093	0.0014812	0.0125578
ProSAPiP1	-1.41598	0.445678	0.00148734	0.0125993
GNPDA1	1.05371	0.331712	0.00149019	0.0126181
LAMP2	0.771724	0.242991	0.00149352	0.012641
TCP11L2	-0.761551	0.239826	0.00149613	0.0126472
ZFC3H1	-0.791111	0.249152	0.00149722	0.0126511
ADD3	-0.624231	0.196673	0.00150374	0.0127009
STX16	-0.865353	0.27269	0.00150669	0.0127151
SEPHS2	0.719347	0.226725	0.00150989	0.0127368
ASGR2	-1.93167	0.608968	0.00151371	0.0127476
IRF2BP2	-0.886264	0.279416	0.00151472	0.0127509
ADAM15	0.781448	0.246395	0.00151641	0.0127598
ATP2A2	0.683377	0.215509	0.00151918	0.0127777
GALNT12	-1.62364	0.512371	0.00153025	0.0128654
WDR74	-0.752435	0.237506	0.00153454	0.0128908
ARHGAP21	-0.896773	0.283107	0.001537	0.012906
CDK6	0.833325	0.263252	0.00154814	0.0129888
SHISA5	0.838988	0.265063	0.00154952	0.012995
FAM86A	1.03442	0.326936	0.00155618	0.0130449
SNHG9	-1.7651	0.558536	0.00157644	0.0131988
CASP9	1.16565	0.368956	0.00158137	0.013229
KIF18A	1.76152	0.557552	0.00158102	0.013229
FAAH2	1.75082	0.554549	0.0015929	0.0132941
ACTB	0.79068	0.250596	0.00160386	0.0133673
GIGYF1	-0.859965	0.27257	0.00160483	0.0133699
SFRS17A	-0.832176	0.263799	0.00160729	0.0133848
AKAP5	1.5485	0.49093	0.00160926	0.0133957
PCTP	1.53043	0.485319	0.00161356	0.013409
RAB37	-0.835745	0.265037	0.00161428	0.013409
MTERFD2	-1.08074	0.342721	0.00161373	0.013409
FCGR2C	-1.88755	0.598779	0.00161967	0.013438
OGN	1.91695	0.608263	0.00162421	0.0134559
SUSD4	-1.94643	0.617572	0.00162301	0.0134559
IL16	-0.604839	0.191923	0.00162451	0.0134559
SELM	-1.03629	0.328999	0.00163367	0.0135263
PHACTR2	0.7928	0.252035	0.0016575	0.013701
SF1	-0.616391	0.195963	0.00165837	0.0137026
MCFD2	0.697852	0.221943	0.00166497	0.0137398
KIAA0114	-1.19825	0.381065	0.00166387	0.0137398
TMEM64	1.34299	0.427138	0.0016656	0.0137398
APP	-1.91877	0.610496	0.00167241	0.0137904
DUSP6	-1.22825	0.391468	0.00170363	0.0140077
SNRNP70	-0.773868	0.246646	0.00170358	0.0140077
PCP2	-1.83981	0.586468	0.00170623	0.0140234
GPX4	-0.743031	0.236946	0.00171345	0.0140712
NUDT2	1.28207	0.409157	0.00172772	0.0141653
PDGFA	1.87566	0.598658	0.00172964	0.0141753
CHD7	-1.92172	0.613585	0.00173652	0.0142201
ST13	-0.617763	0.197279	0.0017396	0.0142338
RSAD1	-0.657383	0.209965	0.00174259	0.0142518
SIN3B	-0.989856	0.316241	0.00174766	0.0142766
MGAT4A	-1.19321	0.381267	0.00175047	0.0142825
PHKA2	-0.730179	0.233314	0.00175051	0.0142825
CNPY3	-0.626275	0.200137	0.00175261	0.0142938
BEST1	-1.80115	0.575954	0.00176456	0.0143855
TOR1AIP2	1.3661	0.43694	0.00176886	0.0144031
SH2B1	-0.920099	0.294284	0.00176861	0.0144031
EEF1E1	1.54247	0.493342	0.00176857	0.0144031
EIF4E3	0.703283	0.225	0.00177381	0.0144375
ITSN1	-1.81695	0.58171	0.00178739	0.0145187
EMP3	0.741958	0.237569	0.00178943	0.0145295
PNN	-1.03906	0.332853	0.00179823	0.0145577
CTSB	0.731954	0.234489	0.0017994	0.0145577
LUC7L3	-0.996305	0.319176	0.0017994	0.0145577
EZR	0.814498	0.261033	0.00180677	0.0145997
SPEG	-1.92487	0.617253	0.00181806	0.014685
POFUT1	1.87758	0.602131	0.0018195	0.0146908
TIRAP	0.842393	0.270227	0.00182482	0.014722
VEZT	0.782067	0.250921	0.00182834	0.0147444
DTL	1.4953	0.479817	0.00183075	0.0147521
PTPN1	0.664231	0.213137	0.00183041	0.0147521
GADD45B	-0.779086	0.250015	0.00183221	0.014758
LOC100289511	-1.12964	0.362913	0.00185385	0.0149055
ZBTB40	-0.98327	0.315896	0.00185422	0.0149055
MRPL47	1.1669	0.375025	0.00186128	0.0149444
VAMP8	0.746071	0.23984	0.0018664	0.0149736
HLA-DOB	-1.60217	0.515387	0.00187927	0.0150606
RNF145	0.690852	0.222236	0.00187949	0.0150606
TYMP	1.11809	0.35977	0.00188493	0.0150982
C6orf47	0.964611	0.310478	0.00189087	0.0151397
ABL2	-0.896153	0.288469	0.00189265	0.0151479
ISM1	-1.84742	0.594958	0.00190203	0.0152049
ZBTB38	0.754573	0.243069	0.00190694	0.0152381
TJP3	-1.18564	0.381965	0.0019089	0.0152477
AP1S1	1.15198	0.371292	0.00191823	0.0152859
KIAA1598	-1.7029	0.549162	0.00192926	0.0153495
SIPA1L2	-1.91495	0.617531	0.00192882	0.0153495
KLF6	0.746236	0.240674	0.00193123	0.0153592
S1PR2	1.20493	0.3887	0.00193585	0.0153717
GAS5	-1.02612	0.331071	0.00193917	0.015392
TSPAN32	-1.42698	0.460591	0.00194735	0.0154509
EBI3	1.90824	0.616259	0.00195822	0.0155126
CUX1	-1.09594	0.354016	0.00196318	0.0155336
LOC651250	-0.723188	0.233602	0.00196275	0.0155336
TIGD1	-1.41676	0.45801	0.00197949	0.0156566
AMY2A	-1.75148	0.566278	0.0019817	0.0156622
PGAM2	-1.27342	0.411774	0.00198467	0.0156729
RERE	-0.601915	0.194724	0.00199399	0.0157342
EBF4	-1.91005	0.617969	0.00199579	0.0157422
RYBP	0.789858	0.255675	0.00200625	0.0158102
EMB	0.793755	0.256982	0.00200997	0.0158235
C14orf64	-1.15495	0.373921	0.00201002	0.0158235
MTA1	-0.670522	0.217164	0.00201756	0.0158767
LOC401397	1.15257	0.373362	0.00202176	0.0158911
UBE2K	0.768934	0.249084	0.00202151	0.0158911
CPSF2	0.798548	0.258811	0.00203248	0.0159505
PLEKHA2	0.635489	0.206032	0.00203953	0.0159996
POMP	0.969167	0.31433	0.00204732	0.0160544
SCP2	0.85495	0.277308	0.00204907	0.0160557
RPS25	-0.775818	0.251686	0.00205278	0.0160785
TAGLN2	0.657837	0.213455	0.00205711	0.0161062
LOC91316	-1.28204	0.4161	0.00206254	0.0161362
SNTB1	-1.76947	0.574415	0.00206679	0.0161631
LOC96610	-0.943778	0.306505	0.00207584	0.0162276
ISOC1	0.971778	0.315961	0.00210063	0.016396
NDUFA8	0.978328	0.318513	0.00212952	0.0165766
KIAA1715	0.898711	0.292624	0.00213192	0.0165825
ZNF135	-1.89057	0.615573	0.00213172	0.0165825
C20orf199	-0.893396	0.290943	0.00213563	0.0166049
IFITM2	0.913265	0.297555	0.00214614	0.0166683
LAMB3	-1.86693	0.608299	0.00214709	0.0166683
ICAM2	-0.952523	0.310448	0.0021534	0.0167108
RPL23P8	-0.906612	0.295655	0.00216615	0.0167839
LRCH4	-0.767073	0.250491	0.00219659	0.0169872
KCTD7	-0.776568	0.253635	0.00220044	0.0170104
TRAF3	0.882271	0.288171	0.00220136	0.017011
MRPL17	0.936324	0.306018	0.00221557	0.0171076
RAP2A	0.842438	0.275356	0.00221743	0.0171089
ATXN7L1	-0.673992	0.220516	0.00223991	0.017256
FAM159A	-1.24724	0.408168	0.00224529	0.0172908
OLFM2	1.0633	0.348101	0.00225385	0.0173435
ARF4	0.671178	0.219935	0.00227545	0.0174897
SNAI3	1.02843	0.337088	0.00228138	0.0175286
AZI1	-1.04658	0.343126	0.0022874	0.0175681
LRRC70	-1.82831	0.599583	0.00229376	0.0176036
SDCCAG3	-0.832874	0.273392	0.0023156	0.0177644
SNX19	-0.705451	0.231627	0.00232192	0.0178014
NRIP2	-1.53631	0.504436	0.0023222	0.0178014
SPPL3	0.778526	0.255729	0.0023319	0.0178622
HLA-DRB6	1.22385	0.402316	0.0023501	0.0179948
MOSPD3	0.982003	0.322866	0.00235388	0.0180101
SLC7A8	-1.87883	0.617844	0.00235834	0.0180374
ACTR8	0.845231	0.278017	0.00236412	0.0180692
HIVEP1	0.790888	0.260295	0.00237818	0.0181616
PLA2G4B	-1.19868	0.394583	0.00238275	0.0181896
FBRSL1	-0.721778	0.237649	0.00238817	0.018224
RGPD1	-0.784142	0.258245	0.00239401	0.0182572
SNORD33	-1.85021	0.60936	0.00239481	0.0182572
TTC14	-0.924949	0.30472	0.00240211	0.0183004
HAGHL	-1.42419	0.46963	0.00242478	0.0184545
DOCK5	-1.82549	0.60208	0.00242959	0.0184841
SNORD10	-1.8442	0.608666	0.00244637	0.0185907
PPFIBP2	-1.48066	0.488805	0.00245255	0.0186307
KCTD13	-0.821276	0.271172	0.00245678	0.0186558
ZNF692	-1.2974	0.42875	0.00247813	0.0187896
RAB5A	0.733475	0.242497	0.00248897	0.0188579
ZNF655	-0.739888	0.244617	0.00248901	0.0188579
TREM1	-1.8064	0.597652	0.00250695	0.0189653
NUP88	-0.808031	0.267408	0.00251352	0.0190079
RUSC2	-1.85477	0.613903	0.00251706	0.0190157
RBM26	-0.632134	0.209365	0.00253364	0.0191314
IDS	0.650126	0.215538	0.00255891	0.0193149
ZNF783	-1.2294	0.407618	0.00256092	0.0193226
SECISBP2	-0.909841	0.301747	0.00256771	0.0193596
ACP2	0.950601	0.315282	0.00256908	0.0193627
DRAM2	-0.827338	0.274427	0.00257168	0.019375
ZNF827	-1.49875	0.497183	0.00257423	0.019387
DCAF13	0.968256	0.321376	0.00258809	0.01947
DTNB	0.967007	0.320962	0.00258815	0.01947
TMED1	1.18024	0.391953	0.00260235	0.0195477
PHC3	-0.614579	0.204098	0.00260222	0.0195477
RRBP1	1.03527	0.343839	0.00260471	0.0195581
RPL36A	-1.53657	0.510619	0.00261916	0.0196447
ZMPSTE24	0.811641	0.269828	0.00262981	0.0197172
FBLN7	1.13579	0.377642	0.00263328	0.019734
KIAA0355	-0.838565	0.278824	0.00263401	0.019734
LOC729991-MEF2B	-1.00692	0.334918	0.00264292	0.0197861
MARCKSL1	-1.07849	0.358742	0.00264441	0.0197899
NPIPL3	-1.64267	0.546438	0.0026459	0.0197937
TMEM30A	0.686589	0.228451	0.00265223	0.0198276
CD99	0.659888	0.219625	0.00265921	0.0198638
LOC100216545	-1.2963	0.431539	0.00266545	0.019903
TRAPPC4	0.773114	0.25751	0.00267972	0.0199948
TMEM59	0.616082	0.205295	0.00269127	0.0200594
EBP	0.888824	0.296181	0.00269137	0.0200594
C21orf91	0.824969	0.274963	0.00269726	0.0200959
RPS12	-0.850465	0.283507	0.00270157	0.0201084
GNG2	0.74607	0.248918	0.00272422	0.0202327
SBF2	-1.57074	0.524038	0.00272313	0.0202327
ZP3	-1.78017	0.593895	0.00272249	0.0202327
SMAD7	1.00967	0.336869	0.00272466	0.0202327
CD164	0.735443	0.24539	0.00272614	0.0202362
STAT1	1.01072	0.337352	0.0027352	0.020296
EHMT2	-0.629159	0.210019	0.00273788	0.0203085
MTR	-0.634128	0.211688	0.00273928	0.0203114
NME4	-1.63706	0.546592	0.00274419	0.0203403
UBA52	-0.662666	0.221396	0.0027613	0.0204358
LASS2	0.604145	0.20185	0.00276214	0.0204358
AASDHPPT	0.952012	0.31816	0.00276936	0.0204817
ADORA2A	0.943079	0.315219	0.00277313	0.0205021
JOSD2	1.30621	0.436807	0.00278643	0.0205853
KIAA1161	1.72639	0.577382	0.00278946	0.0205926
HM13	0.739586	0.24743	0.00279827	0.02065
C1orf56	-0.73087	0.244788	0.00282905	0.0208011
MT1E	1.48463	0.497609	0.00284953	0.0209419
ATP1B1	1.15049	0.385867	0.00286765	0.0210465
NXF1	-0.76896	0.257957	0.00287347	0.0210815
KIAA0284	1.20107	0.402942	0.00287542	0.0210881
CUL2	0.899098	0.301736	0.00288483	0.0211418
OPA3	1.8101	0.607603	0.00289113	0.0211802
B2M	0.613635	0.206058	0.00290166	0.0212419
TMEM60	1.13909	0.382528	0.00290322	0.0212456
LYPD3	-1.69183	0.568303	0.00291105	0.0212913
CABLES2	0.880981	0.295937	0.00291157	0.0212913
MFAP1	0.833497	0.280088	0.00292186	0.0213511
PLEKHA1	-0.767951	0.258174	0.00293423	0.0214337
BIRC3	0.60504	0.203577	0.00295826	0.0215936
TLE4	-0.821386	0.276387	0.00295992	0.0215979
MDM2	0.727726	0.244896	0.00296284	0.0216113
TTLL3	-1.13081	0.380803	0.00298248	0.0217234
SEC14L1	0.612603	0.206447	0.00300373	0.0218464
MDN1	-0.668198	0.22523	0.00300979	0.0218652
KIF19	-1.63342	0.550655	0.00301391	0.0218652
SYNCRIP	0.714677	0.240905	0.00301083	0.0218652
CD9	1.79697	0.605961	0.00302201	0.0219082
OPRL1	-1.5247	0.514275	0.00302922	0.0219526
ADAM12	1.54887	0.522747	0.00304705	0.0220738
LINGO3	-1.21704	0.410847	0.00305383	0.0220947
NPTN	0.81065	0.273657	0.00305362	0.0220947
RPS11	-0.601006	0.202975	0.00306651	0.022167
MESDC2	0.680605	0.229957	0.00307935	0.0222439
TSPAN4	-1.53112	0.517657	0.00309849	0.0222943
ABCC6	-1.82591	0.617247	0.00309498	0.0222943
MOSPD1	1.1346	0.383795	0.0031139	0.0223813
DENND4B	-0.65222	0.220716	0.00312644	0.0224314
EMP1	1.81426	0.614041	0.00313053	0.0224527
YIPF1	1.02547	0.347237	0.00314479	0.022531
RGL4	-0.699286	0.236804	0.00314691	0.0225381
C1orf216	1.24213	0.420729	0.0031539	0.0225715
TRPS1	1.14067	0.386465	0.00316199	0.022614
ISG20	0.825888	0.279886	0.00316955	0.022652
MN1	-1.73069	0.586606	0.00317415	0.0226769
SPINT2	-1.1457	0.388381	0.00317826	0.0226981
PPP1R8	0.741514	0.251487	0.003193	0.0227792
ALAS1	0.714249	0.242264	0.00319608	0.022785
RPS9	-0.696293	0.236201	0.00319956	0.0228018
PPP1R2P3	-0.777853	0.264064	0.00322229	0.022951
PFDN5	-0.63604	0.215925	0.00322277	0.022951
TTC4	0.971873	0.329956	0.00322468	0.0229565
TSGA10	-1.72522	0.585956	0.00323705	0.0230202
CRYZ	1.33788	0.454434	0.00323933	0.0230283
MRPL36	1.05983	0.360007	0.0032408	0.0230306
GLT8D3	-0.912659	0.310064	0.00324568	0.023049
SULT1A4	-0.87226	0.296533	0.00326597	0.0231849
GGT7	-1.23806	0.421335	0.00329886	0.0234102
RASA4P	-0.704888	0.240021	0.0033164	0.0235264
WDR54	1.00234	0.341363	0.00332159	0.0235466
ACAD10	-0.94282	0.321135	0.00332585	0.023552
OVGP1	-1.35758	0.462403	0.00332565	0.023552
PDDC1	-0.70391	0.239842	0.00333667	0.023612
TSPAN13	1.59323	0.542891	0.00333854	0.023617
ARG1	-1.69373	0.577338	0.00334964	0.0236872
RDH5	-1.19546	0.408144	0.00340034	0.0240372
CXorf15	-0.868268	0.296459	0.00340271	0.0240456
KCNQ1OT1	-1.2128	0.414118	0.0034044	0.0240491
NDUFV2	0.700619	0.239256	0.00340791	0.024057
SRC	-1.62213	0.554014	0.00341187	0.0240766
BCL2L11	1.03276	0.352762	0.0034153	0.0240923
TFDP1	0.727838	0.248646	0.00342025	0.0241188
MRPL51	0.811307	0.277219	0.00342695	0.0241491
HELB	-0.78937	0.269774	0.00343308	0.0241839
IMPDH2	-0.748306	0.255875	0.00345016	0.0242957
SULT1A3	-0.869103	0.297284	0.00346147	0.0243669
ARNTL2	1.63931	0.560946	0.00347338	0.0244421
LACTB	-0.91483	0.313072	0.00347667	0.0244511
MDM4	-0.731635	0.250487	0.00349075	0.0245302
NOTCH1	0.623563	0.213486	0.00349058	0.0245302
PTPRE	-0.676099	0.231505	0.00349525	0.0245447
KEAP1	0.79992	0.273969	0.0035032	0.024592
WDR85	-0.920858	0.315512	0.00351591	0.0246554
APOL1	0.942648	0.323	0.00351819	0.0246628
S100A10	0.754234	0.258464	0.00352129	0.0246759
ADARB1	0.693517	0.237671	0.00352309	0.02468
PION	-1.5508	0.531768	0.00354199	0.0247951
JMJD7-PLA2G4B	-0.987762	0.338697	0.00354144	0.0247951
SASH1	-1.79951	0.617686	0.00357614	0.0250082
C6orf150	1.22269	0.419735	0.00357967	0.0250155
SKIV2L2	0.673806	0.231341	0.00358428	0.025039
NFKBIA	-0.872015	0.299456	0.00359122	0.0250525
CCDC78	-1.67873	0.576507	0.00359242	0.0250525
WDR18	0.754272	0.259043	0.00359388	0.025054
ATP6V1A	0.864012	0.296781	0.00359954	0.0250822
MARK4	0.729742	0.250667	0.0036004	0.0250822
SPINT1	1.38177	0.474773	0.00360983	0.0251131
SGSM2	-0.973651	0.334654	0.00362099	0.0251685
RPS13	-0.769666	0.264567	0.00362404	0.0251685
TMEM175	-0.748603	0.257462	0.00364187	0.0252837
GAS8	-1.45656	0.50105	0.003649	0.0253191
CHGB	1.7951	0.617689	0.00365899	0.0253589
DUSP8	-1.53899	0.529727	0.00366962	0.0254238
RPL6	-0.657562	0.226524	0.00369795	0.0256112
KIAA1949	0.607596	0.209504	0.00372969	0.0258045
C8orf41	1.02873	0.354833	0.00374129	0.0258582
ERLEC1	0.745914	0.257523	0.00377354	0.0260453
TM9SF1	0.934976	0.32282	0.00377616	0.0260456
ELOVL1	0.709105	0.244826	0.00377511	0.0260456
BOD1	-0.954344	0.329619	0.00378803	0.0261006
ANXA2P3	0.903455	0.31206	0.00378995	0.026105
MPP7	-1.28972	0.445656	0.0038038	0.0261914
AMOTL1	-1.67004	0.577284	0.00381682	0.0262721
C14orf181	-1.42834	0.493765	0.00381876	0.0262764
CAPN3	-1.24004	0.428745	0.00382475	0.0263087
BSG	0.622411	0.215273	0.00383703	0.0263752
PRKCB	-0.873621	0.302282	0.0038514	0.0264559
RASSF1	-0.697989	0.241538	0.00385528	0.0264735
PRB3	-1.77967	0.615939	0.00386026	0.0264899
SULT1A1	-1.3719	0.474854	0.00386348	0.0265028
FAM118A	-1.04045	0.360249	0.00387535	0.0265661
PLK3	-0.82785	0.286744	0.00388847	0.026647
APBB3	-1.21784	0.421941	0.00389829	0.0266737
KIF3C	0.914699	0.316919	0.00389898	0.0266737
BAIAP2	-1.41661	0.490775	0.00389592	0.0266737
UBL4A	0.763304	0.264635	0.00392208	0.0267954
SREBF1	1.0384	0.36	0.00392121	0.0267954
ARL17P1	-1.07607	0.37312	0.00392667	0.0268176
APBA2	-1.781	0.617815	0.00394227	0.0268877
CREBZF	-1.11871	0.38805	0.0039402	0.0268877
TPM2	-1.70626	0.592341	0.00397006	0.0270498
NAT9	-1.06625	0.370239	0.00397819	0.0270961
GPC1	1.47205	0.511307	0.00398935	0.0271446
SWAP70	-1.11463	0.387193	0.00399267	0.027158
TP73	1.73512	0.602938	0.00400493	0.0272322
C9orf7	-1.64815	0.572805	0.00401053	0.0272587
KLF3	-0.980863	0.340968	0.00401851	0.0272956
ANKRD13D	-0.827641	0.287714	0.00401967	0.0272956
BST2	0.755743	0.262781	0.00402821	0.0273259
IGLL3	-1.77493	0.617251	0.00403336	0.0273425
CACHD1	-1.7623	0.612971	0.0040402	0.0273796
ATG9B	-0.755627	0.262967	0.00405994	0.027495
CD96	0.730568	0.254314	0.00406979	0.0275524
SP140L	-0.712347	0.248021	0.0040773	0.027594
SLC35A4	0.727445	0.253465	0.00410473	0.0277424
TCTEX1D4	-1.19295	0.415802	0.00411731	0.0278087
DTNBP1	0.945632	0.32964	0.00412187	0.0278251
ZNF580	-0.771703	0.269087	0.00413262	0.0278708
PSAP	-0.815966	0.28462	0.00414561	0.0279437
ZNF331	-1.18865	0.414635	0.00414732	0.0279459
NLN	-1.54953	0.541054	0.0041846	0.0281219
ZNF76	-0.80005	0.279441	0.00419601	0.0281798
BTBD10	0.850803	0.297237	0.0042048	0.02822
SPTBN1	-0.760585	0.265885	0.00422867	0.0283425
XAF1	1.03036	0.360443	0.00425512	0.028502
ALDH18A1	0.749917	0.262358	0.00425813	0.028502
RSL1D1	-0.693347	0.242621	0.00426675	0.0285313
FAM40B	1.67337	0.585545	0.00426602	0.0285313
MYSM1	-0.943263	0.330233	0.00428532	0.028646
HIST1H2AC	-1.40703	0.492628	0.00428786	0.028653
RBM19	-0.667557	0.233736	0.00428969	0.028653
CBLL1	-0.718735	0.251661	0.00429063	0.028653
GJB6	-1.3499	0.47275	0.00429789	0.0286825
GABPB1	0.783179	0.274311	0.00430263	0.0286951
NLGN2	-1.51286	0.529913	0.00430465	0.0286991
SEC23B	0.791421	0.277323	0.00432009	0.028783
RIOK2	1.16563	0.408798	0.00435345	0.0289669
PABPC1	-0.716265	0.251276	0.00436493	0.0290338
GCC2	-0.76451	0.268288	0.00437756	0.0291063
LYPLA2	0.620897	0.217907	0.00438069	0.0291098
GALK1	0.961175	0.337404	0.00438925	0.0291475
PVR	-1.72007	0.603883	0.00439475	0.0291744
HNRNPAB	0.716644	0.251643	0.00440144	0.0292081
MAL	-1.18362	0.415702	0.00440933	0.0292423
GM2A	0.711037	0.249818	0.00442414	0.0293212
TRADD	0.877985	0.30853	0.00443134	0.0293592
LOC100270804	-1.37982	0.485012	0.00444221	0.029412
UBE2S	1.05697	0.371598	0.00444976	0.0294387
TBL2	1.20422	0.42339	0.00445193	0.0294387
C19orf60	-0.792813	0.278795	0.0044591	0.029456
INPP4A	-0.660806	0.232409	0.00446503	0.029485
GFRA2	-1.70683	0.60065	0.00448813	0.02958
TM2D3	1.08654	0.382555	0.00450821	0.0296832
CSGALNACT1	0.7941	0.279609	0.00451075	0.0296903
SNHG6	-0.738097	0.259937	0.00451811	0.029729
SPSB1	0.925337	0.325916	0.00452282	0.029743
SPG20	-1.46381	0.515765	0.00453797	0.0298207
HIATL1	0.837298	0.295057	0.00454323	0.0298456
DCAKD	-0.833904	0.29401	0.00456372	0.0299607
RNF19B	-0.741419	0.261432	0.0045684	0.0299718
GNB2L1	-0.623679	0.220078	0.00459837	0.0300999
HIST2H2BE	-1.29278	0.456178	0.00459788	0.0300999
ZNF267	0.968277	0.341892	0.0046241	0.0302487
PTPRCAP	0.602224	0.212677	0.004631	0.030284
FAU	-0.666005	0.235238	0.00463742	0.0303162
IQSEC2	-1.60955	0.568642	0.00464722	0.0303605
CLU	1.68924	0.596857	0.00465151	0.0303689
C4orf50	1.73874	0.614446	0.00465828	0.0304032
RNF216	-0.741787	0.26217	0.00466344	0.0304265
NOP10	0.705687	0.249486	0.00467574	0.0304777
LOC728855	-1.06123	0.375267	0.0046851	0.0305091
REEP3	0.939068	0.33209	0.00468756	0.0305153
LOC728875	-1.06184	0.375591	0.00469695	0.0305567
PPAPDC1B	1.31648	0.465652	0.00469597	0.0305567
NT5C	0.866598	0.306597	0.00470589	0.030602
SLC7A6OS	-0.722694	0.255757	0.00471768	0.0306096
MX2	1.00997	0.35743	0.00471875	0.0306096
NDUFAB1	0.967774	0.342583	0.00472902	0.0306664
CTNNAL1	1.6375	0.579681	0.00473065	0.0306671
FAM126A	0.931366	0.329905	0.00475562	0.0307866
DRAM1	-1.46202	0.517847	0.00475385	0.0307866
ZNF577	-1.40604	0.498308	0.00477807	0.0308697
BMP8B	1.55173	0.550058	0.00478708	0.0309136
TMEM173	0.687872	0.243921	0.00480145	0.0309767
CYBA	0.639319	0.226722	0.00480481	0.0309884
SGPP1	0.751475	0.266515	0.0048079	0.0309885
NOD2	-0.968829	0.3437	0.00482006	0.0310569
ZCCHC7	-0.807639	0.286545	0.00482427	0.0310642
WSB2	0.710566	0.25212	0.00482684	0.0310708
UBE2A	0.769906	0.27323	0.00483553	0.0311168
C16orf63	0.718319	0.254956	0.00484102	0.0311422
KIAA0040	0.695328	0.246922	0.00486287	0.0312629
TTLL4	-0.845344	0.300293	0.00487673	0.031332
BSN	-1.73282	0.616434	0.00493821	0.0316967
SERPINE2	1.66722	0.59351	0.00496815	0.0318382
NDUFC2	0.630126	0.224331	0.00497092	0.0318458
TCEAL1	-1.15175	0.410124	0.00498053	0.0318467
ZNF662	-1.53644	0.547186	0.00498674	0.0318762
NPIP	-0.946479	0.337095	0.00498888	0.0318798
ZNF17	1.37894	0.491213	0.00499716	0.0319125
KCNQ1	-1.07893	0.384428	0.00500712	0.031966
RPL10A	-0.767817	0.273622	0.00501416	0.0320008
CCDC88A	-1.33278	0.475005	0.0050187	0.0320116
SLC20A2	0.990662	0.353088	0.00502061	0.0320116
SGPP2	1.19696	0.426636	0.00502259	0.032014
UBXN10	1.60394	0.57207	0.00505123	0.0321763
HLA-J	1.3547	0.483306	0.00506312	0.0322308
C17orf58	1.48008	0.528055	0.00506459	0.0322308
DEGS1	0.774761	0.276561	0.00508795	0.0323451
IL18BP	-0.853613	0.304804	0.00510182	0.0324166
RNF187	0.745009	0.266241	0.00513799	0.0326258
NDUFAF1	1.1277	0.403094	0.00514813	0.03268
CAPS	-1.04786	0.374638	0.00515795	0.0327319
FGD6	-1.72229	0.616273	0.00519513	0.0329575
FBXO6	1.04444	0.373797	0.00520394	0.033003
LPAR6	-0.836131	0.299294	0.00521127	0.0330391
EIF1	-0.710959	0.254581	0.0052276	0.033116
C16orf80	0.750703	0.268817	0.00522832	0.033116
TMEM91	-1.25867	0.450819	0.0052388	0.0331407
ECHDC2	-0.970979	0.34784	0.00524718	0.0331729
PRPF3	-0.935712	0.335227	0.00524998	0.0331802
CDC27	0.724754	0.259717	0.00526181	0.0332127
CSNK1A1	0.649411	0.232707	0.00525961	0.0332127
FAM22G	-1.45282	0.520637	0.00526336	0.0332127
EEFSEC	0.739475	0.265	0.00526312	0.0332127
WDR73	-0.987546	0.353933	0.00526746	0.0332282
FLYWCH2	0.983262	0.352573	0.00529012	0.033319
PSMC1	0.636293	0.228312	0.00532072	0.0334908
DNAJB13	-1.24006	0.444986	0.00532425	0.0335026
MRPS36	1.20201	0.431371	0.00532831	0.0335113
CCDC45	-1.08332	0.388781	0.00532897	0.0335113
LTB	0.948521	0.34047	0.00533766	0.0335555
TKTL1	-1.49113	0.535343	0.00534658	0.0335802
MYADM	0.805248	0.289205	0.00536356	0.0336554
OFD1	-0.878868	0.315701	0.00537163	0.0336955
CAPN12	0.787592	0.283011	0.00538752	0.0337742
SLC16A5	-1.16122	0.417413	0.0054035	0.0338533
RAB18	0.70865	0.254872	0.00542883	0.0339803
YPEL2	-0.622147	0.223776	0.00543224	0.0339911
ARGLU1	-0.750237	0.270018	0.00546153	0.0341532
KIF5B	0.606729	0.218514	0.0054929	0.0343098
MTF1	-0.630529	0.227116	0.00549905	0.0343133
ACOT2	1.04922	0.377924	0.00549862	0.0343133
PVT1	-0.792686	0.285791	0.00554299	0.0345179
P2RX7	-1.10117	0.397009	0.00554278	0.0345179
ECHS1	0.662022	0.238696	0.00554582	0.0345197
FAM104A	0.614895	0.221857	0.00557838	0.0346902
PCGF5	0.645037	0.232759	0.00558387	0.034703
NIPA1	0.770968	0.27824	0.0055906	0.0347341
MASP2	-1.14104	0.412167	0.00563318	0.0349879
ZNF605	-1.16824	0.422269	0.00566477	0.0351479
DHDDS	0.785768	0.284057	0.00567082	0.0351567
MMP11	-1.70075	0.615265	0.00570531	0.0353596
EML2	0.884462	0.320028	0.00571497	0.0353977
ZNF395	-0.646338	0.233929	0.00572787	0.0354667
ADH5	0.650826	0.235645	0.00574678	0.035551
ELK1	0.651505	0.235943	0.00575752	0.0356066
ABCA5	-0.949596	0.343986	0.00577013	0.0356577
FBLN5	-1.49336	0.541225	0.00579412	0.035789
TMEM119	1.25094	0.45349	0.00580714	0.0358584
PTK2	-1.68208	0.610098	0.00583242	0.0359595
CMTM4	-1.38888	0.503816	0.00583847	0.0359858
TMX3	0.682632	0.247705	0.00585453	0.0360517
ZNF276	-0.705318	0.256017	0.00586988	0.0361241
FAM117B	-1.15389	0.419543	0.00595328	0.0366038
SC4MOL	0.866209	0.315017	0.00596455	0.036662
GBP1	1.02086	0.37145	0.00599059	0.0367884
TPPP	1.69733	0.618016	0.00602493	0.036988
NINJ1	-1.06315	0.387358	0.00605831	0.0371477
MRI1	-0.724855	0.264094	0.00605693	0.0371477
LPCAT3	0.74225	0.27047	0.00606403	0.0371704
CCNG2	0.75449	0.275002	0.0060773	0.0372302
CCNL1	-0.911091	0.332289	0.00610921	0.0374142
ATP6V1C2	0.77402	0.282531	0.00615162	0.0376397
POLR1D	-0.664083	0.242395	0.00615	0.0376397
TMEM33	0.752137	0.274752	0.00619059	0.0378356
CKAP2L	1.52376	0.556829	0.00620977	0.0379379
DNAJA1	0.701403	0.256461	0.00623935	0.038084
CTLA4	0.929099	0.339713	0.00623888	0.038084
LYSMD1	-1.46	0.534322	0.0062869	0.0383511
CASP7	0.884564	0.323863	0.00630868	0.0384374
PSTPIP2	-1.03845	0.380425	0.00633915	0.0385859
SERPINF1	-1.57541	0.577128	0.00633831	0.0385859
BLK	-1.19631	0.438359	0.00635154	0.0386401
USP14	0.649488	0.238057	0.00636641	0.0386955
MSL1	-0.643245	0.235847	0.00638397	0.0387906
C7orf41	-1.02789	0.376946	0.00639337	0.0388281
MXD1	-0.933113	0.342206	0.00639592	0.0388281
COPB2	0.86362	0.316777	0.00640549	0.0388628
SNN	-0.944922	0.346653	0.00641379	0.0389015
LOC100294362	0.958995	0.3522	0.00647176	0.0392195
PPP2R4	0.641793	0.235774	0.00648748	0.0392657
ZNF490	0.977903	0.359337	0.00650036	0.0393319
SLC5A10	1.60977	0.591667	0.00651384	0.0393898
C15orf24	0.667034	0.245536	0.00659481	0.0398197
NEURL4	-0.903381	0.332587	0.00660313	0.0398461
LPXN	0.679236	0.250191	0.00663032	0.0399862
S1PR4	0.624445	0.230035	0.00663638	0.0399988
PDCL3	0.893838	0.329317	0.00664321	0.040028
C6orf204	-0.89387	0.329588	0.00668616	0.0402543
LAMC3	-1.58088	0.582909	0.00668675	0.0402543
PPARG	1.6588	0.611771	0.00669862	0.0402903
DRAP1	0.604752	0.223211	0.00674191	0.0405138
C12orf47	-0.775566	0.286304	0.00675085	0.0405433
STON1	-1.44118	0.532114	0.00676091	0.0405917
RABL2B	-0.627229	0.231629	0.00677094	0.0406156
NSUN5	-0.820989	0.303348	0.00680124	0.0407609
SPTY2D1	0.839404	0.310254	0.0068194	0.0408334
DAGLB	-1.14168	0.422044	0.00682772	0.0408508
ZNF410	0.770368	0.284784	0.00682839	0.0408508
SLC39A6	0.744117	0.275372	0.00688769	0.0411323
SSNA1	0.750579	0.277844	0.00690392	0.0411927
MANBA	-0.918658	0.340138	0.00691655	0.0412558
MTCH2	0.725279	0.26872	0.00695453	0.0414578
POTEF	0.839225	0.310951	0.00695684	0.0414593
TTLL11	-1.35774	0.503428	0.00699699	0.0416863
ALG3	0.672632	0.249432	0.00700391	0.0417152
SETD5	-0.602181	0.22343	0.0070355	0.0418291
LQK1	1.65429	0.61386	0.00704083	0.0418362
FNBP4	-0.72353	0.268614	0.00706927	0.0419804
RHOC	0.993806	0.368988	0.00707429	0.0419979
C17orf62	0.66568	0.24744	0.00713957	0.0423107
EEF1A2	1.53417	0.570592	0.00717237	0.0424833
SCML4	-0.864059	0.321405	0.00717992	0.0425123
PLEKHB2	0.612741	0.227986	0.0071961	0.0425581
CYB5B	0.681529	0.253569	0.0071937	0.0425581
PFKFB4	-1.40763	0.523872	0.00721031	0.0426297
GLT25D2	1.65137	0.614632	0.00721499	0.0426448
TAF9B	0.713227	0.265695	0.00726635	0.0429358
SFXN3	0.786999	0.29322	0.00727497	0.0429615
TIGD5	1.17574	0.438348	0.00731361	0.0431648
PLAA	0.690462	0.257617	0.00735811	0.0433214
SPRYD3	0.791079	0.295207	0.00736792	0.0433454
SERPINH1	1.17144	0.437193	0.00737421	0.0433697
CAMSAP1L1	-1.32527	0.494796	0.00739698	0.0434744
PML	0.682264	0.254969	0.00745361	0.0437346
PTGS1	-1.50124	0.561009	0.00745155	0.0437346
ATP2B4	0.901189	0.336887	0.00747193	0.0438039
CD27	0.713107	0.26661	0.00747911	0.0438332
GCC1	0.729426	0.272728	0.00748294	0.043843
TMED3	0.7352	0.275057	0.00751985	0.0439953
FOXP4	0.773644	0.289437	0.00751936	0.0439953
FCGBP	-1.32359	0.49524	0.00752596	0.0440183
SNED1	-1.20924	0.452569	0.00754126	0.0440694
[truncated: 76 more rows]

## Sheet: JIA SF vs PB iaJIA Treg cells
Differential expression comparing JIA SF Treg cells versus PB iaJIA Treg cells, sorted on p-adjusted value (padj, calculated using the Benjamini and Hochberg method)
Gene symbol	log2FoldChange	lfcSE	p-value	padj
CXCR6	6.18482	0.327578	1.65219e-79	3.63714e-75
FOSB	-4.35638	0.252179	7.2627e-67	7.99406e-63
AK5	-6.83659	0.422561	7.09955e-59	3.90724e-55
RNF144A	-5.6464	0.358562	7.16152e-56	2.62756e-52
TNFRSF18	3.61306	0.230408	2.0354e-55	6.40103e-52
DENND5A	-3.78401	0.241812	3.39765e-55	9.34948e-52
AFF3	-6.16582	0.402651	6.25395e-53	1.37674e-49
TCEA3	-5.81979	0.386563	3.19049e-51	5.85296e-48
AEBP1	-4.73575	0.315825	7.93306e-51	1.34337e-47
RICS	-7.16163	0.478971	1.50877e-50	2.37244e-47
MS4A1	-6.8449	0.474508	3.58989e-47	4.64869e-44
CST7	3.68177	0.255486	4.42451e-47	5.41117e-44
MYO15B	-4.76695	0.332605	1.3772e-46	1.51589e-43
NOG	-5.95135	0.415187	1.33899e-46	1.51589e-43
JUN	-2.87962	0.205525	1.33406e-44	1.33491e-41
CCR5	4.82147	0.349786	3.17908e-43	3.0428e-40
SUSD4	-5.75821	0.419695	7.70904e-43	6.78827e-40
TCF7	-3.45066	0.255092	1.08136e-41	8.8167e-39
LAG3	3.91391	0.290352	2.05439e-41	1.41329e-38
FRMD4B	3.00314	0.227848	1.13649e-39	7.58143e-37
IL32	1.76352	0.136946	6.02716e-38	3.90241e-35
LEF1	-2.37047	0.18438	7.91203e-38	4.8382e-35
IGF1R	-4.73637	0.370125	1.71109e-37	9.91262e-35
WHAMML1	-3.9935	0.314491	6.04213e-37	2.94414e-34
CXCR3	3.88414	0.305747	5.63468e-37	2.94414e-34
MAF	2.89488	0.232413	1.30113e-35	5.72863e-33
NETO2	2.81209	0.226397	2.00818e-35	8.50156e-33
TLR5	-5.40195	0.436497	3.5388e-35	1.46987e-32
PECAM1	-4.29122	0.347951	6.02816e-35	2.45748e-32
GPA33	-3.1251	0.253627	6.92656e-35	2.77239e-32
WHAMML2	-6.19287	0.505022	1.43873e-34	5.65575e-32
EDAR	-6.61908	0.543418	3.95094e-34	1.52589e-31
HVCN1	-3.32291	0.27522	1.45555e-33	5.43095e-31
CSF1	3.41318	0.284328	3.36955e-33	1.23629e-30
APOBEC3H	3.50637	0.293026	5.35077e-33	1.93101e-30
AXIN2	-3.96377	0.334105	1.82414e-32	6.47688e-30
IL1R1	3.96268	0.334814	2.56003e-32	8.94548e-30
MAN1C1	-3.86857	0.327722	3.70338e-32	1.27385e-29
CD22	-6.64702	0.563975	4.60764e-32	1.5605e-29
PHTF2	1.8542	0.160256	5.83227e-31	1.86075e-28
TMIGD2	-3.90231	0.33925	1.27757e-30	3.85267e-28
FAM153A	-5.29862	0.462224	2.01592e-30	5.9971e-28
PLXDC1	-5.03972	0.441673	3.70505e-30	1.08751e-27
IL2RB	1.6668	0.146418	5.03381e-30	1.45808e-27
GAL3ST4	-3.16653	0.281843	2.74188e-29	7.83894e-27
SORBS3	-2.97898	0.267949	1.02903e-28	2.90424e-26
F2R	4.12677	0.374989	3.61262e-28	1.00669e-25
AIF1	-5.19223	0.477653	1.59694e-27	4.34013e-25
SERPINB6	-3.69885	0.341167	2.18217e-27	5.85833e-25
PDCD1	3.61325	0.335258	4.39533e-27	1.16577e-24
ACTN1	-3.07518	0.286324	6.5882e-27	1.72658e-24
FAM129C	-6.12759	0.57316	1.12272e-26	2.90772e-24
ACTN4	1.69446	0.159223	1.89936e-26	4.86192e-24
PCSK5	-5.51491	0.519946	2.77386e-26	7.01881e-24
FOS	-2.97833	0.281221	3.29093e-26	8.23257e-24
HSPG2	-4.85831	0.466729	2.24933e-25	5.44139e-23
SYK	-4.92705	0.475497	3.6959e-25	8.84365e-23
C2orf89	-2.51606	0.243339	4.6586e-25	1.091e-22
CTSC	2.41806	0.235186	8.54166e-25	1.95871e-22
FAM65B	-1.83802	0.179119	1.05099e-24	2.38522e-22
WDFY4	-3.70128	0.361867	1.48128e-24	3.29382e-22
ALS2CL	-3.23287	0.317835	2.65711e-24	5.67899e-22
ATM	-1.82924	0.18007	3.0379e-24	6.43043e-22
ZNRF1	3.28559	0.323529	3.13275e-24	6.56804e-22
SLC27A2	4.71911	0.464901	3.28733e-24	6.82709e-22
GPRASP1	-2.78117	0.274638	4.2059e-24	8.57303e-22
TMEM170B	-5.92924	0.586041	4.62375e-24	9.33828e-22
RCAN2	5.84554	0.579242	6.01101e-24	1.19213e-21
VNN2	-4.20444	0.417192	6.91648e-24	1.34743e-21
NFIX	-5.10597	0.507138	7.63576e-24	1.46168e-21
NCKAP5L	-2.73996	0.274134	1.60326e-23	3.04261e-21
RIMKLB	-4.94597	0.495539	1.84608e-23	3.44403e-21
SH2D2A	2.29417	0.231181	3.28422e-23	6.02489e-21
BANK1	-5.7637	0.583	4.77467e-23	8.61554e-21
ZNF467	-4.98967	0.504896	4.95483e-23	8.86794e-21
FAS	1.64859	0.168624	1.41686e-22	2.41788e-20
SCML1	-4.45926	0.456738	1.61839e-22	2.74056e-20
HDAC5	-1.86456	0.191624	2.23843e-22	3.62329e-20
GCNT4	-2.22575	0.228835	2.32525e-22	3.73635e-20
CR1	-5.37066	0.557638	5.91025e-22	9.16255e-20
EPHA1	-3.65848	0.380282	6.55412e-22	1.00897e-19
VDR	2.74893	0.286673	8.8865e-22	1.33991e-19
LPHN1	-2.39125	0.250763	1.48588e-21	2.18068e-19
KCNQ5	-4.43861	0.466247	1.73407e-21	2.51143e-19
RBMS3	-3.87787	0.409381	2.73217e-21	3.88038e-19
IRF8	-4.502	0.475811	3.02847e-21	4.27364e-19
ACCN2	-4.13448	0.440552	6.30485e-21	8.67468e-19
HOOK1	-4.47495	0.477598	7.27416e-21	9.94617e-19
NR4A2	-3.44111	0.36785	8.38799e-21	1.13983e-18
NBEA	-5.52923	0.59305	1.1269e-20	1.52194e-18
LMTK3	-2.4542	0.263425	1.20273e-20	1.60466e-18
MAML2	-1.87239	0.201344	1.41173e-20	1.87216e-18
IL6ST	-2.07126	0.22289	1.50391e-20	1.98246e-18
USP6NL	-4.03232	0.434438	1.66822e-20	2.17304e-18
DBNDD1	-5.18041	0.559941	2.20922e-20	2.84408e-18
BCL2L1	1.97159	0.213654	2.75849e-20	3.53055e-18
DGKD	-1.68347	0.182541	2.90402e-20	3.69532e-18
ITGA3	2.23898	0.243991	4.45293e-20	5.5697e-18
CTSA	1.60136	0.174751	5.01715e-20	6.20492e-18
IL12RB2	2.87366	0.314192	5.89747e-20	7.2126e-18
CD2	1.80417	0.199044	1.25529e-19	1.51835e-17
SURF4	1.61986	0.178744	1.27515e-19	1.53395e-17
SDC4	3.33306	0.367853	1.29427e-19	1.54848e-17
LY9	-2.23365	0.247146	1.59901e-19	1.90273e-17
FLT4	-3.9645	0.440075	2.08534e-19	2.4549e-17
PRF1	2.04979	0.227592	2.12871e-19	2.49263e-17
ROBO3	-3.86466	0.42926	2.19448e-19	2.55604e-17
FCRL1	-4.0524	0.451094	2.62298e-19	3.02315e-17
PAX5	-4.71004	0.525595	3.20755e-19	3.67766e-17
GNG7	-4.22015	0.471436	3.50042e-19	3.99265e-17
HPGD	2.60201	0.290719	3.54675e-19	4.02465e-17
NR3C2	-3.6845	0.413689	5.26955e-19	5.85879e-17
TNFRSF1B	1.74444	0.196618	7.16935e-19	7.8913e-17
ACP5	2.17131	0.245234	8.44196e-19	9.24584e-17
EPHB4	-2.88396	0.325966	8.9556e-19	9.71175e-17
TNFRSF8	3.564	0.404328	1.20077e-18	1.27699e-16
KIAA0125	-5.15622	0.585133	1.22873e-18	1.30045e-16
FCER2	-4.75249	0.539832	1.32426e-18	1.38821e-16
PARD6G	4.609	0.527731	2.46652e-18	2.56122e-16
FCER1G	-2.75857	0.31787	4.01776e-18	4.11382e-16
IRS1	-3.91132	0.451271	4.42293e-18	4.5077e-16
IFNGR2	-2.90847	0.336659	5.65934e-18	5.74123e-16
HSPA1B	2.83305	0.328444	6.3711e-18	6.43364e-16
TNFRSF4	2.733	0.316924	6.49339e-18	6.52719e-16
C5AR1	-4.5171	0.524491	7.15763e-18	7.16218e-16
SLC35F2	1.73564	0.201621	7.40753e-18	7.37871e-16
PRNP	1.72896	0.200991	7.81959e-18	7.61684e-16
BATF	2.49786	0.291575	1.06408e-17	1.03192e-15
LGALS3	2.9276	0.342637	1.29282e-17	1.24825e-15
KALRN	-3.15286	0.369825	1.52444e-17	1.46546e-15
BACH2	-2.94759	0.346139	1.65677e-17	1.58574e-15
JUNB	-2.2384	0.263869	2.19469e-17	2.09151e-15
TBX21	2.53815	0.299982	2.65053e-17	2.50423e-15
PFKP	1.39503	0.165052	2.86152e-17	2.69203e-15
PTK2	-4.36547	0.516639	2.91926e-17	2.72307e-15
LOC283663	-3.06493	0.363477	3.39128e-17	3.15003e-15
RNF130	-3.59984	0.428029	4.09057e-17	3.78361e-15
SLAMF1	1.67557	0.199348	4.26955e-17	3.93263e-15
PHLDA1	3.35107	0.398747	4.31522e-17	3.95813e-15
SYT11	2.47382	0.295761	6.05043e-17	5.48124e-15
SLC40A1	-3.99132	0.478982	7.88691e-17	7.11567e-15
CEACAM1	1.80348	0.217462	1.10127e-16	9.89521e-15
TPI1	1.49138	0.180256	1.29838e-16	1.16189e-14
HSBP1L1	-2.77925	0.336283	1.40138e-16	1.24395e-14
ANTXR2	2.49022	0.301365	1.41907e-16	1.2546e-14
PADI4	-4.86797	0.589785	1.53434e-16	1.35108e-14
LOC641518	-2.52327	0.306526	1.84365e-16	1.61697e-14
PRDX1	1.40221	0.170461	1.9353e-16	1.67074e-14
RASGRP2	-2.07155	0.252191	2.13539e-16	1.83627e-14
LYN	-4.12567	0.503363	2.48073e-16	2.10853e-14
TNS4	4.12084	0.50347	2.72607e-16	2.2993e-14
TCTN1	-3.0414	0.371856	2.86244e-16	2.39596e-14
SLA2	1.35623	0.165849	2.89731e-16	2.41596e-14
HSPA1A	2.61124	0.319717	3.15219e-16	2.61858e-14
EBF4	-3.95988	0.485274	3.34745e-16	2.77033e-14
CBFA2T3	-4.46916	0.548003	3.48158e-16	2.87054e-14
PTPRS	-4.11901	0.506454	4.1868e-16	3.43911e-14
PDE7A	-1.33979	0.164778	4.26098e-16	3.48703e-14
ZBTB10	-3.82485	0.470839	4.53e-16	3.67983e-14
APOBEC3C	2.17291	0.268228	5.45134e-16	4.39582e-14
FCRL2	-5.02037	0.624372	8.93501e-16	7.12664e-14
PRRT1	-4.55443	0.566499	9.01286e-16	7.16278e-14
UBE2E2	-4.78986	0.595862	9.09191e-16	7.19962e-14
ARHGEF11	-1.82947	0.227609	9.14925e-16	7.21905e-14
COMMD7	1.31743	0.164296	1.06915e-15	8.34622e-14
DCHS1	-4.58765	0.574832	1.45334e-15	1.11867e-13
LAYN	2.7827	0.348971	1.53602e-15	1.17819e-13
LOC389333	3.07627	0.385981	1.58684e-15	1.21294e-13
COL6A2	-2.47939	0.31202	1.92261e-15	1.45946e-13
TLE2	-2.69382	0.339466	2.09697e-15	1.57552e-13
ZNF629	-3.73833	0.47115	2.11372e-15	1.5827e-13
TSPAN17	1.64222	0.207106	2.20329e-15	1.63863e-13
SLC7A5	2.29515	0.28944	2.19824e-15	1.63863e-13
SH3RF3	-3.3596	0.423983	2.3019e-15	1.7062e-13
MYO1C	1.88996	0.239022	2.63547e-15	1.92749e-13
LRRK2	-4.82649	0.61052	2.66792e-15	1.94475e-13
FUT8	2.16626	0.274218	2.79403e-15	2.02996e-13
LDHA	1.71496	0.217567	3.20981e-15	2.32436e-13
POU6F1	-1.68259	0.213492	3.23988e-15	2.33845e-13
IL2RG	1.28193	0.162827	3.46421e-15	2.48408e-13
TMEM176B	-4.6264	0.587892	3.56122e-15	2.54535e-13
SLC14A1	-2.41707	0.307292	3.66953e-15	2.61427e-13
GCOM1	-4.87877	0.621213	4.04194e-15	2.8519e-13
NFKBIZ	-1.56916	0.199833	4.08335e-15	2.87191e-13
GADD45B	-1.30439	0.166268	4.32541e-15	3.00377e-13
MYL6	1.33479	0.170337	4.64497e-15	3.19545e-13
HN1	2.0012	0.255664	4.97746e-15	3.40291e-13
SESN3	-1.94431	0.248459	5.05684e-15	3.44648e-13
OBSCN	-2.37989	0.304807	5.81645e-15	3.9157e-13
TCL1A	-4.8651	0.623238	5.89543e-15	3.94474e-13
NDRG1	1.28599	0.165245	7.1213e-15	4.72193e-13
RGS2	-2.60791	0.335214	7.26291e-15	4.80137e-13
SNAI1	-4.46543	0.575554	8.59449e-15	5.65086e-13
BCL11A	-4.8126	0.620347	8.63408e-15	5.65686e-13
ZNF516	-4.16069	0.536463	8.77945e-15	5.73504e-13
C1orf228	-3.38854	0.437559	9.62065e-15	6.21082e-13
MTHFD2	1.53119	0.198255	1.13309e-14	7.25111e-13
CDC42BPG	-2.47244	0.320182	1.14538e-14	7.30853e-13
JUP	-4.38979	0.568822	1.18775e-14	7.557e-13
CD79A	-2.53759	0.328848	1.1947e-14	7.57928e-13
ENO1	1.79357	0.232634	1.25975e-14	7.94615e-13
TTC3	-1.5485	0.201971	1.76181e-14	1.09871e-12
HCP5	1.23037	0.16051	1.78306e-14	1.10882e-12
BCL2A1	-2.80494	0.366423	1.93431e-14	1.19612e-12
CHPF	1.90628	0.249055	1.94708e-14	1.20065e-12
CD244	-2.81792	0.368596	2.08929e-14	1.27406e-12
STAT3	0.991116	0.129748	2.19302e-14	1.33362e-12
ZNF282	1.69429	0.221905	2.25483e-14	1.36743e-12
LOC221442	-2.47767	0.32469	2.33169e-14	1.41016e-12
GPR68	2.26449	0.296862	2.38272e-14	1.43315e-12
SYDE2	-4.69209	0.615409	2.45267e-14	1.46721e-12
LGALS1	2.51032	0.329647	2.63334e-14	1.56677e-12
TPCN1	-1.89333	0.249062	2.91914e-14	1.72284e-12
PMF1	1.48544	0.195983	3.47068e-14	2.03201e-12
RNF175	-4.37023	0.577246	3.70878e-14	2.15992e-12
PTPN7	1.56768	0.20726	3.91426e-14	2.27358e-12
PLD4	-4.78444	0.633361	4.21928e-14	2.43788e-12
ITPRIPL1	2.33917	0.309934	4.44374e-14	2.56085e-12
SLC29A2	-2.46742	0.327162	4.63218e-14	2.66247e-12
PTMS	2.79952	0.371386	4.77112e-14	2.73519e-12
ISM1	-4.77414	0.634997	5.54666e-14	3.17154e-12
BTK	-4.71862	0.628458	5.99221e-14	3.41742e-12
PELI2	-3.48347	0.46458	6.47462e-14	3.68301e-12
FAM110C	4.40529	0.588328	7.00337e-14	3.9633e-12
TXN	1.86375	0.249295	7.65669e-14	4.32191e-12
CASP8AP2	-1.53968	0.206033	7.84062e-14	4.40315e-12
NUAK2	-2.65729	0.355852	8.18036e-14	4.58225e-12
C1orf162	-3.21148	0.430745	8.94391e-14	4.99724e-12
TMEM200A	4.4139	0.592918	9.74086e-14	5.41503e-12
BEX4	-1.63469	0.219662	9.92997e-14	5.50626e-12
MAPKAPK3	1.24289	0.167241	1.07187e-13	5.9287e-12
RIMS3	3.17763	0.427624	1.07854e-13	5.95062e-12
SH2D1A	1.43918	0.19413	1.23008e-13	6.75286e-12
AGPAT2	2.03764	0.275001	1.26707e-13	6.93863e-12
LIMK2	-1.16766	0.157847	1.38896e-13	7.58722e-12
LDLR	2.38281	0.322316	1.43792e-13	7.81588e-12
BTBD3	-4.06586	0.550061	1.45027e-13	7.86359e-12
MAPKAPK2	1.35999	0.184001	1.45503e-13	7.87004e-12
HLA-A	1.36234	0.184416	1.49835e-13	8.08446e-12
PKM2	1.35771	0.1843	1.74701e-13	9.40309e-12
ICOS	1.60532	0.218056	1.81214e-13	9.70618e-12
KIAA0922	-1.40374	0.19072	1.83638e-13	9.78842e-12
FOXP3	1.51842	0.206596	1.98604e-13	1.05351e-11
EDARADD	1.55456	0.211584	2.0231e-13	1.07059e-11
YWHAH	1.95714	0.266547	2.09528e-13	1.10085e-11
DUSP16	1.4571	0.198774	2.2936e-13	1.19932e-11
ZNF154	-2.9819	0.407995	2.6978e-13	1.4007e-11
LY86	-4.68112	0.645503	4.10981e-13	2.11386e-11
SYNGR3	3.00907	0.414989	4.13846e-13	2.12364e-11
PERP	2.34126	0.322968	4.19296e-13	2.1466e-11
NACC1	1.14093	0.157417	4.2343e-13	2.16274e-11
S100A4	1.93069	0.266921	4.71704e-13	2.39817e-11
HAVCR2	2.65748	0.367649	4.89105e-13	2.47521e-11
SIT1	1.62548	0.225352	5.47038e-13	2.75572e-11
FLJ37307	-3.79446	0.527875	6.56611e-13	3.30015e-11
FGR	-4.41943	0.614947	6.63835e-13	3.31797e-11
YWHAG	1.56411	0.217645	6.6468e-13	3.31797e-11
CCR9	-3.39318	0.473323	7.56309e-13	3.74143e-11
JAKMIP1	2.32641	0.325448	8.78493e-13	4.33613e-11
CRIP1	1.79581	0.25182	9.94233e-13	4.89643e-11
CCR4	1.99555	0.280289	1.08228e-12	5.31817e-11
PGAM1	1.55878	0.219088	1.1204e-12	5.49319e-11
GALM	1.65277	0.23328	1.39142e-12	6.79171e-11
NAPSB	-4.22952	0.598785	1.62348e-12	7.90691e-11
ZNF238	-2.49051	0.352644	1.63681e-12	7.95425e-11
ARPP19	1.11197	0.157522	1.67524e-12	8.12307e-11
SLC16A1	2.35927	0.334253	1.68498e-12	8.15235e-11
NUCB1	0.953039	0.135037	1.69358e-12	8.17596e-11
EXPH5	-3.57973	0.507359	1.71841e-12	8.26274e-11
SLCO4A1	3.2921	0.467623	1.9213e-12	9.17472e-11
CDK5R1	-2.91424	0.414445	2.04086e-12	9.66184e-11
PLEKHH2	-4.55039	0.647389	2.08261e-12	9.8383e-11
SVIL	-2.59751	0.369764	2.14409e-12	1.01071e-10
DDR1	-2.68211	0.381857	2.15852e-12	1.01534e-10
ADAMTS10	-2.95939	0.421531	2.20975e-12	1.03722e-10
NCF4	1.49281	0.212756	2.27413e-12	1.06516e-10
DNMT3A	-1.45378	0.207293	2.33001e-12	1.08902e-10
TMOD2	-2.17466	0.310544	2.50989e-12	1.17061e-10
GPR137B	2.19792	0.314037	2.57924e-12	1.20041e-10
CCND2	1.47874	0.21144	2.67758e-12	1.24355e-10
BCL9L	-1.51211	0.216485	2.85252e-12	1.32201e-10
REEP5	1.40745	0.201587	2.91368e-12	1.34752e-10
SEL1L3	1.61138	0.230957	3.01664e-12	1.39221e-10
PIM2	1.48104	0.212373	3.08631e-12	1.42138e-10
GPC2	-3.01287	0.432447	3.23712e-12	1.48773e-10
C11orf21	-2.00836	0.288283	3.24622e-12	1.4888e-10
SLC41A2	4.346	0.624293	3.3673e-12	1.54112e-10
KLF7	-2.01692	0.289811	3.41607e-12	1.56019e-10
FAM129A	2.1227	0.305224	3.53631e-12	1.61177e-10
CKLF	1.92906	0.277698	3.74196e-12	1.69847e-10
TIGIT	1.85516	0.267073	3.75136e-12	1.69922e-10
SIK1	-2.54304	0.366794	4.11533e-12	1.85645e-10
ARNTL2	3.57057	0.515485	4.31021e-12	1.94039e-10
CCDC22	1.4695	0.212424	4.58845e-12	2.06143e-10
SIGLEC5	-4.38141	0.634008	4.82409e-12	2.15849e-10
TPP1	1.51109	0.218887	5.07246e-12	2.26501e-10
PCBP4	1.33958	0.19412	5.17046e-12	2.3041e-10
RAB11FIP1	1.61077	0.23367	5.44896e-12	2.4233e-10
SPEG	-3.51502	0.511364	6.25057e-12	2.77419e-10
C17orf28	-2.46682	0.359919	7.19005e-12	3.16564e-10
ZNF204	-3.41663	0.500205	8.46444e-12	3.71187e-10
LOC541471	2.16606	0.317159	8.5167e-12	3.72737e-10
RPS3A	-1.91063	0.279891	8.70992e-12	3.80437e-10
ADAM28	-3.81692	0.559388	8.89131e-12	3.87591e-10
PRDX4	2.07135	0.303735	9.1288e-12	3.97157e-10
HPRT1	1.3424	0.19732	1.02353e-11	4.44416e-10
MUC1	3.38239	0.49735	1.04029e-11	4.50806e-10
ZMAT1	-2.5568	0.376131	1.06354e-11	4.59975e-10
SORT1	-4.35031	0.641538	1.19301e-11	5.13951e-10
CLMN	-4.09687	0.604255	1.20149e-11	5.16487e-10
RPS6	-1.41943	0.209362	1.20359e-11	5.16487e-10
RYR1	2.25141	0.332284	1.23916e-11	5.27636e-10
C17orf96	3.30683	0.48865	1.31235e-11	5.57723e-10
KCNH3	-2.54428	0.376889	1.47104e-11	6.21566e-10
PPP1R16B	1.4115	0.209314	1.54687e-11	6.52351e-10
ADD3	-1.04962	0.155691	1.56569e-11	6.59027e-10
GVIN1	-1.34908	0.2003	1.63599e-11	6.87305e-10
SNHG1	-1.87917	0.279169	1.68175e-11	7.05182e-10
TNFRSF13C	-2.65967	0.395159	1.68927e-11	7.06988e-10
TMEM50A	1.13729	0.16899	1.69776e-11	7.09194e-10
CAMK4	-1.35045	0.200759	1.73516e-11	7.23443e-10
EPHA4	-2.67455	0.397696	1.75468e-11	7.30199e-10
BLNK	-4.31051	0.641244	1.79116e-11	7.41175e-10
CD99	1.55448	0.231246	1.79001e-11	7.41175e-10
HCK	-4.41335	0.656671	1.80741e-11	7.46496e-10
CLEC11A	-4.05643	0.604707	1.97176e-11	8.0982e-10
CR2	-4.34249	0.64842	2.12698e-11	8.70323e-10
AMIGO1	-2.56466	0.383101	2.16437e-11	8.8234e-10
STAB1	-4.1434	0.619154	2.20079e-11	8.9553e-10
CDH23	-3.87115	0.578509	2.20761e-11	8.9665e-10
TMCO1	1.16786	0.174737	2.33228e-11	9.45541e-10
ACVR1C	-4.32766	0.647582	2.34427e-11	9.48652e-10
EEA1	-1.42699	0.213607	2.38189e-11	9.60345e-10
MLXIP	-1.38645	0.207557	2.39214e-11	9.62715e-10
CMTM3	1.12019	0.167795	2.45586e-11	9.86556e-10
LOC147727	-1.72736	0.258983	2.56216e-11	1.02365e-09
TMEM220	-2.47851	0.371808	2.62719e-11	1.04773e-09
SEMA4C	-2.77354	0.416223	2.67201e-11	1.06368e-09
HIP1R	-1.76983	0.265615	2.6807e-11	1.06521e-09
CHST12	1.72511	0.259011	2.73107e-11	1.08133e-09
ANXA4	2.07683	0.312107	2.848e-11	1.12358e-09
PHF1	-0.975624	0.146624	2.85428e-11	1.12404e-09
C17orf68	-1.44983	0.218201	3.043e-11	1.19409e-09
SNTA1	2.21035	0.333441	3.38167e-11	1.31759e-09
BSG	1.05572	0.159629	3.75012e-11	1.45857e-09
GZMB	2.20421	0.333444	3.83163e-11	1.48764e-09
ADAMTS17	-3.05001	0.461532	3.88416e-11	1.50538e-09
MAPK11	1.98844	0.300939	3.91002e-11	1.51275e-09
RHBDD2	1.1661	0.176547	3.97469e-11	1.53507e-09
CLIC1	1.58333	0.23976	4.00795e-11	1.5452e-09
SMURF2	-1.65711	0.251111	4.13661e-11	1.59202e-09
SNPH	-1.77568	0.269333	4.31318e-11	1.65707e-09
SPEF2	-4.10493	0.622777	4.35929e-11	1.67187e-09
GGT1	1.69992	0.258132	4.53444e-11	1.73602e-09
ACOT7	1.63911	0.249052	4.65967e-11	1.77471e-09
TRIO	-2.78644	0.423703	4.81976e-11	1.83251e-09
TNFSF12	1.07525	0.163514	4.83689e-11	1.83585e-09
PM20D2	-2.21852	0.337684	5.03756e-11	1.90873e-09
NAT13	1.32199	0.201477	5.32645e-11	2.01126e-09
IL12RB1	1.07001	0.16337	5.7687e-11	2.17452e-09
NF2	1.15727	0.176761	5.86549e-11	2.20723e-09
PPIL1	1.63722	0.250267	6.07468e-11	2.27816e-09
GALNT10	1.31614	0.201238	6.14374e-11	2.30014e-09
SESN1	-2.20219	0.337465	6.7686e-11	2.51696e-09
SFI1	-1.55693	0.238622	6.81397e-11	2.52956e-09
CYB5R3	0.904914	0.138706	6.84629e-11	2.53301e-09
VCP	1.18059	0.181023	6.94902e-11	2.56241e-09
SLC11A1	-3.22415	0.494556	7.06507e-11	2.60084e-09
RBPJ	1.80613	0.277078	7.10219e-11	2.61014e-09
KDSR	1.50846	0.231481	7.1948e-11	2.63977e-09
GAPDH	1.36242	0.209209	7.40245e-11	2.70709e-09
OSCAR	-4.03246	0.619244	7.42035e-11	2.70898e-09
C14orf129	1.72053	0.264669	7.9949e-11	2.90429e-09
PLP2	1.58652	0.244189	8.18827e-11	2.96963e-09
SLC35E4	2.84997	0.439411	8.82162e-11	3.17838e-09
NDFIP2	2.74303	0.422953	8.84837e-11	3.18281e-09
FBXO45	1.74598	0.269965	9.96872e-11	3.56832e-09
IGJ	-3.79868	0.588304	1.068e-10	3.80435e-09
ARHGEF18	-1.12904	0.174901	1.0801e-10	3.84126e-09
FAM104A	0.972832	0.150713	1.08319e-10	3.84601e-09
CAPZA1	1.19407	0.185079	1.10599e-10	3.92064e-09
ZNF827	-2.62034	0.406483	1.14563e-10	4.05465e-09
ASPH	-3.59085	0.557736	1.20853e-10	4.25201e-09
GPI	1.2599	0.195756	1.22617e-10	4.29823e-09
CD4	1.33393	0.207545	1.30014e-10	4.5503e-09
S1PR4	1.14517	0.178561	1.42367e-10	4.95897e-09
DPEP2	-1.12715	0.175761	1.42695e-10	4.96254e-09
B3GALT4	1.5226	0.237536	1.45558e-10	5.04617e-09
TOX2	2.70176	0.421543	1.4627e-10	5.06286e-09
SLC15A3	-3.61903	0.564868	1.48547e-10	5.13362e-09
ALDH3B1	-3.88777	0.607386	1.54552e-10	5.31611e-09
APOBEC3G	1.93775	0.303171	1.64156e-10	5.61138e-09
CACHD1	-3.73165	0.58396	1.6561e-10	5.65229e-09
CANT1	1.35806	0.212937	1.79677e-10	6.08526e-09
PLEKHG5	-2.03453	0.319189	1.84086e-10	6.22499e-09
B4GALT5	1.89863	0.298109	1.90375e-10	6.40814e-09
EPS15	1.16158	0.182539	1.9727e-10	6.61998e-09
LILRA1	-3.88369	0.610404	1.98506e-10	6.6513e-09
LDLRAP1	-1.48598	0.233822	2.08179e-10	6.95426e-09
TECPR1	-1.12004	0.176272	2.09711e-10	6.9948e-09
SLC7A6	-1.21641	0.191545	2.14551e-10	7.14542e-09
MFSD5	1.64122	0.258521	2.17416e-10	7.22991e-09
C14orf119	1.5477	0.243886	2.20971e-10	7.29304e-09
STX1A	2.08853	0.329142	2.21898e-10	7.31267e-09
TMEM63A	-1.48398	0.233893	2.22874e-10	7.33385e-09
TTC14	-1.38066	0.217736	2.28328e-10	7.50211e-09
RCN3	-2.8145	0.444257	2.36892e-10	7.76813e-09
RPL32	-1.24078	0.195858	2.3713e-10	7.76813e-09
RPL5	-1.33094	0.210234	2.4393e-10	7.96719e-09
MGC12916	1.89068	0.298728	2.46557e-10	8.04105e-09
CAMKV	4.20158	0.664175	2.51575e-10	8.18045e-09
CD58	1.92892	0.305022	2.55104e-10	8.28297e-09
PRAM1	-3.15486	0.499012	2.57833e-10	8.35927e-09
HLA-C	1.0167	0.161161	2.81557e-10	9.08828e-09
ADAM19	1.99095	0.315821	2.89994e-10	9.33324e-09
C9orf72	-1.48202	0.235283	2.99811e-10	9.63508e-09
VSIG1	-1.35796	0.21602	3.25194e-10	1.04204e-08
KAT2A	-1.64611	0.261981	3.31427e-10	1.06047e-08
RGMB	-2.04265	0.325646	3.5501e-10	1.13428e-08
RBM11	-4.08582	0.651467	3.57092e-10	1.13928e-08
BRPF3	-1.1243	0.179318	3.61419e-10	1.15141e-08
PAN2	-1.92689	0.308133	4.01483e-10	1.27536e-08
DUSP1	-1.80031	0.28815	4.16221e-10	1.32027e-08
FCRL5	-3.8997	0.624245	4.18237e-10	1.32476e-08
PAIP2B	-2.12851	0.341077	4.36009e-10	1.37907e-08
GCC2	-1.20258	0.192791	4.43945e-10	1.40215e-08
PAM	1.94094	0.311432	4.59576e-10	1.44504e-08
SYNE2	1.39064	0.223141	4.60148e-10	1.44504e-08
SLA	1.38967	0.223051	4.65635e-10	1.46018e-08
ABLIM1	-1.37106	0.220459	4.99974e-10	1.56341e-08
TBCB	1.28734	0.207367	5.36538e-10	1.673e-08
FURIN	2.18371	0.352212	5.64622e-10	1.75559e-08
TPM2	-2.81212	0.454088	5.90691e-10	1.83147e-08
MAP3K1	-1.0199	0.164848	6.13543e-10	1.89965e-08
RPS10	-1.46824	0.237516	6.34304e-10	1.96118e-08
NME4	-2.67147	0.432383	6.47225e-10	1.99558e-08
VANGL1	2.00452	0.324487	6.51271e-10	2.00519e-08
ALPK1	-2.70321	0.437905	6.69897e-10	2.05391e-08
LMO7	-2.02186	0.328202	7.25489e-10	2.21511e-08
TARBP1	-1.43808	0.233462	7.28261e-10	2.21971e-08
TOLLIP	1.03844	0.168689	7.46238e-10	2.26902e-08
SSBP2	-2.03197	0.330325	7.67896e-10	2.32844e-08
LOC282997	-1.94818	0.31682	7.7888e-10	2.35529e-08
PPP1R3E	-2.14342	0.34857	7.7889e-10	2.35529e-08
RPL19	-1.18029	0.191974	7.83718e-10	2.36663e-08
GNA15	2.35482	0.383141	7.94107e-10	2.39145e-08
GZMH	2.67989	0.436117	8.00232e-10	2.40332e-08
TMEM88	-2.63131	0.428198	7.99286e-10	2.40332e-08
THBS1	-3.79323	0.618098	8.4127e-10	2.51647e-08
MCM6	1.35863	0.221387	8.41338e-10	2.51647e-08
TNIP2	1.02203	0.16657	8.47667e-10	2.53196e-08
PID1	-4.03564	0.657828	8.52693e-10	2.54352e-08
B3GAT1	3.43428	0.560154	8.73526e-10	2.59511e-08
CSF3R	-4.05916	0.662073	8.73389e-10	2.59511e-08
C14orf181	-2.34639	0.383003	8.99427e-10	2.66846e-08
HS3ST3B1	1.50192	0.245571	9.59301e-10	2.83845e-08
CD59	1.26368	0.206738	9.80893e-10	2.87939e-08
NCF1	-3.58754	0.58766	1.02943e-09	2.99761e-08
CRIM1	2.87151	0.470397	1.03152e-09	2.99972e-08
MYL12B	0.947527	0.155235	1.0355e-09	3.00733e-08
CAPNS1	1.09001	0.178669	1.05614e-09	3.05517e-08
PLEKHB1	-1.67216	0.274146	1.064e-09	3.07388e-08
WDR27	-2.4798	0.406594	1.06767e-09	3.08042e-08
CD320	1.17621	0.192885	1.07424e-09	3.09533e-08
LASP1	1.16084	0.190636	1.13401e-09	3.24631e-08
SLC22A23	-2.59638	0.426529	1.14884e-09	3.28449e-08
DLG3	1.22774	0.202159	1.2545e-09	3.57727e-08
CD1D	-4.07255	0.670771	1.26764e-09	3.61007e-08
TYROBP	-3.86363	0.636443	1.27389e-09	3.61851e-08
SLC1A4	2.42068	0.399383	1.35236e-09	3.82658e-08
MDN1	-1.24013	0.204866	1.41832e-09	4.00807e-08
SLC1A5	1.9931	0.329288	1.4238e-09	4.01839e-08
LRP1	-3.88916	0.642593	1.42804e-09	4.0252e-08
STIM1	0.919294	0.151908	1.43353e-09	4.03551e-08
ST14	-3.49945	0.578283	1.43548e-09	4.03584e-08
SQRDL	1.41917	0.234559	1.44511e-09	4.05774e-08
MTMR15	-1.1686	0.193154	1.44782e-09	4.06017e-08
SRGN	1.51937	0.251452	1.51852e-09	4.24221e-08
MS4A7	-4.01159	0.664091	1.53416e-09	4.28048e-08
EVL	-0.824585	0.136542	1.55012e-09	4.31409e-08
RPS8	-1.40467	0.232637	1.56029e-09	4.3369e-08
ACSL4	1.1463	0.190037	1.61954e-09	4.48459e-08
FCAR	-4.01374	0.665493	1.6272e-09	4.49451e-08
SULF2	-3.03025	0.502524	1.63906e-09	4.52159e-08
C5orf32	2.13552	0.354262	1.65904e-09	4.57096e-08
STOM	2.08891	0.346653	1.68142e-09	4.62108e-08
S100A9	-3.99159	0.662966	1.73551e-09	4.75192e-08
LRMP	-2.35503	0.391697	1.82823e-09	4.98718e-08
USP53	-1.67818	0.279376	1.89123e-09	5.15267e-08
GZMA	3.45984	0.576451	1.9495e-09	5.30486e-08
LYPD3	-2.93225	0.488745	1.97859e-09	5.37736e-08
CD82	1.58299	0.263975	2.01334e-09	5.46506e-08
PRDM1	1.7226	0.287283	2.02002e-09	5.47645e-08
KIAA1949	1.11247	0.185695	2.08775e-09	5.64584e-08
SMAD7	1.37132	0.22891	2.0902e-09	5.64584e-08
MICAL2	1.9495	0.325567	2.12438e-09	5.71712e-08
FAM53B	1.33205	0.222543	2.15594e-09	5.79241e-08
ZNF853	-2.40323	0.401511	2.15762e-09	5.79241e-08
IGSF9B	-2.00955	0.336007	2.22204e-09	5.9581e-08
FAM110A	1.26631	0.211793	2.24536e-09	6.01331e-08
RAB11A	1.37576	0.230209	2.28485e-09	6.11163e-08
TRMT1	-1.29883	0.21737	2.29808e-09	6.13955e-08
KAT2B	1.36074	0.2279	2.36135e-09	6.30094e-08
RPS4X	-1.13094	0.18943	2.36964e-09	6.30776e-08
CCL5	3.48972	0.58451	2.36761e-09	6.30776e-08
TPM4	1.33689	0.224125	2.44732e-09	6.49883e-08
NCRNA00152	1.66135	0.278805	2.54041e-09	6.72979e-08
MCF2L	-2.71583	0.455885	2.56475e-09	6.77795e-08
PHKA2	-1.03714	0.174133	2.58433e-09	6.82042e-08
SKA2	1.20241	0.201992	2.63629e-09	6.92546e-08
ARHGEF12	1.93998	0.325886	2.63339e-09	6.92546e-08
MVP	0.943136	0.158679	2.78721e-09	7.29581e-08
IKZF3	1.12815	0.189947	2.86243e-09	7.45724e-08
RUSC2	-3.60967	0.608147	2.92919e-09	7.57734e-08
EEF1B2	-1.5895	0.268169	3.08068e-09	7.95054e-08
GAPT	-3.92683	0.662997	3.16413e-09	8.13727e-08
EPPK1	-1.80382	0.304763	3.24382e-09	8.28353e-08
KIAA0748	-1.05246	0.177805	3.23542e-09	8.28353e-08
SLC2A11	-2.20827	0.373108	3.24734e-09	8.28353e-08
IQGAP1	1.51246	0.255522	3.23718e-09	8.28353e-08
LOC100289511	-1.4704	0.24841	3.23389e-09	8.28353e-08
ADAM8	1.12531	0.190218	3.30072e-09	8.40025e-08
CSTA	-3.87138	0.654391	3.2986e-09	8.40025e-08
FSCN1	2.88652	0.487965	3.31041e-09	8.41517e-08
SELT	0.965924	0.163343	3.34968e-09	8.49538e-08
IL11RA	-1.62291	0.274714	3.47057e-09	8.79184e-08
DOK3	-3.07221	0.520146	3.49606e-09	8.84623e-08
HIVEP3	1.27804	0.216459	3.5413e-09	8.95043e-08
CD70	2.55011	0.431979	3.56263e-09	8.97342e-08
SCAI	-1.37676	0.233217	3.56213e-09	8.97342e-08
DPY19L1	1.58755	0.268944	3.57163e-09	8.98582e-08
CAPN12	1.6405	0.27801	3.61624e-09	9.07903e-08
CD226	1.83467	0.310917	3.61693e-09	9.07903e-08
RPL3	-1.34668	0.22833	3.67962e-09	9.21538e-08
C7orf43	-1.18458	0.200973	3.76457e-09	9.39605e-08
RPS5	-1.32875	0.225521	3.81702e-09	9.50541e-08
FLJ13197	-2.25396	0.382693	3.86828e-09	9.62219e-08
DYNLRB1	1.07357	0.182301	3.88534e-09	9.65063e-08
SLC35D2	1.18582	0.201366	3.88848e-09	9.65063e-08
SH3BGRL3	1.19335	0.202671	3.90655e-09	9.68455e-08
SBDSP	-1.43169	0.243172	3.9195e-09	9.70572e-08
DNHD1	-1.96953	0.334646	3.97036e-09	9.80958e-08
AREG	-3.50329	0.595376	4.00074e-09	9.87357e-08
PTRF	3.87889	0.660399	4.26537e-09	1.04447e-07
ATP1B1	2.13341	0.363339	4.3144e-09	1.0553e-07
ABCG1	1.25333	0.213607	4.42481e-09	1.07633e-07
AAK1	-0.993055	0.169262	4.43811e-09	1.07837e-07
ARMCX2	-3.14826	0.537165	4.60406e-09	1.11746e-07
ASAP1	-1.07786	0.184004	4.69013e-09	1.1371e-07
DTX1	-3.69324	0.630737	4.7573e-09	1.15211e-07
ZRANB2	-0.929128	0.158683	4.76271e-09	1.15216e-07
TFEC	-3.92407	0.670536	4.85284e-09	1.16882e-07
CHST15	-3.70363	0.632892	4.85936e-09	1.16911e-07
ACAA2	1.3813	0.23666	5.32553e-09	1.27708e-07
PCDH9	-3.85946	0.6617	5.45559e-09	1.30543e-07
SQSTM1	0.793589	0.136111	5.52742e-09	1.32087e-07
DERL1	1.16915	0.20053	5.53214e-09	1.32087e-07
IGSF6	-3.23182	0.554338	5.54123e-09	1.32161e-07
CNKSR2	-1.65214	0.2836	5.68999e-09	1.35416e-07
LTA4H	-1.09998	0.18892	5.79877e-09	1.37855e-07
TSG101	1.16046	0.199364	5.85594e-09	1.38915e-07
CD63	1.57719	0.271258	6.08766e-09	1.43946e-07
CD19	-3.56841	0.614108	6.22011e-09	1.46763e-07
TM9SF2	1.21043	0.20857	6.49467e-09	1.52564e-07
RPL11	-1.11338	0.192015	6.69612e-09	1.56651e-07
ISYNA1	-1.68351	0.290397	6.74089e-09	1.57531e-07
SREBF2	0.856643	0.147871	6.90662e-09	1.61062e-07
PTPN6	-1.14013	0.196834	6.94123e-09	1.61527e-07
ZNF703	-3.73393	0.644686	6.96122e-09	1.61821e-07
OFD1	-1.25726	0.217093	6.98215e-09	1.62136e-07
TNFRSF9	2.1609	0.373308	7.10067e-09	1.64715e-07
CEP55	2.09968	0.362848	7.17965e-09	1.66371e-07
RPL22	-1.24241	0.214824	7.32039e-09	1.69454e-07
RPL26	-1.14895	0.198723	7.39597e-09	1.70845e-07
SLC2A6	-2.74395	0.474588	7.39325e-09	1.70845e-07
PTPN22	1.11119	0.19221	7.42021e-09	1.71225e-07
NPC1	1.49508	0.258784	7.58885e-09	1.7475e-07
CYP4F22	3.63745	0.629641	7.60321e-09	1.74898e-07
CBL	-0.874994	0.151518	7.70252e-09	1.76813e-07
RAB1B	1.02679	0.177824	7.73296e-09	1.77326e-07
RPLP2	-1.46045	0.253352	8.19013e-09	1.87031e-07
VIM	1.32148	0.229347	8.3157e-09	1.89701e-07
ZNF439	-2.25269	0.391119	8.43124e-09	1.91939e-07
BDH1	-1.54712	0.268751	8.5769e-09	1.95054e-07
C11orf17	1.52541	0.26512	8.73326e-09	1.982e-07
MGAT2	1.33361	0.231816	8.77369e-09	1.98708e-07
PLEKHN1	2.22005	0.386129	8.95047e-09	2.02295e-07
PRDM8	1.52551	0.265401	9.03289e-09	2.03949e-07
SAMSN1	1.66643	0.290589	9.7716e-09	2.20402e-07
ANKS6	-2.22923	0.388905	9.92178e-09	2.2356e-07
MFSD6	1.29482	0.225901	9.93829e-09	2.23703e-07
SLC12A6	-1.10669	0.193196	1.0143e-08	2.28077e-07
YWHAQ	1.19953	0.209612	1.04873e-08	2.35338e-07
PPP1R2P9	-3.2518	0.568665	1.07589e-08	2.40699e-07
ERI1	1.64712	0.288131	1.08709e-08	2.42956e-07
S100A11	1.89783	0.332259	1.11723e-08	2.4944e-07
KIAA0495	-1.24387	0.218072	1.17079e-08	2.60868e-07
GDE1	1.1491	0.201528	1.18455e-08	2.63668e-07
IL2RA	1.70809	0.299682	1.20035e-08	2.66914e-07
ZNF814	-2.0163	0.353822	1.20773e-08	2.68013e-07
EMP3	1.37544	0.241403	1.21447e-08	2.69237e-07
CNR2	-3.81194	0.669328	1.23249e-08	2.72684e-07
CRTC1	-1.10557	0.194235	1.25642e-08	2.77419e-07
NDST1	-3.64616	0.640962	1.28112e-08	2.81744e-07
GRPEL2	1.00898	0.177378	1.28332e-08	2.81945e-07
CEP70	-2.65351	0.466953	1.32659e-08	2.90872e-07
ADPRH	2.24711	0.39578	1.36549e-08	2.99104e-07
IL8RA	3.69333	0.651644	1.44716e-08	3.1605e-07
CEP170	-1.33121	0.234991	1.47079e-08	3.20891e-07
ELMO1	1.04609	0.184772	1.50042e-08	3.27032e-07
MPEG1	-3.84842	0.679903	1.51146e-08	3.29113e-07
TMED9	1.10338	0.194983	1.52385e-08	3.31483e-07
OPTN	0.908862	0.160677	1.54522e-08	3.35799e-07
PRKAR1A	1.27615	0.225688	1.56322e-08	3.39042e-07
SDR39U1	-0.924512	0.163545	1.57712e-08	3.4172e-07
SCRN1	-3.08382	0.545861	1.60945e-08	3.48039e-07
ANKRD55	-3.02203	0.535055	1.62259e-08	3.50193e-07
SBF2	-2.15193	0.381171	1.64625e-08	3.54549e-07
CHD3	-0.96965	0.172022	1.73264e-08	3.72449e-07
TTC7B	2.91262	0.516731	1.73417e-08	3.72449e-07
GTF3C6	1.61862	0.287288	1.75949e-08	3.7715e-07
EBI3	3.70202	0.657351	1.78413e-08	3.8206e-07
OSBP2	2.51839	0.447206	1.78776e-08	3.8237e-07
RPS17	-1.21176	0.215195	1.79168e-08	3.82561e-07
UGP2	1.27465	0.226862	1.92519e-08	4.10271e-07
TWIST1	3.72825	0.663687	1.93755e-08	4.11355e-07
MYLIP	-1.05381	0.187615	1.94461e-08	4.12414e-07
EPHX2	-1.74049	0.309907	1.95235e-08	4.13657e-07
SSPO	-3.74317	0.667754	2.07514e-08	4.39251e-07
RNF216	-1.00737	0.179727	2.08269e-08	4.40426e-07
RAB35	0.941859	0.16809	2.10299e-08	4.44293e-07
FCRLA	-3.57912	0.638906	2.1195e-08	4.47351e-07
MT1F	1.78727	0.31996	2.32484e-08	4.88349e-07
NRGN	-2.60142	0.465838	2.3451e-08	4.91666e-07
GYG1	1.40955	0.252418	2.34814e-08	4.91835e-07
HEMGN	-3.62302	0.648944	2.36483e-08	4.93922e-07
PTAFR	-2.85039	0.510634	2.37693e-08	4.95978e-07
SCD	2.32625	0.416896	2.40599e-08	5.01567e-07
C9orf167	1.7978	0.322371	2.44977e-08	5.10211e-07
IER3	-2.20168	0.394853	2.46184e-08	5.12239e-07
TMEM9B	1.20282	0.215756	2.47687e-08	5.14881e-07
C20orf112	-1.25272	0.224864	2.53283e-08	5.26016e-07
AKAP7	-2.20486	0.395935	2.56571e-08	5.32342e-07
PGM2L1	1.84509	0.331383	2.57901e-08	5.34599e-07
NCRNA00173	-3.61186	0.649089	2.62894e-08	5.44435e-07
CD53	0.847694	0.15235	2.63489e-08	5.45154e-07
RPL9	-1.22346	0.220114	2.72435e-08	5.62606e-07
HIVEP2	-1.15932	0.208692	2.77327e-08	5.72173e-07
CCR8	2.73592	0.492651	2.80076e-08	5.77303e-07
UEVLD	1.93034	0.347764	2.84513e-08	5.85352e-07
LYZ	-3.74874	0.675677	2.8876e-08	5.93535e-07
FXYD6	-3.66303	0.660396	2.91082e-08	5.94423e-07
LMNA	2.95508	0.532709	2.90167e-08	5.94423e-07
IMPDH2	-1.1664	0.210327	2.92857e-08	5.97493e-07
FGD4	-3.54956	0.64009	2.93274e-08	5.97791e-07
MGAT4A	-1.81915	0.328178	2.97007e-08	6.0484e-07
SLC16A3	1.69059	0.305061	2.99365e-08	6.08516e-07
CD1C	-3.73009	0.673142	3.00223e-08	6.09697e-07
CDC14B	-2.02239	0.365202	3.06414e-08	6.20551e-07
MIB2	-1.35021	0.243878	3.08732e-08	6.24672e-07
GCHFR	1.32989	0.240233	3.09773e-08	6.26203e-07
TACC1	0.918203	0.165875	3.10311e-08	6.26713e-07
GLRX	1.29512	0.23398	3.10879e-08	6.27287e-07
ZNF844	-2.79366	0.504963	3.15867e-08	6.36185e-07
R3HDM2	-0.826122	0.14935	3.17565e-08	6.3902e-07
SIGLEC14	-3.72076	0.673168	3.25318e-08	6.53425e-07
USP44	-3.51333	0.635774	3.27492e-08	6.56595e-07
FCGRT	-1.7427	0.315474	3.31226e-08	6.63477e-07
ZNF711	-3.38701	0.613467	3.36906e-08	6.7424e-07
ALDH5A1	-1.57121	0.284645	3.39233e-08	6.78282e-07
RPL4	-1.32938	0.241024	3.47653e-08	6.93856e-07
LTA	1.61187	0.292434	3.54973e-08	7.07824e-07
RHOG	1.11313	0.201956	3.55325e-08	7.07886e-07
DCBLD2	-3.6916	0.670656	3.70304e-08	7.33742e-07
CNTNAP1	-2.05302	0.373063	3.73038e-08	7.38495e-07
ANXA2	1.55237	0.282393	3.85872e-08	7.63216e-07
MPHOSPH8	-1.15803	0.210793	3.9371e-08	7.76625e-07
ANXA2P2	1.66188	0.303204	4.22792e-08	8.325e-07
IFI27L2	1.44999	0.264633	4.27193e-08	8.39788e-07
AMY2B	-1.9275	0.351892	4.31321e-08	8.4702e-07
PTPN9	1.09005	0.199042	4.33826e-08	8.5118e-07
TRIM59	1.26763	0.231645	4.44216e-08	8.7079e-07
LCN10	-3.50363	0.640756	4.55248e-08	8.91621e-07
BRE	1.14998	0.210322	4.5594e-08	8.92184e-07
SLC9A1	1.08536	0.198522	4.57105e-08	8.93669e-07
CYBB	-3.61364	0.661358	4.65629e-08	9.0872e-07
LOXL1	2.37755	0.435267	4.70051e-08	9.16537e-07
PRDX5	1.09707	0.20091	4.74765e-08	9.24909e-07
PPP1CB	0.907006	0.166168	4.80569e-08	9.34562e-07
ZDHHC12	1.62815	0.298417	4.87082e-08	9.46392e-07
PLK2	-3.0326	0.555929	4.89701e-08	9.50641e-07
FN1	2.72297	0.499232	4.91629e-08	9.53544e-07
PION	-2.53434	0.464757	4.95107e-08	9.59444e-07
CD276	3.69479	0.677762	4.996e-08	9.6645e-07
RELL1	1.95731	0.359064	5.00425e-08	9.67195e-07
PTTG1	1.66446	0.305497	5.08319e-08	9.8159e-07
SYNPO	-3.40977	0.625975	5.11887e-08	9.87614e-07
C12orf42	-2.88177	0.529261	5.18344e-08	9.97889e-07
RPL38	-1.24025	0.227792	5.19025e-08	9.97889e-07
TOR1AIP1	0.916228	0.168342	5.24874e-08	1.00737e-06
SPPL2A	1.33135	0.24468	5.29246e-08	1.01488e-06
SPSB1	1.71254	0.314786	5.31808e-08	1.01891e-06
FADD	1.34331	0.247024	5.38889e-08	1.02889e-06
SBDS	-1.05765	0.19465	5.52327e-08	1.05272e-06
SPI1	-3.55492	0.654786	5.66284e-08	1.07746e-06
C6orf27	2.38898	0.44018	5.72177e-08	1.08585e-06
LAMC3	-2.65984	0.490164	5.74898e-08	1.09008e-06
RYK	-1.28738	0.237436	5.89281e-08	1.11447e-06
SPG20	-2.47105	0.455945	5.97285e-08	1.12864e-06
PYGM	-1.81338	0.334748	6.0553e-08	1.14324e-06
MAP2K3	1.05147	0.194314	6.26077e-08	1.18102e-06
CEACAM4	-3.03524	0.560968	6.27734e-08	1.18313e-06
IFT172	-1.99016	0.367843	6.28976e-08	1.18445e-06
STX16	-1.20737	0.223179	6.30681e-08	1.18564e-06
DAPK1	-3.24357	0.599686	6.34527e-08	1.19185e-06
ZFYVE28	1.46389	0.270876	6.5065e-08	1.22109e-06
PUM1	-0.907458	0.167977	6.57987e-08	1.23276e-06
RBM47	-3.00581	0.556525	6.62601e-08	1.24035e-06
GBP5	1.1266	0.208647	6.68075e-08	1.24847e-06
RHOF	0.994221	0.18422	6.7789e-08	1.26574e-06
ZDHHC18	0.930146	0.172441	6.89108e-08	1.28342e-06
SLC35E1	0.972141	0.180276	6.94777e-08	1.28961e-06
ITGA5	-0.844949	0.156724	6.99373e-08	1.29596e-06
PBXIP1	0.987514	0.18342	7.28889e-08	1.34838e-06
THRA	-1.11499	0.207107	7.29913e-08	1.34847e-06
IL18R1	1.49265	0.277269	7.3099e-08	1.34887e-06
ADCY3	1.09332	0.203122	7.34258e-08	1.35377e-06
RUFY3	-1.8097	0.336303	7.40061e-08	1.36218e-06
VWA5A	1.65825	0.308275	7.48476e-08	1.37652e-06
SEC11C	1.17131	0.217903	7.64232e-08	1.40432e-06
ITGB1	1.25849	0.234215	7.73432e-08	1.42004e-06
PGK1	1.08841	0.202745	7.94602e-08	1.45527e-06
SEPHS2	1.08366	0.201899	7.99093e-08	1.46107e-06
IPW	-2.10322	0.391885	8.00928e-08	1.46321e-06
C9orf100	1.09657	0.204335	8.02697e-08	1.46522e-06
RPL30	-1.15469	0.215176	8.03774e-08	1.46597e-06
GRAP	-1.2074	0.225218	8.27551e-08	1.50809e-06
LRRK1	-3.34471	0.623972	8.30597e-08	1.51239e-06
CSDAP1	-2.42729	0.453025	8.4172e-08	1.53137e-06
HLA-F	0.718766	0.134191	8.49451e-08	1.54416e-06
ACACB	-1.42225	0.265577	8.54128e-08	1.55138e-06
TUBB	1.01085	0.1888	8.59826e-08	1.56045e-06
CAST	0.966814	0.180627	8.67259e-08	1.57005e-06
TUG1	-0.760773	0.142229	8.84668e-08	1.59894e-06
TRIM16	1.49107	0.278816	8.89932e-08	1.60713e-06
ARMCX4	-2.32083	0.434247	9.06721e-08	1.63611e-06
PARK2	-3.51358	0.657481	9.09193e-08	1.63923e-06
DNASE2	0.896863	0.167917	9.23742e-08	1.66138e-06
RPS27A	-1.31595	0.246565	9.44278e-08	1.69693e-06
DYNLL1	1.31131	0.245759	9.51504e-08	1.70573e-06
SLC25A44	1.09221	0.204801	9.65906e-08	1.72593e-06
PPM1G	0.881231	0.165239	9.65655e-08	1.72593e-06
KCNE3	-3.56326	0.668459	9.7913e-08	1.74531e-06
PDE4A	2.08492	0.391142	9.80242e-08	1.74588e-06
FCGR3A	-3.16227	0.5935	9.92045e-08	1.75978e-06
TTBK2	-1.19529	0.224406	1.00145e-07	1.77504e-06
SSH1	0.821298	0.154305	1.02308e-07	1.81192e-06
ACTB	1.24236	0.233663	1.05548e-07	1.85883e-06
RPL34	-1.36495	0.256877	1.07456e-07	1.8894e-06
LUZP1	0.882725	0.166144	1.07831e-07	1.89449e-06
PPAP2C	3.56278	0.670922	1.09461e-07	1.91679e-06
SOS1	-1.0674	0.201006	1.09433e-07	1.91679e-06
MXD4	0.867253	0.16332	1.09536e-07	1.91679e-06
C1GALT1C1	1.55021	0.291946	1.09665e-07	1.91752e-06
ACPL2	-1.78404	0.336014	1.09968e-07	1.9213e-06
PLBD1	-3.52696	0.664389	1.10486e-07	1.92881e-06
RPN1	0.965984	0.182096	1.12802e-07	1.96614e-06
TTC28	-2.59378	0.488985	1.13035e-07	1.96864e-06
TMEM59	0.89317	0.168427	1.1391e-07	1.9823e-06
ARL6IP1	1.23355	0.232629	1.1414e-07	1.98474e-06
[truncated: 3,087 more rows]
