# Supplementary material for: Conserved human effector Treg cell transcriptomic and epigenetic signature in arthritic joint inflammation
Source: Nat Commun. 2021 May 11;12:2710. doi: 10.1038/s41467-021-22975-7 (PMC8113485; doi:10.1038/s41467-021-22975-7)
Supplement: Supplementary file 7 — Supplementary Data 4 [file 41467_2021_22975_MOESM7_ESM.xlsx]

## Sheet: 1 SF Treg cell enrichment
Gene set enrichment analysis of activated/effector/tissue Treg cell signatures comparing SF of JIA patients to PB Treg cells of healthy children. Sorted on FDR q-value, with a value < 0.250 considered significantly enriched in SF Treg cells. FDR q-val is calculated using sample permutation. Genesets included are shown in tab 4.
NAME	SIZE	ES	NES	NOM p-val	FDR q-val	FWER p-val
UP_IL2STIMTREGS_VS_UNSTIMTREG	641	0.558306	1.34098	0.10661	0.155178	0.865
GSE42021_CD24LO_TREG_VS_CD24LO_TCONV_THYMUS_DN	181	0.438641	1.34169	0.102941	0.156537	0.865
UP_MUSCLETREG_VS_SPLTREG	84	0.819752	1.35936	0	0.156692	0.844
GSE35543_IN_VITRO_ITREG_VS_CONVERTED_EX_ITREG_DN	174	0.396738	1.35487	0	0.156746	0.865
GSE15659_RESTING_VS_ACTIVATED_TREG_DN	179	0.458579	1.35639	0.0677201	0.157251	0.865
GSE20366_CD103_POS_VS_CD103_KLRG1_DP_TREG_DN	186	0.468795	1.35136	0	0.15741	0.865
GSE25087_TREG_VS_TCONV_ADULT_UP	174	0.537333	1.3418	0	0.157435	0.865
GSE15659_RESTING_TREG_VS_NONSUPPRESSIVE_TCELL_DN	184	0.450801	1.3426	0	0.157952	0.865
COLON_TREG_SPEC	92	0.703006	1.35272	0	0.158194	0.865
GSE39864_WT_VS_GATA3_KO_TREG_DN	177	0.431047	1.36048	0.108779	0.158659	0.844
GSE14415_INDUCED_TREG_VS_FOXP3_KO_INDUCED_TREG_IL2_CULTURE_DN	126	0.373264	1.34374	0	0.15895	0.865
GSE42021_CD24HI_VS_CD24INT_TREG_THYMUS_DN	184	0.559223	1.36416	0	0.16016	0.844
GSE24634_TREG_VS_TCONV_POST_DAY10_IL4_CONVERSION_UP	186	0.673177	1.36513	0	0.160321	0.818
GSE37532_TREG_VS_TCONV_PPARG_KO_CD4_TCELL_FROM_VISCERAL_ADIPOSE_TISSUE_UP	178	0.469455	1.30119	0	0.160375	0.891
GSE14415_INDUCED_TREG_VS_FOXP3_KO_INDUCED_TREG_IL2_CULTURE_UP	159	0.475341	1.37198	0	0.16052	0.818
GSE42021_CD24INT_VS_CD24LOW_TREG_THYMUS_DN	177	0.503224	1.30547	0.101415	0.16062	0.891
UP_COLONCATREG_VS_CONTROLTREG	293	0.766008	1.36885	0	0.160679	0.818
SKIN_TREGVSTEFF_UP	30	0.696975	1.31936	0	0.160758	0.891
UP_TUMORTREG_VS_SPLEENTREG	128	0.504232	1.3024	0	0.160962	0.891
UP_EFFTREG_VS_NAIVETREG	1481	0.459792	1.34389	0	0.161136	0.865
GSE25087_TREG_VS_TCONV_FETUS_UP	176	0.500078	1.36093	0.0621118	0.161232	0.844
GSE6681_DELETED_FOXP3_VS_WT_TREG_UP	171	0.480028	1.36739	0.106855	0.161234	0.818
GSE18893_TCONV_VS_TREG_24H_CULTURE_DN	184	0.432108	1.30726	0	0.161249	0.891
GSE6875_WT_VS_FOXP3_KO_TREG_DN	175	0.441485	1.30947	0	0.161282	0.891
GSE37605_C57BL6_VS_NOD_FOXP3_IRES_GFP_TREG_DN	181	0.391327	1.32512	0	0.161325	0.891
GSE34006_UNTREATED_VS_A2AR_AGONIST_TREATED_TREG_DN	185	0.427651	1.3304	0	0.161368	0.865
GSE42021_TREG_PLN_VS_CD24HI_TREG_THYMUS_DN	179	0.360547	1.30166	0.0491159	0.161479	0.891
GSE40443_INDUCED_VS_TOTAL_TREG_DN	172	0.52087	1.32838	0	0.161489	0.865
GSE40273_EOS_KO_VS_WT_TREG_UP	177	0.412681	1.31364	0	0.161603	0.891
UP_TUMORTREGFINAL	108	0.699278	1.32953	0	0.161697	0.865
GSE24634_TREG_VS_TCONV_POST_DAY3_IL4_CONVERSION_DN	186	0.468689	1.29736	0	0.161802	0.891
GSE40685_NAIVE_CD4_TCELL_VS_FOXP3_KO_TREG_PRECURSOR_UP	182	0.494139	1.3057	0	0.161812	0.891
GSE37532_WT_VS_PPARG_KO_VISCERAL_ADIPOSE_TISSUE_TREG_DN	188	0.417764	1.3102	0.0609756	0.161888	0.891
GSE15659_NONSUPPRESSIVE_TCELL_VS_ACTIVATED_TREG_DN	179	0.340064	1.32264	0	0.161904	0.891
GSE14415_INDUCED_TREG_VS_TCONV_UP	156	0.696093	1.32402	0	0.162052	0.891
GSE27434_WT_VS_DNMT1_KO_TREG_UP	178	0.420612	1.32062	0	0.162096	0.891
UP_LIVEROX40_TREG_SPEC	187	0.720528	1.31184	0	0.162238	0.891
UP_LIVEROX40_TREG_SPEC	187	0.450729	1.31096	0.0434783	0.162375	0.891
GSE40273_GATA1_KO_VS_WT_TREG_UP	173	0.458269	1.31491	0.0532787	0.162645	0.891
GSE42021_CD24HI_VS_CD24INT_TREG_THYMUS_UP	188	0.394524	1.29804	0	0.162966	0.891
GSE22501_PERIPHERAL_BLOOD_VS_CORD_BLOOD_TREG_DN	183	0.381093	1.32522	0	0.163076	0.891
GSE14415_INDUCED_VS_NATURAL_TREG_DN	167	0.712759	1.34506	0	0.163188	0.865
GSE7460_CTRL_VS_TGFB_TREATED_ACT_TREG_UP	174	0.428748	1.33052	0	0.163245	0.865
GSE18893_CTRL_VS_TNF_TREATED_TREG_2H_DN	183	0.357595	1.34398	0	0.163397	0.865
GSE34006_UNTREATED_VS_A2AR_AGONIST_TREATED_TREG_UP	182	0.394879	1.37219	0.106061	0.163487	0.818
LUNG_SPEC_TREG_SPEC	30	0.721158	1.38423	0	0.163918	0.818
GSE15659_CD45RA_NEG_CD4_TCELL_VS_RESTING_TREG_UP	162	0.448377	1.33199	0	0.164129	0.865
GSE40685_NAIVE_CD4_TCELL_VS_TREG_DN	177	0.365113	1.38674	0	0.164324	0.765
COLON_SPEC_TREG_SPEC	60	0.604026	1.32559	0.0665189	0.164445	0.891
GSE24634_TREG_VS_TCONV_POST_DAY7_IL4_CONVERSION_UP	180	0.744534	1.3736	0	0.164689	0.818
UP_CD3/CD28STIMTREGS_VS_UNSTIMTREG	325	0.716303	1.3757	0	0.16486	0.818
GSE40685_TREG_VS_FOXP3_KO_TREG_PRECURSOR_UP	179	0.441001	1.29245	0.148069	0.164906	0.891
GSE36095_WT_VS_HDAC9_KO_TREG_UP	175	0.425725	1.38746	0	0.165164	0.729
UP_NSCLCSUPRTREG_VS_NONSUPRTREG	372	0.705178	1.29407	0	0.165381	0.891
UP_HCCTREG_VS_REST	377	0.693723	1.33216	0	0.165519	0.865
GSE15659_CD45RA_NEG_CD4_TCELL_VS_ACTIVATED_TREG_DN	177	0.372635	1.33305	0.0596421	0.165896	0.865
GSE7460_TREG_VS_TCONV_ACT_WITH_TGFB_DN	180	0.400309	1.33735	0	0.166178	0.865
GSE18893_TCONV_VS_TREG_24H_TNF_STIM_UP	176	0.667552	1.37679	0	0.166597	0.818
GSE15659_NAIVE_CD4_TCELL_VS_RESTING_TREG_DN	179	0.352975	1.28748	0	0.167067	0.891
GSE22045_TREG_VS_TCONV_UP	160	0.594034	1.28968	0	0.167392	0.891
GSE42021_TREG_PLN_VS_CD24INT_TREG_THYMUS_DN	188	0.53699	1.33361	0	0.167955	0.865
GSE34006_WT_VS_A2AR_KO_TREG_UP	187	0.36248	1.28768	0.0946197	0.167956	0.891
GSE36527_CD62L_HIGH_VS_CD62L_LOW_TREG_CD69_NEG_KLRG1_NEG_UP	188	0.377885	1.37862	0	0.168831	0.818
GSE42021_CD24INT_TREG_VS_CD24INT_TCONV_THYMUS_UP	181	0.43799	1.38767	0.0530786	0.168919	0.729
HOLLBACHER TREG1 UP	75	0.556865	1.39188	0	0.169471	0.729
GSE7852_TREG_VS_TCONV_FAT_DN	185	0.386369	1.39392	0	0.172818	0.729
GSE34006_A2AR_KO_VS_A2AR_AGONIST_TREATED_TREG_UP	188	0.447523	1.28065	0.157175	0.174915	0.933
GSE7852_TREG_VS_TCONV_UP	184	0.392491	1.27854	0.0596421	0.176019	0.933
GSE24634_NAIVE_CD4_TCELL_VS_DAY3_IL4_CONV_TREG_DN	179	0.667792	1.2748	0	0.176142	0.933
GSE14415_TCONV_VS_FOXP3_KO_INDUCED_TREG_DN	164	0.65937	1.3941	0	0.177146	0.729
GSE13306_TREG_RA_VS_TCONV_RA_UP	178	0.380737	1.27519	0	0.17722	0.933
GSE14308_NAIVE_CD4_TCELL_VS_NATURAL_TREG_DN	176	0.397552	1.27103	0.0918367	0.177755	0.933
GSE37605_TREG_VS_TCONV_C57BL6_FOXP3_FUSION_GFP_DN	159	0.410899	1.27235	0.158397	0.177852	0.933
GSE18893_CTRL_VS_TNF_TREATED_TREG_24H_UP	182	0.378134	1.27523	0	0.178663	0.933
UP_BREASTCATREG_VS_BREASTTREG	90	0.738586	1.39695	0	0.181103	0.729
UP_BREASTCATREG_VS_PBTREG	335	0.683614	1.41712	0	0.182989	0.67
GSE37605_FOXP3_FUSION_GFP_VS_IRES_GFP_TREG_NOD_UP	178	0.502479	1.26425	0	0.183028	0.967
GSE37532_TREG_VS_TCONV_CD4_TCELL_FROM_VISCERAL_ADIPOSE_TISSUE_DN	155	0.405392	1.26669	0.0577778	0.183517	0.967
GSE22527_ANTI_CD3_INVIVO_VS_UNTREATED_MOUSE_TREG_DN	177	0.346712	1.26193	0	0.183907	0.967
GSE7852_TREG_VS_TCONV_THYMUS_UP	183	0.40502	1.26456	0.106742	0.183963	0.967
HOLLBACHER TREG SIGNATURE	274	0.6378	1.39698	0	0.185978	0.729
GSE34006_WT_VS_A2AR_KO_TREG_DN	184	0.463053	1.41878	0.0500963	0.187111	0.67
GSE42021_TREG_PLN_VS_CD24LO_TREG_THYMUS_DN	184	0.53901	1.40828	0.0390947	0.188431	0.67
UP_EFFTREG_VS_ACTTREG	661	0.510145	1.25705	0	0.189202	0.967
GSE14415_INDUCED_TREG_VS_FOXP3_KO_INDUCED_TREG_DN	163	0.488958	1.39817	0.0581395	0.189417	0.729
CORE_EXHAUSTION	54	0.590601	1.42759	0	0.19004	0.646
GSE42021_TREG_PLN_VS_TREG_PRECURSORS_THYMUS_DN	191	0.508216	1.4016	0.142857	0.193157	0.702
GSE36527_CD69_NEG_VS_POS_TREG_CD62L_LOS_KLRG1_NEG_UP	189	0.548809	1.41884	0	0.193658	0.67
UP_ACTTREGCA_VS_NONACTTREGCA	241	0.710266	1.23981	0	0.195721	0.967
GSE14308_INDUCED_VS_NATURAL_TREG_UP	173	0.346238	1.25017	0.0531697	0.195754	0.967
GSE40273_XBP1_KO_VS_WT_TREG_DN	187	0.35983	1.23835	0.145329	0.195911	0.967
GSE37532_TREG_VS_TCONV_PPARG_KO_CD4_TCELL_FROM_LN_UP	173	0.373726	1.24073	0.0566449	0.196085	0.967
GSE7852_TREG_VS_TCONV_LN_UP	181	0.374594	1.23637	0	0.196184	0.967
GSE36527_CD62L_HIGH_VS_CD62L_LOW_TREG_CD69_NEG_KLRG1_NEG_DN	181	0.342267	1.25148	0	0.196204	0.967
GSE42021_CD24LO_TREG_VS_CD24LO_TCONV_THYMUS_UP	187	0.328717	1.23715	0	0.196667	0.967
GSE15659_NAIVE_CD4_TCELL_VS_RESTING_TREG_UP	157	0.352613	1.24634	0.058296	0.19687	0.967
UP_COLONCATREG_VS_COLONTREG	73	0.743556	1.4291	0	0.197022	0.646
GSE24634_NAIVE_CD4_TCELL_VS_DAY5_IL4_CONV_TREG_DN	192	0.582565	1.42767	0.0927835	0.197315	0.646
GSE20366_TREG_VS_NAIVE_CD4_TCELL_HOMEOSTATIC_CONVERSION_UP	180	0.396237	1.24082	0	0.197446	0.967
GSE7852_LN_VS_THYMUS_TREG_DN	183	0.374744	1.24758	0.0550847	0.197589	0.967
GSE6875_TCONV_VS_TREG_DN	171	0.438518	1.24653	0	0.197596	0.967
GSE27896_HDAC6_KO_VS_WT_TREG_DN	151	0.394244	1.24846	0.0623701	0.197613	0.967
GSE19512_NAUTRAL_VS_INDUCED_TREG_DN	185	0.355889	1.24485	0.0479846	0.197813	0.967
GSE17580_UNINFECTED_VS_S_MANSONI_INF_TREG_DN	175	0.581546	1.24343	0	0.197827	0.967
GSE28130_ACTIVATED_VS_INDUCEED_TREG_DN	186	0.36346	1.22921	0.0625	0.197925	0.967
GSE40655_FOXO1_KO_VS_WT_NTREG_DN	169	0.481445	1.22639	0	0.198632	0.967
UP_VATTREG_VS_SPLTREG	349	0.442685	1.23221	0.0612245	0.198668	0.967
GSE18893_TCONV_VS_TREG_2H_CULTURE_DN	187	0.33562	1.24085	0	0.19883	0.967
GSE20366_EX_VIVO_VS_HOMEOSTATIC_CONVERSION_TREG_DN	177	0.559782	1.40178	0	0.198984	0.702
GSE24210_RESTING_TREG_VS_TCONV_DN	178	0.383119	1.23146	0.200811	0.199113	0.967
GSE37605_C57BL6_VS_NOD_FOXP3_IRES_GFP_TREG_UP	114	0.357886	1.22937	0.1079	0.199187	0.967
GSE40273_XBP1_KO_VS_WT_TREG_UP	173	0.383218	1.23245	0.11691	0.199329	0.967
GSE24634_NAIVE_CD4_TCELL_VS_DAY7_IL4_CONV_TREG_DN	185	0.742841	1.22256	0	0.200207	0.967
GSE24634_NAIVE_CD4_TCELL_VS_DAY10_IL4_CONV_TREG_DN	191	0.724161	1.24131	0	0.200237	0.967
GSE25087_FETAL_VS_ADULT_TREG_UP	182	0.506076	1.23269	0	0.200381	0.967
GSE37532_VISCERAL_ADIPOSE_TISSUE_VS_LN_DERIVED_PPARG_KO_TREG_CD4_TCELL_UP	159	0.345417	1.22951	0.115385	0.200469	0.967
GSE17580_TREG_VS_TEFF_S_MANSONI_INF_UP	184	0.505077	1.22353	0	0.200735	0.967
GSE40685_NAIVE_CD4_TCELL_VS_FOXP3_KO_TREG_PRECURSOR_DN	175	0.340056	1.22285	0	0.200788	0.967
GSE13306_TREG_VS_TCONV_LAMINA_PROPRIA_DN	172	0.335267	1.21842	0.0996441	0.203325	0.967
UP_LUNGTREG_VS_PBTREG	500	0.495034	1.43035	0	0.2042	0.62
GSE17580_TREG_VS_TEFF_UP	176	0.347618	1.21851	0.177449	0.204387	0.967
GSE14308_TH1_VS_INDUCED_TREG_DN	170	0.341806	1.21552	0.0524194	0.204561	0.967
GSE24210_TCONV_VS_TREG_UP	176	0.359459	1.21403	0.101031	0.207183	0.967
UP_BREASTCATREG_SPEC	338	0.725704	1.43165	0	0.208376	0.62
GSE14350_TREG_VS_TEFF_IN_IL2RB_KO_DN	175	0.517503	1.43356	0	0.209608	0.595
GSE14415_NATURAL_TREG_VS_TCONV_DN	166	0.725351	1.43969	0	0.209948	0.568
GSE14415_INDUCED_TREG_VS_FAILED_INDUCED_TREG_UP	173	0.607279	1.47887	0.0968992	0.210308	0.4
GSE42021_CD24HI_TREG_VS_CD24HI_TCONV_THYMUS_UP	179	0.433707	1.4883	0	0.212022	0.364
GSE37605_TREG_VS_TCONV_C57BL6_FOXP3_FUSION_GFP_UP	128	0.361842	1.21061	0.115772	0.212484	0.967
GSE14415_INDUCED_TREG_VS_FAILED_INDUCED_TREG_DN	171	0.508306	1.20528	0	0.214156	1
GSE7460_TCONV_VS_TREG_THYMUS_DN	187	0.428237	1.207	0.127517	0.215073	1
GSE22501_PERIPHERAL_BLOOD_VS_CORD_BLOOD_TREG_UP	185	0.372204	1.20593	0.0488281	0.215417	1
GSE7852_TREG_VS_TCONV_FAT_UP	186	0.3892	1.20754	0.115942	0.216359	1
HCTREG_PD1HIVSLOW_UP	462	0.769093	1.20306	0	0.216563	1
GSE7852_LN_VS_FAT_TREG_DN	185	0.355983	1.20379	0.113131	0.216803	1
GSE35543_IN_VITRO_ITREG_VS_CONVERTED_EX_ITREG_UP	172	0.617167	1.49269	0	0.217617	0.364
GSE14415_ACT_TCONV_VS_ACT_NATURAL_TREG_DN	170	0.559076	1.48453	0	0.218092	0.4
UP_RESTINGTREG_VS_ACTTREG	216	0.517335	1.44054	0	0.219591	0.568
GSE13306_LAMINA_PROPRIA_VS_SPLEEN_TREG_DN	180	0.3827	1.19947	0	0.220462	1
GSE6875_TCONV_VS_TREG_UP	179	0.325557	1.19735	0	0.221151	1
GSE42021_TREG_VS_TCONV_PLN_UP	187	0.566711	1.45272	0.133721	0.221573	0.506
GSE7460_CD8_TCELL_VS_TREG_ACT_DN	179	0.349204	1.19746	0.11245	0.22225	1
HEALTHY_TREGCORE_UP	281	0.443344	1.19154	0.238298	0.226661	1
TISSUE_SHARED_TREG_SPEC	32	0.845913	1.52671	0	0.230109	0.249
GSE37532_WT_VS_PPARG_KO_VISCERAL_ADIPOSE_TISSUE_TREG_UP	172	0.621977	1.51752	0.0596421	0.230304	0.317
UP_COMUTREG_VS_SPLTREG	30	0.746975	1.45712	0	0.230584	0.506
GSE42021_CD24HI_VS_CD24LOW_TREG_THYMUS_DN	183	0.559548	1.44342	0.0372549	0.23223	0.568
GSE14350_TREG_VS_TEFF_DN	187	0.365533	1.18745	0.0570071	0.233401	1
GSE18893_TCONV_VS_TREG_24H_CULTURE_UP	187	0.394445	1.18036	0.14751	0.239923	1
GSE14415_NATURAL_TREG_VS_FOXP3_KO_NATURAL_TREG_UP	144	0.374657	1.17853	0	0.240478	1
GSE42021_CD24INT_VS_CD24LOW_TREG_THYMUS_UP	179	0.332035	1.17915	0	0.241291	1
UP_COLONTREG_VS_PBTREG	362	0.595554	1.45947	0	0.247299	0.506
LUNG_TREG_SPEC	62	0.790168	1.49776	0	0.250006	0.364
UP_MUVATTREG_VS_SPLTREG	44	0.548474	1.17279	0.0598086	0.251269	1
GSE14308_TH17_VS_NATURAL_TREG_UP	173	0.327281	1.16993	0.141104	0.255047	1
GSE21678_WT_VS_FOXO1_FOXO3_KO_TREG_DN	169	0.405358	1.16586	0.271552	0.259933	1
GSE15659_NAIVE_CD4_TCELL_VS_ACTIVATED_TREG_DN	180	0.47076	1.46181	0	0.26472	0.506
GSE13306_TREG_VS_TCONV_DN	173	0.337893	1.16113	0.154786	0.265353	1
GSE20366_CD103_KLRG1_DP_VS_DN_TREG_DN	175	0.378873	1.15672	0.190265	0.270687	1
GSE28130_ACTIVATED_VS_INDUCEED_TREG_UP	178	0.312772	1.15752	0.199275	0.270824	1
GSE14415_ACT_VS_CTRL_NATURAL_TREG_UP	156	0.537165	1.46477	0.141104	0.283199	0.506
GSE14308_NAIVE_CD4_TCELL_VS_INDUCED_TREG_DN	179	0.332811	1.14026	0.186937	0.296432	1
GSE24634_TREG_VS_TCONV_POST_DAY5_IL4_CONVERSION_UP	178	0.563797	1.52934	0.047532	0.299649	0.19
GSE37532_TREG_VS_TCONV_PPARG_KO_CD4_TCELL_FROM_LN_DN	180	0.370639	1.12296	0.218263	0.324135	1
GSE14308_NAIVE_CD4_TCELL_VS_NATURAL_TREG_UP	175	0.283344	1.12313	0.125461	0.325249	1
GSE42021_TREG_VS_TCONV_PLN_DN	184	0.313518	1.12313	0.19697	0.327038	1
GSE42021_CD24INT_TREG_VS_CD24INT_TCONV_THYMUS_DN	183	0.31973	1.1142	0.129545	0.338185	1
GSE18893_CTRL_VS_TNF_TREATED_TREG_24H_DN	168	0.283791	1.11132	0.155259	0.341813	1
GSE24634_TREG_VS_TCONV_POST_DAY10_IL4_CONVERSION_DN	193	0.383708	1.10987	0.28172	0.343136	1
GSE37532_TREG_VS_TCONV_CD4_TCELL_FROM_LN_UP	180	0.363531	1.09917	0.348178	0.360147	1
GSE24210_TCONV_VS_TREG_DN	172	0.339655	1.10002	0.264069	0.360148	1
GSE42021_TCONV_PLN_VS_TREG_PRECURSORS_THYMUS_UP	183	0.298804	1.09719	0.184584	0.36133	1
GSE13306_TREG_RA_VS_TCONV_RA_DN	176	0.314911	1.10026	0.245413	0.361629	1
GSE7460_TCONV_VS_TREG_LN_DN	187	0.323063	1.09511	0.238636	0.363988	1
GSE20366_CD103_POS_VS_NEG_TREG_KLRG1NEG_DN	190	0.312489	1.09408	0.211832	0.365875	1
GSE37605_NOD_VS_C57BL6_IRES_GFP_TREG_DN	145	0.276306	1.08228	0.0481283	0.386858	1
GSE19512_NAUTRAL_VS_INDUCED_TREG_UP	187	0.320231	1.08232	0.178947	0.388874	1
GSE20366_TREG_VS_TCONV_DN	182	0.314515	1.07837	0.221359	0.389087	1
GSE18893_TCONV_VS_TREG_2H_TNF_STIM_UP	178	0.305067	1.07863	0.120181	0.390485	1
GSE20366_TREG_VS_NAIVE_CD4_TCELL_DEC205_CONVERSION_UP	187	0.305979	1.07892	0.315498	0.392221	1
GSE7460_TREG_VS_TCONV_ACT_UP	174	0.324627	1.07103	0.260215	0.40303	1
GSE11818_WT_VS_DICER_KO_TREG_UP	133	0.34712	1.06685	0.228889	0.41041	1
GSE42021_TREG_PLN_VS_TREG_PRECURSORS_THYMUS_UP	174	0.280428	1.06099	0.252066	0.423	1
DN_STIMCBTREG_VS_UNSTIMCBTREG	273	0.348375	1.05776	0.275424	0.429543	1
GSE37532_VISCERAL_ADIPOSE_TISSUE_VS_LN_DERIVED_TREG_CD4_TCELL_UP	159	0.272505	1.05442	0.223062	0.432349	1
GSE20366_TREG_VS_NAIVE_CD4_TCELL_DN	181	0.336374	1.05376	0.358763	0.432415	1
GSE14308_TH1_VS_NATURAL_TREG_UP	179	0.311351	1.05502	0.303393	0.433052	1
GSE20366_TREG_VS_TCONV_UP	179	0.301542	1.04555	0.243902	0.449472	1
GSE7852_THYMUS_VS_FAT_TREG_DN	179	0.303674	1.04396	0.208092	0.452072	1
GSE20366_TREG_VS_NAIVE_CD4_TCELL_UP	180	0.304841	1.02775	0.410208	0.478752	1
DN_COLONTREG_VS_SPLTREG	196	0.296262	1.02952	0.296729	0.479324	1
GSE20366_CD103_POS_VS_NEG_TREG_KLRG1NEG_UP	184	0.271915	1.02851	0.371769	0.479718	1
GSE36527_CD69_NEG_VS_POS_TREG_CD62L_LOS_KLRG1_NEG_DN	178	0.281856	1.01712	0.363636	0.496266	1
GSE37532_TREG_VS_TCONV_CD4_TCELL_FROM_LN_DN	181	0.28158	1.01816	0.373134	0.496504	1
GSE14308_TH2_VS_INDUCED_TREG_DN	175	0.265117	1.01206	0.497934	0.506988	1
GSE37605_TREG_VS_TCONV_NOD_FOXP3_FUSION_GFP_DN	156	0.300267	1.00892	0.362445	0.512177	1
GSE17580_TREG_VS_TEFF_S_MANSONI_INF_DN	178	0.285922	1.00492	0.321818	0.520538	1
GSE20366_TREG_VS_NAIVE_CD4_TCELL_HOMEOSTATIC_CONVERSION_DN	185	0.294982	1.00069	0.562372	0.521227	1
GSE14350_IL2RB_KO_VS_WT_TREG_DN	186	0.303191	1.00147	0.538588	0.521748	1
GSE39864_WT_VS_GATA3_KO_TREG_UP	190	0.279693	1.00269	0.46169	0.521808	1
GSE36095_WT_VS_HDAC9_KO_TREG_DN	115	0.302837	0.999583	0.584416	0.52201	1
GSE14308_TH17_VS_NATURAL_TREG_DN	178	0.245505	0.99899	0.486679	0.522089	1
GSE17580_TREG_VS_TEFF_DN	185	0.27042	0.990623	0.464762	0.538758	1
GSE6875_TCONV_VS_FOXP3_KO_TREG_DN	181	0.267527	0.986433	0.418787	0.54094	1
GSE14308_TH2_VS_NATURAL_TREG_UP	168	0.282894	0.987606	0.557078	0.541157	1
GSE7852_LN_VS_THYMUS_TREG_UP	177	0.265444	0.977622	0.446266	0.560453	1
GSE24634_TREG_VS_TCONV_POST_DAY3_IL4_CONVERSION_UP	174	0.515481	1.5299	0	0.569298	0.16
GSE18893_TCONV_VS_TREG_2H_CULTURE_UP	167	0.288871	0.971591	0.550976	0.570429	1
GSE42021_TREG_PLN_VS_CD24INT_TREG_THYMUS_UP	188	0.296917	0.966073	0.509804	0.580429	1
GSE15659_RESTING_TREG_VS_NONSUPPRESSIVE_TCELL_UP	150	0.2646	0.955561	0.56427	0.602095	1
GSE42021_TREG_PLN_VS_CD24LO_TREG_THYMUS_UP	167	0.267865	0.949598	0.465313	0.612213	1
UP_CD3/CD28/IL2STIMTREG_VS_UNSTIMTREG	390	0.273149	0.950496	0.615741	0.613322	1
GSE20366_TREG_VS_NAIVE_CD4_TCELL_DEC205_CONVERSION_DN	181	0.285216	0.938887	0.640232	0.635648	1
GSE37605_C57BL6_VS_NOD_FOXP3_FUSION_GFP_TREG_UP	108	0.317952	0.9299	0.469501	0.656882	1
GSE14308_TH2_VS_INDUCED_TREG_UP	179	0.254235	0.926245	0.544	0.661053	1
HOLLBACHER TREG17 DN	41	0.346295	0.923513	0.63354	0.663289	1
UP_COLONTREG_VS_SPLTREG	255	0.269351	0.914488	0.627417	0.682699	1
GSE37605_FOXP3_FUSION_GFP_VS_IRES_GFP_TREG_C57BL6_DN	166	0.279698	0.913081	0.681736	0.683386	1
GSE24634_TREG_VS_TCONV_POST_DAY7_IL4_CONVERSION_DN	188	0.288262	0.904928	0.624	0.684041	1
GSE42021_CD24HI_VS_CD24LOW_TREG_THYMUS_UP	183	0.273485	0.902567	0.568966	0.68548	1
GSE42021_CD24HI_TREG_VS_CD24HI_TCONV_THYMUS_DN	189	0.258326	0.905047	0.585799	0.686382	1
GSE42021_TCONV_PLN_VS_TREG_PRECURSORS_THYMUS_DN	191	0.279033	0.905958	0.481567	0.687315	1
GSE7460_TREG_VS_TCONV_ACT_WITH_TGFB_UP	176	0.284287	0.908259	0.612975	0.689209	1
GSE37532_WT_VS_PPARG_KO_LN_TREG_UP	165	0.229791	0.906477	0.626817	0.689323	1
GSE42021_TREG_PLN_VS_CD24HI_TREG_THYMUS_UP	191	0.253846	0.894395	0.579088	0.698679	1
GSE14308_TH17_VS_INDUCED_TREG_UP	183	0.250186	0.892188	0.682731	0.701785	1
GSE14415_TCONV_VS_FOXP3_KO_INDUCED_TREG_UP	156	0.2559	0.888177	0.592132	0.707342	1
DN_CD3/CD28/IL2STIMTREG_VS_UNSTIMTREG	354	0.255288	0.885802	0.654297	0.70819	1
GSE35543_IN_VIVO_NTREG_VS_CONVERTED_EX_ITREG_UP	165	0.262852	0.84289	0.768398	0.796206	1
GSE6875_WT_VS_FOXP3_KO_TREG_UP	176	0.252562	0.832604	0.816327	0.810505	1
GSE36527_CD62L_HIGH_CD69_NEG_VS_CD62L_LOW_CD69_POS_TREG_KLRG1_NEG_DN	186	0.247936	0.819106	0.765625	0.827465	1
GSE37532_TREG_VS_TCONV_CD4_TCELL_FROM_VISCERAL_ADIPOSE_TISSUE_UP	126	0.233682	0.79568	0.949324	0.859289	1
GSE40493_BCL6_KO_VS_WT_TREG_DN	103	0.28036	0.782852	0.882136	0.871783	1

## Sheet: 2 PB child Treg cell enrichment
Gene set enrichment analysis of activated/effector/tissue Treg cell signatures comparing SF of JIA patients to PB Treg cells of healthy children. Sorted on FDR q-value, with a value < 0.250 considered significantly enriched in PB Treg cells from healthy children. FDR q-val is calculated using sample permutation. Genesets included are shown in tab 4.
NAME	SIZE	ES	NES	NOM p-val	FDR q-val	FWER p-val	RANK AT MAX	LEADING EDGE
HOLLBACHER TREG22 DN	125	-0.682143	-1.57011	0	0.0762744	0.072	1777	tags=46%, list=8%, signal=50%
GSE14415_FOXP3_KO_NATURAL_TREG_VS_TCONV_DN	163	-0.546326	-1.47176	0	0.27325	0.524	2686	tags=34%, list=13%, signal=39%
GSE25087_FETAL_VS_ADULT_TREG_DN	159	-0.537266	-1.28796	0	0.320278	1	4440	tags=47%, list=21%, signal=59%
DN_BREASTCATREG_SPEC	176	-0.719047	-1.48165	0	0.326653	0.451	3668	tags=63%, list=17%, signal=75%
GSE40273_GATA1_KO_VS_WT_TREG_DN	182	-0.354506	-1.28826	0	0.331276	1	3498	tags=30%, list=16%, signal=35%
DN_EFFTREG_VS_ACTTREG	761	-0.406923	-1.2795	0	0.33161	1	4700	tags=41%, list=22%, signal=51%
DN_CD3/CD28STIMTREGS_VS_UNSTIMTREG	164	-0.43865	-1.30357	0.0539326	0.333067	0.97	4757	tags=45%, list=22%, signal=58%
GSE22045_TREG_VS_TCONV_DN	160	-0.69118	-1.29127	0	0.335117	1	3566	tags=51%, list=17%, signal=61%
DN_COLONCATREG_VS_COLONTREG	53	-0.769362	-1.34847	0	0.337592	0.921	1917	tags=60%, list=9%, signal=66%
DN_BREASTCATREG_VS_BREASTTREG	79	-0.503126	-1.26757	0.0851927	0.338799	1	3194	tags=22%, list=15%, signal=25%
GSE15659_CD45RA_NEG_CD4_TCELL_VS_RESTING_TREG_DN	176	-0.471953	-1.30539	0	0.339827	0.97	4467	tags=39%, list=21%, signal=48%
GSE24634_NAIVE_CD4_TCELL_VS_DAY5_IL4_CONV_TREG_UP	176	-0.579385	-1.27215	0.0463415	0.339975	1	4402	tags=49%, list=21%, signal=62%
GSE14415_ACT_VS_CTRL_NATURAL_TREG_DN	156	-0.410885	-1.29401	0.147727	0.340304	1	4343	tags=41%, list=20%, signal=51%
DN_MUSCLETREG_VS_SPLTREG	55	-0.656826	-1.30803	0	0.347004	0.97	4621	tags=55%, list=22%, signal=69%
GSE7460_TCONV_VS_TREG_THYMUS_UP	190	-0.386507	-1.25254	0	0.355055	1	4319	tags=31%, list=20%, signal=38%
HOLLBACHER TREG17 UP	167	-0.600683	-1.35143	0.14717	0.356297	0.921	5861	tags=72%, list=28%, signal=98%
GSE21678_WT_VS_FOXO1_FOXO3_KO_TREG_UP	166	-0.478414	-1.36887	0.0469925	0.360476	0.921	3957	tags=45%, list=19%, signal=55%
GSE7852_TREG_VS_TCONV_THYMUS_DN	178	-0.475082	-1.36128	0	0.361356	0.921	3032	tags=28%, list=14%, signal=32%
HCTREG_PD1HIVSLOW_DN	256	-0.840289	-1.25786	0	0.361621	1	1777	tags=70%, list=8%, signal=75%
DN_SKINTREG_VS_PBTREG	92	-0.413394	-1.3082	0.188679	0.363688	0.97	5541	tags=45%, list=26%, signal=60%
GSE7852_TREG_VS_TCONV_LN_DN	177	-0.354013	-1.25279	0	0.365541	1	4224	tags=31%, list=20%, signal=38%
GSE24634_NAIVE_CD4_TCELL_VS_DAY3_IL4_CONV_TREG_UP	174	-0.560252	-1.24338	0	0.366464	1	4305	tags=47%, list=20%, signal=58%
DN_BREASTCATREG_VS_PBTREG	243	-0.644233	-1.33419	0	0.368176	0.97	3184	tags=49%, list=15%, signal=57%
GSE17580_UNINFECTED_VS_S_MANSONI_INF_TREG_UP	182	-0.374267	-1.31034	0	0.378725	0.97	4745	tags=38%, list=22%, signal=49%
GSE7852_LN_VS_FAT_TREG_UP	181	-0.352333	-1.2347	0.121771	0.382454	1	4619	tags=38%, list=22%, signal=48%
GSE14415_ACT_TCONV_VS_ACT_NATURAL_TREG_UP	158	-0.463726	-1.32022	0	0.386561	0.97	2689	tags=29%, list=13%, signal=33%
DN_MUVATTREG_VS_SPLTREG	39	-0.534446	-1.37183	0	0.388189	0.921	2606	tags=38%, list=12%, signal=44%
GSE14415_INDUCED_TREG_VS_FOXP3_KO_INDUCED_TREG_UP	162	-0.489597	-1.31281	0.0660793	0.390014	0.97	2487	tags=31%, list=12%, signal=35%
GSE37532_TREG_VS_TCONV_PPARG_KO_CD4_TCELL_FROM_VISCERAL_ADIPOSE_TISSUE_DN	180	-0.34432	-1.22343	0.0823529	0.392308	1	3190	tags=26%, list=15%, signal=30%
GSE18893_TCONV_VS_TREG_24H_TNF_STIM_DN	171	-0.329767	-1.20865	0.145098	0.396002	1	2567	tags=19%, list=12%, signal=21%
GSE36527_CD62L_HIGH_CD69_NEG_VS_CD62L_LOW_CD69_POS_TREG_KLRG1_NEG_UP	179	-0.34422	-1.21179	0	0.399794	1	3999	tags=27%, list=19%, signal=33%
UP_SKINTREG_VS_PBTREG_(PAPER)	27	-0.487099	-1.22415	0.09375	0.400905	1	2012	tags=30%, list=9%, signal=33%
GSE37605_FOXP3_FUSION_GFP_VS_IRES_GFP_TREG_C57BL6_UP	179	-0.431577	-1.1999	0.129496	0.402323	1	1745	tags=20%, list=8%, signal=21%
GSE13306_TREG_VS_TCONV_SPLEEN_UP	177	-0.359519	-1.21498	0.056338	0.403171	1	3238	tags=24%, list=15%, signal=28%
GSE18893_TCONV_VS_TREG_2H_TNF_STIM_DN	167	-0.555913	-1.37689	0	0.403788	0.894	4487	tags=54%, list=21%, signal=68%
GSE14415_FOXP3_KO_NATURAL_TREG_VS_TCONV_UP	157	-0.512949	-1.2016	0	0.406993	1	4713	tags=50%, list=22%, signal=63%
GSE24634_NAIVE_CD4_TCELL_VS_DAY7_IL4_CONV_TREG_UP	176	-0.645016	-1.19236	0	0.407993	1	4359	tags=57%, list=20%, signal=71%
DN_SKINTREG_VS_PBTREG_(PAPER)	51	-0.380615	-1.19442	0.285451	0.410795	1	2765	tags=25%, list=13%, signal=29%
GSE7460_TCONV_VS_TREG_LN_UP	177	-0.326239	-1.18566	0.0398482	0.418664	1	2696	tags=20%, list=13%, signal=22%
GSE24634_NAIVE_CD4_TCELL_VS_DAY10_IL4_CONV_TREG_UP	174	-0.64747	-1.3832	0	0.42089	0.838	4028	tags=43%, list=19%, signal=53%
GSE27896_HDAC6_KO_VS_WT_TREG_UP	159	-0.331766	-1.1801	0.14375	0.421726	1	4329	tags=35%, list=20%, signal=44%
GSE14415_INDUCED_TREG_VS_TCONV_DN	146	-0.3773	-1.18178	0.097561	0.424863	1	4587	tags=42%, list=22%, signal=54%
GSE40685_NAIVE_CD4_TCELL_VS_TREG_UP	166	-0.301225	-1.15317	0.156	0.426209	1	3753	tags=26%, list=18%, signal=31%
GSE14350_TREG_VS_TEFF_IN_IL2RB_KO_UP	178	-0.33385	-1.17458	0.182013	0.426816	1	4653	tags=39%, list=22%, signal=49%
GSE6681_DELETED_FOXP3_VS_WT_TREG_DN	175	-0.346702	-1.16161	0.150763	0.427963	1	5048	tags=41%, list=24%, signal=53%
GSE20366_CD103_KLRG1_DP_VS_DN_TREG_UP	182	-0.33565	-1.16381	0.145455	0.431146	1	4604	tags=29%, list=22%, signal=36%
GSE7852_THYMUS_VS_FAT_TREG_UP	179	-0.327645	-1.15751	0.239766	0.431922	1	3214	tags=29%, list=15%, signal=34%
GSE34006_A2AR_KO_VS_A2AR_AGONIST_TREATED_TREG_DN	183	-0.347218	-1.15457	0.303797	0.432313	1	5325	tags=44%, list=25%, signal=58%
GSE24210_IL35_TREATED_VS_RESTING_TREG_DN	178	-0.341705	-1.16473	0.0483871	0.437225	1	3979	tags=20%, list=19%, signal=24%
GSE11818_WT_VS_DICER_KO_TREG_DN	140	-0.32991	-1.16599	0.194932	0.442373	1	4167	tags=34%, list=20%, signal=41%
GSE14308_NAIVE_CD4_TCELL_VS_INDUCED_TREG_UP	169	-0.30235	-1.14437	0.176806	0.445558	1	5063	tags=36%, list=24%, signal=47%
GSE20366_CD103_POS_VS_CD103_KLRG1_DP_TREG_UP	176	-0.357989	-1.14096	0.151515	0.447912	1	3311	tags=26%, list=16%, signal=30%
GSE25087_TREG_VS_TCONV_FETUS_DN	163	-0.513003	-1.4036	0.0569745	0.453694	0.762	4023	tags=39%, list=19%, signal=48%
HOLLBACHER TREG1 DN	70	-0.634207	-1.38637	0	0.456072	0.838	2948	tags=47%, list=14%, signal=55%
GSE25087_TREG_VS_TCONV_ADULT_DN	162	-0.622796	-1.42797	0	0.457649	0.64	3915	tags=52%, list=18%, signal=63%
GSE37605_TREG_VS_TCONV_NOD_FOXP3_FUSION_GFP_UP	144	-0.320292	-1.13302	0	0.461799	1	2864	tags=20%, list=13%, signal=23%
GSE14350_TREG_VS_TEFF_UP	175	-0.384383	-1.13042	0.267813	0.461855	1	4192	tags=40%, list=20%, signal=49%
GSE13306_RA_VS_UNTREATED_TREG_UP	171	-0.316345	-1.12003	0.0702247	0.489158	1	4247	tags=30%, list=20%, signal=38%
DN_IL2STIMTREGS_VS_UNSTIMTREG	158	-0.547879	-1.41027	0.048583	0.494536	0.762	3761	tags=46%, list=18%, signal=56%
GSE13306_LAMINA_PROPRIA_VS_SPLEEN_TREG_UP	183	-0.312563	-1.08721	0.322134	0.499991	1	3498	tags=28%, list=16%, signal=33%
GSE40493_BCL6_KO_VS_WT_TREG_UP	170	-0.321487	-1.08918	0.380859	0.501283	1	5605	tags=44%, list=26%, signal=59%
GSE40273_EOS_KO_VS_WT_TREG_DN	174	-0.328427	-1.10755	0.22	0.501384	1	3483	tags=30%, list=16%, signal=35%
GSE22527_ANTI_CD3_INVIVO_VS_UNTREATED_MOUSE_TREG_UP	174	-0.30185	-1.09064	0.201493	0.504489	1	4103	tags=28%, list=19%, signal=34%
GSE24634_TREG_VS_TCONV_POST_DAY5_IL4_CONVERSION_DN	183	-0.3523	-1.10861	0.110329	0.50506	1	3477	tags=32%, list=16%, signal=38%
UP_STIMCBTREG_VS_UNSTIMCBTREG	218	-0.297785	-1.08056	0.267327	0.507655	1	2247	tags=21%, list=11%, signal=23%
UP_COVATTREG_VS_SPLTREG	118	-0.376616	-1.09081	0.483083	0.510629	1	1950	tags=23%, list=9%, signal=25%
DN_VATTREG_VS_SPLTREG	116	-0.332599	-1.0956	0.382892	0.512193	1	3757	tags=29%, list=18%, signal=35%
GSE40655_FOXO1_KO_VS_WT_NTREG_UP	176	-0.331947	-1.09873	0.284065	0.512247	1	6450	tags=51%, list=30%, signal=72%
GSE7460_CD8_TCELL_VS_TREG_ACT_UP	181	-0.30776	-1.10886	0.182752	0.512816	1	3157	tags=24%, list=15%, signal=28%
GSE14308_INDUCED_VS_NATURAL_TREG_DN	185	-0.33999	-1.10166	0.271399	0.512971	1	4634	tags=35%, list=22%, signal=45%
GSE7460_CTRL_VS_TGFB_TREATED_ACT_TREG_DN	183	-0.311028	-1.09269	0.152918	0.51422	1	2825	tags=21%, list=13%, signal=24%
GSE14308_TH1_VS_NATURAL_TREG_DN	178	-0.302702	-1.07136	0.225464	0.516111	1	4546	tags=31%, list=21%, signal=39%
DN_EFFTREG_VS_NAIVETREG	1140	-0.263749	-1.07265	0.163462	0.520046	1	4261	tags=24%, list=20%, signal=28%
GSE6875_TCONV_VS_FOXP3_KO_TREG_UP	175	-0.272175	-1.06399	0.222414	0.529545	1	1835	tags=13%, list=9%, signal=14%
GSE37605_FOXP3_FUSION_GFP_VS_IRES_GFP_TREG_NOD_DN	159	-0.296555	-1.06065	0.198178	0.534387	1	2718	tags=19%, list=13%, signal=21%
GSE14350_IL2RB_KO_VS_WT_TREG_UP	182	-0.309001	-1.05273	0.33908	0.550432	1	3573	tags=23%, list=17%, signal=27%
GSE37532_WT_VS_PPARG_KO_LN_TREG_DN	111	-0.348285	-1.04549	0.388401	0.565443	1	3282	tags=15%, list=15%, signal=18%
GSE15659_TREG_VS_TCONV_UP	154	-0.268903	-1.0386	0.387914	0.574603	1	4241	tags=25%, list=20%, signal=31%
GSE14415_NATURAL_TREG_VS_FOXP3_KO_NATURAL_TREG_DN	146	-0.317904	-1.02905	0.258964	0.585399	1	4403	tags=39%, list=21%, signal=49%
GSE13306_TREG_VS_TCONV_UP	181	-0.284756	-1.03153	0.35305	0.587318	1	3749	tags=23%, list=18%, signal=28%
GSE14415_INDUCED_VS_NATURAL_TREG_UP	138	-0.301959	-1.02231	0.322761	0.599632	1	4621	tags=41%, list=22%, signal=52%
GSE14308_TH2_VS_NATURAL_TREG_DN	179	-0.282881	-0.99724	0.46723	0.630834	1	4988	tags=32%, list=23%, signal=42%
GSE24210_IL35_TREATED_VS_RESTING_TREG_UP	176	-0.270694	-1.00714	0.194245	0.631168	1	3320	tags=18%, list=16%, signal=21%
GSE24210_RESTING_TREG_VS_TCONV_UP	178	-0.251718	-0.999123	0.377637	0.635104	1	3369	tags=24%, list=16%, signal=28%
GSE37605_TREG_VS_TCONV_C57BL6_FOXP3_IRES_GFP_UP	114	-0.270568	-1.00198	0.429048	0.636293	1	3472	tags=17%, list=16%, signal=20%
GSE40443_INDUCED_VS_TOTAL_TREG_UP	188	-0.290152	-0.989973	0.507692	0.636907	1	4371	tags=30%, list=21%, signal=38%
GSE37532_VISCERAL_ADIPOSE_TISSUE_VS_LN_DERIVED_TREG_CD4_TCELL_DN	141	-0.267918	-0.990488	0.455665	0.643099	1	5007	tags=38%, list=24%, signal=49%
GSE37605_C57BL6_VS_NOD_FOXP3_FUSION_GFP_TREG_DN	182	-0.299831	-0.982384	0.460581	0.648947	1	1484	tags=14%, list=7%, signal=15%
GSE20366_EX_VIVO_VS_HOMEOSTATIC_CONVERSION_TREG_UP	185	-0.252068	-0.973391	0.421154	0.668196	1	4464	tags=33%, list=21%, signal=41%
GSE37605_NOD_VS_C57BL6_IRES_GFP_TREG_UP	145	-0.282276	-0.955848	0.494565	0.693835	1	3761	tags=24%, list=18%, signal=29%
GSE35543_IN_VIVO_NTREG_VS_CONVERTED_EX_ITREG_DN	177	-0.277869	-0.956372	0.607214	0.69816	1	4010	tags=19%, list=19%, signal=23%
GSE13306_TREG_VS_TCONV_LAMINA_PROPRIA_UP	186	-0.269555	-0.959253	0.56513	0.699389	1	3311	tags=22%, list=16%, signal=26%
GSE7852_TREG_VS_TCONV_DN	178	-0.248665	-0.945339	0.622363	0.703996	1	4224	tags=26%, list=20%, signal=33%
GSE14415_NATURAL_TREG_VS_TCONV_UP	147	-0.27685	-0.947504	0.479757	0.706451	1	3683	tags=29%, list=17%, signal=34%
DN_COVATTREG_VS_SPLTREG	51	-0.337289	-0.949125	0.492986	0.707447	1	2348	tags=24%, list=11%, signal=26%
GSE13306_RA_VS_UNTREATED_TREG_DN	179	-0.274698	-0.940402	0.508197	0.711733	1	2416	tags=15%, list=11%, signal=16%
GSE15659_NONSUPPRESSIVE_TCELL_VS_ACTIVATED_TREG_UP	155	-0.297714	-0.928455	0.638146	0.713218	1	3973	tags=22%, list=19%, signal=27%
GSE18148_CBFB_KO_VS_WT_TREG_UP	168	-0.289556	-0.933868	0.589641	0.714078	1	2038	tags=11%, list=10%, signal=12%
GSE15659_TREG_VS_TCONV_DN	157	-0.273766	-0.925184	0.67433	0.715079	1	5263	tags=25%, list=25%, signal=33%
GSE15659_NAIVE_CD4_TCELL_VS_ACTIVATED_TREG_UP	151	-0.278972	-0.930277	0.568966	0.715356	1	3331	tags=17%, list=16%, signal=20%
GSE37605_C57BL6_VS_NOD_FOXP3_IRES_GFP_TCONV_UP	127	-0.283123	-0.936025	0.621212	0.716779	1	3467	tags=23%, list=16%, signal=27%
GSE18148_CBFB_KO_VS_WT_TREG_DN	182	-0.246597	-0.9191	0.639764	0.721746	1	3891	tags=20%, list=18%, signal=24%
GSE35543_IN_VIVO_NTREG_VS_IN_VITRO_ITREG_DN	151	-0.277857	-0.912428	0.706334	0.733586	1	3049	tags=19%, list=14%, signal=22%
GSE13306_TREG_VS_TCONV_SPLEEN_DN	181	-0.282537	-0.908963	0.674956	0.734097	1	2718	tags=20%, list=13%, signal=23%
GSE14308_TH1_VS_INDUCED_TREG_UP	179	-0.267986	-0.885497	0.626106	0.781965	1	4754	tags=30%, list=22%, signal=39%
GSE15659_RESTING_VS_ACTIVATED_TREG_UP	144	-0.288441	-0.875912	0.681507	0.796108	1	3629	tags=20%, list=17%, signal=24%
UP_SKINTREG_VS_PBTREG	45	-0.291142	-0.861145	0.67562	0.805134	1	2496	tags=24%, list=12%, signal=28%
GSE14308_TH17_VS_INDUCED_TREG_DN	173	-0.237375	-0.866083	0.671454	0.808624	1	4343	tags=25%, list=20%, signal=32%
GSE27434_WT_VS_DNMT1_KO_TREG_DN	188	-0.232154	-0.862149	0.682482	0.809803	1	5337	tags=33%, list=25%, signal=44%
GSE37605_TREG_VS_TCONV_C57BL6_FOXP3_IRES_GFP_DN	140	-0.23036	-0.847942	0.820296	0.826926	1	5320	tags=30%, list=25%, signal=40%
GSE18893_CTRL_VS_TNF_TREATED_TREG_2H_UP	175	-0.262235	-0.829307	0.771489	0.851249	1	4158	tags=29%, list=20%, signal=35%
GSE35543_IN_VIVO_NTREG_VS_IN_VITRO_ITREG_UP	177	-0.243659	-0.824613	0.798969	0.8517	1	2929	tags=12%, list=14%, signal=14%
GSE7460_TREG_VS_TCONV_ACT_DN	170	-0.220764	-0.787166	0.94403	0.895096	1	3590	tags=15%, list=17%, signal=18%
GSE37532_VISCERAL_ADIPOSE_TISSUE_VS_LN_DERIVED_PPARG_KO_TREG_CD4_TCELL_DN	123	-0.233952	-0.753986	0.827236	0.925537	1	3328	tags=19%, list=16%, signal=22%
GSE15659_CD45RA_NEG_CD4_TCELL_VS_ACTIVATED_TREG_UP	153	-0.229718	-0.716195	0.912069	0.946956	1	3629	tags=18%, list=17%, signal=22%
HOLLBACHER TREG22 UP	28	-0.269	-0.69814	0.943503	0.949211	1	2971	tags=18%, list=14%, signal=21%

## Sheet: 3 Leading edge analysis
Leading edge analysis of the gene set enrichment analysis of activated/effector/tissue Treg cell signatures SF of JIA patients to PB Treg cells of healthy children that are enriched in SF Treg cells and only contain within Treg cell comparisons. 1's denote membership of a gene in the leading edge subset. Highlighted columns (light orange) concern the top 52 (shared > 10 gene sets) leading edge ge…
NAME	CSTF2	AGA	P4HA2	POP7	P2RX5	EPS8L2	MAPK11	SP140	PPCDC	REXO2	SLC25A12	DCPS	SLC27A2	RBKS	SLCO4A1	MLH1	KIF18B	SPC24	PPIL1	GGT1	NUDT1	DUT	ZDHHC3	SHMT1	FADS1	PPIE	ZMYND19	CD9	BCKDK	PMM1	PSMC4	UBE2L3	CALM3	GEMIN5	TMED10	MECR	SULT2B1	USP49	CISD1	UCK2	TAF12	LYAR	RFC5	POLR2L	MRPL18	PSMB2	RPA3	GEMIN6	NUP37
GSE14308_INDUCED_VS_NATURAL_TREG_UP_signal	0	0	0	0	0	0	0	0	0	0	0	0	0	0	0	0	0	0	0	0	0	0	0	0	0	0	0	0	0	0	0	0	0	0	0	0	0	0	0	0	1	0	0	0	0	0	0	0	0
GSE40273_EOS_KO_VS_WT_TREG_UP_signal	0	0	0	0	0	0	0	0	0	0	0	0	0	0	0	0	0	0	0	0	0	0	0	0	0	0	0	0	0	0	0	0	0	0	0	0	0	0	0	0	0	0	0	0	0	0	0	0	0
GSE37532_TREG_VS_TCONV_PPARG_KO_CD4_TCELL_FROM_VISCERAL_ADIPOSE_TISSUE_UP_signal	0	0	1	0	0	0	0	0	0	0	0	0	0	0	0	0	0	0	1	0	0	0	0	0	0	0	0	0	0	0	0	0	0	0	0	0	0	0	1	1	0	0	0	0	0	0	0	0	0
GSE6681_DELETED_FOXP3_VS_WT_TREG_UP_signal	0	0	0	0	0	0	0	0	0	0	0	0	0	0	0	0	0	0	0	0	0	0	0	0	0	0	0	0	0	0	0	0	0	0	0	0	0	0	0	0	0	0	0	0	0	0	0	0	0
GSE13306_TREG_RA_VS_TCONV_RA_UP_signal	0	0	0	0	0	0	0	0	0	0	0	0	0	0	0	0	0	0	0	0	0	0	0	0	0	0	0	0	0	0	0	0	0	0	0	0	0	0	0	0	0	0	0	0	0	0	0	0	0
GSE7460_CTRL_VS_TGFB_TREATED_ACT_TREG_UP_signal	0	0	0	0	0	0	0	0	0	0	0	0	0	0	0	0	0	0	0	0	0	0	0	0	0	0	0	0	0	0	0	0	0	0	0	0	0	0	0	0	0	0	0	0	0	0	0	0	0
GSE37532_VISCERAL_ADIPOSE_TISSUE_VS_LN_DERIVED_PPARG_KO_TREG_CD4_TCELL_UP_signal	0	1	0	0	0	0	0	0	0	0	0	0	0	0	0	0	0	0	0	0	0	0	0	0	0	0	0	0	0	0	0	0	0	0	0	0	0	0	0	0	0	0	0	0	0	0	0	0	0
GSE18893_CTRL_VS_TNF_TREATED_TREG_24H_UP_signal	0	0	0	0	0	0	0	0	0	0	0	0	0	0	0	0	0	0	0	1	0	0	0	0	0	0	0	0	0	0	0	0	0	0	0	0	0	0	0	0	0	0	0	0	0	0	0	0	0
UP_IL2STIMTREGS_VS_UNSTIMTREG_signal	0	0	0	0	0	0	0	0	0	1	0	0	0	0	0	0	0	0	0	0	0	0	0	0	0	0	0	0	0	0	0	0	0	0	0	0	0	0	1	1	0	0	0	0	0	0	0	0	0
GSE22045_TREG_VS_TCONV_UP_signal	0	0	0	0	0	0	0	0	0	0	0	0	0	0	0	0	0	0	0	0	0	0	0	0	0	0	0	0	0	0	0	0	0	0	0	0	0	0	0	0	0	0	0	0	0	0	0	0	0
GSE37532_TREG_VS_TCONV_PPARG_KO_CD4_TCELL_FROM_LN_UP_signal	0	0	0	0	0	0	0	0	0	0	0	0	0	0	0	0	1	1	0	0	0	0	0	0	0	0	0	0	0	0	0	0	0	0	0	0	0	0	0	0	0	0	0	0	0	0	0	0	0
GSE6875_TCONV_VS_TREG_UP_signal	1	0	0	0	0	0	0	0	0	0	0	0	0	0	0	0	0	0	0	0	0	0	0	0	0	0	0	0	0	0	0	0	0	0	0	0	0	0	0	0	0	0	0	0	0	0	0	0	0
GSE24634_TREG_VS_TCONV_POST_DAY10_IL4_CONVERSION_UP_signal	1	1	1	1	1	1	1	1	1	1	1	1	1	1	1	1	1	0	0	0	0	0	0	0	0	0	0	0	0	0	0	0	0	0	0	0	0	0	0	0	0	0	0	0	0	0	0	0	0
GSE14415_INDUCED_TREG_VS_FOXP3_KO_INDUCED_TREG_IL2_CULTURE_UP_signal	0	0	0	0	0	0	0	0	0	0	0	0	0	0	0	0	0	0	0	0	0	0	0	0	0	0	0	0	0	0	0	0	0	0	0	0	0	0	0	0	0	0	0	0	0	0	0	0	0
GSE36527_CD62L_HIGH_VS_CD62L_LOW_TREG_CD69_NEG_KLRG1_NEG_UP_signal	0	0	0	0	0	0	0	0	0	0	0	0	0	0	0	0	0	0	0	0	0	0	0	0	0	0	0	0	0	0	0	0	0	0	0	0	0	0	0	0	0	0	0	0	0	0	0	0	0
GSE36527_CD69_NEG_VS_POS_TREG_CD62L_LOS_KLRG1_NEG_UP_signal	0	0	0	0	0	0	0	0	0	0	0	0	0	0	0	0	0	0	0	0	0	0	0	0	0	0	0	0	0	0	0	0	0	0	0	0	0	0	0	0	0	0	0	0	0	0	0	0	0
GSE40685_TREG_VS_FOXP3_KO_TREG_PRECURSOR_UP_signal	0	0	0	0	0	0	0	0	0	0	0	0	0	0	0	0	0	0	0	0	0	0	0	0	0	0	0	0	0	0	0	0	0	0	0	0	0	0	0	0	0	0	0	0	0	0	0	0	0
GSE42021_TREG_VS_TCONV_PLN_UP_signal	0	0	0	0	0	0	0	0	0	0	0	0	0	0	0	0	0	0	0	0	0	0	0	0	0	0	0	0	0	0	0	0	0	0	0	0	0	0	0	0	0	0	0	0	0	0	0	0	0
GSE14415_NATURAL_TREG_VS_FOXP3_KO_NATURAL_TREG_UP_signal	0	0	0	0	0	0	0	0	0	0	0	0	0	0	0	0	0	0	0	0	0	0	0	0	0	0	0	0	0	0	0	0	0	0	0	0	0	0	0	0	0	0	0	0	0	0	0	0	0
UP_BREASTCATREG_VS_BREASTTREG_signal	0	0	0	0	0	0	0	0	0	0	0	0	0	0	0	0	0	0	0	0	0	0	0	0	0	0	0	0	0	0	0	0	0	0	0	0	0	0	0	0	0	0	0	0	0	0	0	0	0
GSE25087_TREG_VS_TCONV_FETUS_UP_signal	0	0	0	0	0	0	0	0	0	0	0	0	0	0	0	0	0	0	0	0	0	0	0	0	0	0	0	0	0	0	0	0	0	0	0	0	0	0	0	0	0	0	0	0	0	0	0	0	0
UP_VATTREG_VS_SPLTREG_signal	0	0	0	0	0	0	0	0	0	0	0	0	0	0	0	0	0	0	0	0	0	0	0	0	0	0	0	0	0	0	0	0	0	0	0	0	0	0	0	0	0	0	0	0	0	0	0	0	0
GSE25087_TREG_VS_TCONV_ADULT_UP_signal	0	0	0	0	0	0	0	0	0	0	0	0	0	0	0	0	0	0	0	0	0	0	0	0	0	0	0	0	0	0	0	0	0	0	0	0	0	0	0	1	0	0	0	0	0	0	0	0	0
GSE7852_TREG_VS_TCONV_FAT_UP_signal	0	0	0	0	0	0	0	0	0	0	0	0	0	0	0	0	0	0	0	0	0	0	0	0	0	0	0	0	0	0	0	0	0	0	0	0	0	0	0	0	0	0	0	0	0	0	0	0	0
GSE17580_TREG_VS_TEFF_UP_signal	0	0	0	0	0	0	0	0	0	0	0	0	0	0	0	0	0	0	0	0	0	0	0	0	0	0	0	0	0	0	0	0	0	0	0	0	0	0	0	0	0	0	0	0	0	0	0	0	0
SKIN_TREGVSTEFF_UP_signal	0	0	0	0	0	0	0	0	0	0	0	0	0	0	0	0	0	0	0	0	0	0	0	0	0	0	0	0	0	0	0	0	0	0	0	0	0	0	0	0	0	0	0	0	0	0	0	0	0
LUNG_SPEC_TREG_SPEC_signal	0	0	0	0	0	0	0	0	0	0	0	0	0	0	0	0	0	0	0	0	0	0	0	0	0	0	0	0	0	0	0	0	0	0	0	0	0	0	0	0	0	0	0	0	0	0	0	0	0
HOLLBACHER TREG SIGNATURE_signal	0	0	0	0	0	0	0	0	0	0	0	0	0	0	0	0	0	1	0	0	0	0	0	0	0	0	0	0	0	0	0	0	0	0	0	0	0	0	0	0	0	0	0	0	0	0	0	0	0
GSE7852_TREG_VS_TCONV_LN_UP_signal	0	0	0	0	0	0	0	0	0	0	0	0	0	0	0	0	0	0	0	0	0	0	0	0	0	0	0	0	0	0	0	0	0	0	0	0	0	0	0	0	0	0	0	0	0	0	0	0	0
GSE7852_TREG_VS_TCONV_UP_signal	0	0	0	0	0	0	0	0	0	0	0	0	0	0	0	0	0	0	0	0	0	0	0	0	0	0	0	0	0	0	0	0	0	0	0	0	0	0	0	0	0	0	0	0	0	0	0	0	0
GSE7852_TREG_VS_TCONV_THYMUS_UP_signal	0	0	0	0	0	0	0	0	0	0	0	0	0	0	0	0	0	0	0	0	0	0	0	0	0	0	0	0	0	0	0	0	0	0	0	0	0	0	0	0	0	0	0	0	0	0	0	0	0
GSE17580_TREG_VS_TEFF_S_MANSONI_INF_UP_signal	0	0	0	0	0	0	0	0	0	0	0	0	0	0	0	0	0	0	0	0	0	0	0	0	0	0	0	0	0	0	0	0	0	0	0	0	0	0	0	0	0	0	0	0	0	0	0	0	0
UP_EFFTREG_VS_NAIVETREG_signal	0	0	0	0	0	0	0	0	0	0	0	0	0	0	0	0	0	0	0	0	1	1	1	0	0	0	0	0	0	0	0	0	0	0	0	0	0	0	0	0	0	0	0	0	0	0	0	0	0
UP_EFFTREG_VS_ACTTREG_signal	0	0	0	0	0	0	0	0	0	0	0	0	0	0	0	0	0	0	0	0	0	0	0	0	0	0	0	0	0	0	0	0	0	0	0	0	0	0	0	0	0	0	0	0	0	0	0	0	0
UP_TUMORTREG_VS_SPLEENTREG_signal	0	0	0	0	0	0	0	0	0	0	0	0	0	0	0	0	0	0	0	0	0	0	0	0	0	0	0	0	0	0	0	0	0	0	0	0	0	0	0	0	0	0	0	0	0	0	0	0	0
UP_TUMORTREGFINAL_signal	0	0	0	0	0	0	0	0	0	0	0	0	0	0	0	0	0	0	0	0	0	0	0	0	0	0	0	0	0	0	0	0	0	0	0	0	0	0	0	0	0	0	0	0	0	0	0	0	0
UP_COLONCATREG_VS_COLONTREG_signal	0	0	0	0	0	0	0	0	0	0	0	0	0	0	0	0	0	0	0	0	0	0	0	0	0	0	0	0	0	0	0	0	0	0	0	0	0	0	0	0	0	0	0	0	0	0	0	0	0
UP_LIVEROX40_TREG_SPEC_signal	0	0	0	0	0	0	0	0	0	0	0	0	0	0	0	0	0	0	0	0	0	0	0	0	0	0	0	0	0	0	0	0	0	0	0	0	0	0	0	0	0	0	0	0	0	0	0	0	0
UP_NSCLCSUPRTREG_VS_NONSUPRTREG_signal	0	0	0	0	0	0	0	0	0	0	0	0	0	0	0	0	0	0	0	0	0	0	0	0	0	0	0	0	0	0	0	0	0	0	0	0	0	0	0	0	0	0	0	0	0	0	0	0	0
UP_HCCTREG_VS_REST_signal	0	0	0	0	0	0	0	0	0	0	0	0	0	0	0	0	0	0	0	0	0	0	0	0	0	0	0	0	0	0	0	0	0	0	0	0	0	0	0	0	0	0	0	0	0	0	0	0	0
UP_ACTTREGCA_VS_NONACTTREGCA_signal	0	0	0	0	0	0	0	0	0	0	0	1	0	0	0	0	0	0	0	0	0	0	0	0	0	0	0	0	0	0	0	0	0	0	0	0	0	0	0	0	0	0	0	0	0	0	0	0	0
HEALTHY_TREGCORE_UP_signal	0	0	0	0	0	0	0	0	0	0	0	0	0	0	0	0	0	0	0	0	0	0	0	0	0	0	0	0	0	0	0	0	0	0	0	0	0	0	0	0	0	0	0	0	0	0	0	0	0
UP_COLONCATREG_VS_CONTROLTREG_signal	0	0	0	0	0	0	0	0	0	1	1	1	0	1	0	0	0	0	0	0	0	0	0	0	0	0	0	0	0	0	0	0	0	0	0	0	0	0	0	0	0	0	0	0	0	0	0	0	0
UP_BREASTCATREG_SPEC_signal	0	0	0	0	0	0	0	0	0	1	0	0	0	1	1	1	1	0	0	0	0	0	0	0	0	0	0	0	0	0	0	0	0	0	0	0	0	0	0	1	0	0	0	0	0	0	0	0	0
UP_BREASTCATREG_VS_PBTREG_signal	0	0	0	0	0	0	0	0	0	0	0	0	0	0	0	0	0	0	1	0	0	0	0	0	0	0	0	0	0	0	0	0	0	0	0	0	0	0	0	0	0	0	0	0	0	0	0	0	0
COLON_TREG_SPEC_signal	0	0	0	0	0	0	0	0	0	0	0	0	0	0	0	0	0	0	0	0	0	0	0	0	0	0	0	0	0	0	0	0	0	0	0	0	0	0	0	0	0	0	0	0	0	0	0	0	0
COLON_SPEC_TREG_SPEC_signal	0	0	0	0	0	0	0	0	0	0	0	0	0	0	0	0	0	0	0	0	0	0	0	0	0	0	0	0	0	0	0	0	0	0	0	0	0	0	0	0	0	0	0	0	0	0	0	0	0
UP_LUNGTREG_VS_PBTREG_signal	0	0	0	0	0	0	0	0	0	0	0	0	1	1	1	0	0	0	0	0	0	0	0	0	0	0	0	0	0	0	0	0	0	0	0	0	0	0	0	0	0	0	0	0	0	0	0	0	0
HOLLBACHER TREG1 UP_signal	0	0	0	0	0	0	0	0	0	0	0	0	0	0	0	0	0	0	0	0	0	0	0	0	0	0	0	0	0	0	0	0	0	0	0	0	0	0	0	0	0	1	0	0	0	0	0	0	0
CORE_EXHAUSTION_signal	0	0	0	0	0	0	0	0	0	0	0	0	0	0	0	0	0	0	0	0	0	0	0	0	0	0	0	0	0	0	0	0	0	0	0	0	0	0	0	0	0	0	0	0	0	0	0	0	0
UP_MUSCLETREG_VS_SPLTREG_signal	0	0	0	0	0	0	0	0	0	0	0	0	0	0	0	0	0	0	0	0	0	0	0	0	0	0	0	0	0	0	0	0	0	0	0	0	0	0	0	0	0	0	0	0	0	0	0	0	0
UP_CD3CD28STIMTREGS_VS_UNSTIMTREG_signal	0	0	0	0	0	0	0	0	0	0	0	0	0	0	0	0	0	0	0	0	0	0	0	0	0	0	0	0	0	0	0	0	0	0	0	0	0	0	1	0	0	0	0	0	0	0	0	0	0
HCTREG_PD1HIVSLOW_UP_signal	0	0	0	0	0	0	0	0	0	0	0	0	0	0	0	0	0	0	0	0	0	0	0	0	0	0	0	0	0	0	0	0	0	0	0	0	0	0	0	0	0	0	0	0	0	0	0	0	0
GSE35543_IN_VITRO_ITREG_VS_CONVERTED_EX_ITREG_UP_signal	0	0	0	0	0	0	0	0	0	0	0	0	0	0	0	0	0	0	0	0	0	0	0	0	0	0	0	0	0	0	0	0	0	0	0	0	0	0	0	0	0	0	0	0	0	0	0	0	0
GSE14415_INDUCED_TREG_VS_FAILED_INDUCED_TREG_UP_signal	1	0	0	0	0	0	0	0	0	0	0	0	0	0	0	0	0	1	1	1	1	1	1	1	1	1	1	1	1	1	1	1	1	1	1	1	1	1	1	1	1	1	1	1	1	1	1	1	1
GSE14415_ACT_VS_CTRL_NATURAL_TREG_UP_signal	0	0	0	0	0	0	0	0	0	0	0	0	0	0	0	0	0	0	0	0	0	0	0	0	0	0	0	0	0	0	0	0	0	0	0	0	0	0	1	1	1	1	1	1	1	1	1	1	1
[truncated: 1,972 more columns]

## Sheet: 4 Genesets used
Genesets regarding activated/effector/tissue Treg cell signatures. These have been derived from literature (row 2 - 83 with reference) or the C7 Broad Institute database (row 84 - 370).
Name geneset	Source	Genes
UP_SkinTreg_vs_PBTreg	Li et al. 2016 PLoS One	ATF3	CD97	GTPBP2	PNP	FOS	CD40LG	SLC1A5	HSPH1	BHLHE40	RASD1	EPAS1	NR4A1	TNF	HSP90B1	SGK1	ANXA1	PTGER4	ANKRD37	GLA	DB335527	NFKB1	CD69	PAQR3	NCOR2	MRPL48	NME3	ID2	PRR5L	IL13	DNAJB4	WDR44	ZSWIM4	TTYH3	FLOT1	BAG3	CCL20	MAPRE3	ATHL1	GPR183	DPP3	PPP1R15A	PIM2	TARP	SELK	FAM168A	NR4A2	ELOVL6
DN_SkinTreg_vs_PBTreg	Li et al. 2016 PLoS One	MASP2	BECN1	FAM160B1	P2RY8	ARID4A	RWDD1	RNF10	SNORD103B	KLF13	LRIG1	DKFZP586I1420	ACSL5	ODZ1	PCMTD2	SELL	GTF3C6	KIAA0174	RALGAPA1	C18orf32	CD47	SPAG9	GLRX5	VAMP4	SEMA3G	XPO4	VOPP1	MDM2	NS4ATP2	IKZF2	TIAL1	R3HDM2	MKRN1	AY358241	NKTR	CLDND1	PTBP2	BX116997	PGS1	MED23	ST7OT4	AGFG1	RBM39	FRG1	SLTM	TSR2	ERP29	ASB3	TXNDC12
UP_SkinTreg_vs_PBTreg_(paper)	Li et al. 2016 PLoS One	ZSWIM4	RASD1	HSPH1	SGK1	NR4A1	TNF	FOS	ANXA1	BAG3	BHLHE40	CD40LG	PPP1R15A	GLA	NR4A2	ID2	ATHL1	ATF3	PTGER4	GPR183	DB335527	PNP	CD97	GTPBP2	CD69	NCOR2	PRR5L	NFKB1	PAQR3	TARP
DN_SkinTreg_vs_PBTreg_(paper)	Li et al. 2016 PLoS One	PGS1	SNORA7B	MED23	FBXO18	SAP30L	ZFC3H1	LEO1	NDUFA4	RALGAPA1	UHMK1	XPO4	TACC1	SORL1	PPAP2A	IKZF2	ASB3	ARID4A	CD47	MKRN1	CLDND1	ULK1	TPP2	TENM1	TIAL1	GPHN	MDM2	LEF1	TSR2	R3HDM2	SNORD103B	GTF3C6	NKTR	SELL	PCMTD2	TSN	C18orf32	RNF10	SEC61A2	ACSL5	RARRES3	DKFZP586I1420	RAB7A	LRIG1	CRLF3	TXNDC12	LRRC8B	RBM39	KLF13
UP_ColonTreg_vs_PBTreg	Niedzielska et al. 2018 Oncotarget	FKBP4	PDK4	TNFRSF12A	TEAD3	CD9	TYMP	DKK3	ATP9A	PSD	ERBB3	PDE4A	SPI1	FGFR2	CLTCL1	FSTL3	ST6GALNAC2	EVC	ALPK1	GSDMB	REXO2	NFKB2	CPOX	EPB41L3	KIF3C	BCORL1	SMOX	KCNH4	ICAM1	AARS	RAPGEF4	SCD	HSD3B7	IL2RB	GZMB	SPTLC2	ASB2	PAPLN	NINL	SLCO4A1	HCK	SCML2	HSF4	ATP8B4	LAPTM4B	STK3	PYCRL	TUBB4A	IL4I1
UP_LungTreg_vs_PBTreg	Niedzielska et al. 2018 Oncotarget	PDK4	RHBDD2	BAIAP2L1	ETV1	IFRD1	ETV7	CD9	PLAUR	GPRC5A	SLC11A1	RUNX3	SNAPC1	TYMP	SH2D2A	MSR1	RRP12	FOXC1	SLC2A3	PSD	YBX3	GNA15	SPAG4	GPC1	NGFR	MTHFD2	PDE4A	KLF6	BCL3	ATP1B3	CRMP1	TBX21	FOSL2	FSCN1	TRAF4	MCAM	NFKB2	TP53INP2	TP73	HSP90AA1	ARG2	ABCB1	CTTN	DNAJA1	CASS4	RFX2	KCNH4	LAG3	RGS1
Colon_Treg_spec	Niedzielska et al. 2018 Oncotarget	TNFRSF1B	CASR	TNIP3	NRIP2	LY75	CREB3L3	PANX2	PAK3	CEACAM1	LAG3	SLC26A4	CMTM6	SLC7A8	HMOX1	LGMN	NDFIP2	FLT1	CCL22	EBI3	PLA2G4C	NAMPT	TSPAN13	GLIS3	VDR	ADTRP	FAM184A	CISH	IL1R2	PRG4	PLAGL1	PKD2	FLVCR2	SOCS2	TWIST1	LRRC61	ALDH1A2	PALLD	FOXA1	ZBTB46	RAI2	CHIT1	TNS3	IL10	HECW2	CDKL2	JDP2	GDF7	LHFPL2
Lung_Treg_spec	Niedzielska et al. 2018 Oncotarget	CDH1	COL9A2	TNIP3	ASB2	NTSR1	PCSK1N	CCL22	EBI3	TSPAN13	RASAL1	VDR	PRLR	IL1RL2	IL1RL1	CXorf21	TNFRSF8	FOXA1	CABLES1	EDNRB	TNS3	STAC	ILDR1	TTBK1	MAGI1	GRAMD3	CXCL13	MYO1E	DIRAS3	PTCHD1	XIRP1	MYRIP	LRG1	FOXB1	CLEC7A	NIPAL4	CYP7B1	ZBED2	XKRX	CADM1	TNFRSF18	TCF4	PDGFA	C2CD4A	GK	TBC1D8	CD177	C2CD4B	SEC14L6
Tissue_shared_Treg_spec	Niedzielska et al. 2018 Oncotarget	TNIP3	CCL22	EBI3	TSPAN13	VDR	FOXA1	TNS3	TTBK1	LRG1	CLEC7A	NIPAL4	CYP7B1	ZBED2	XKRX	TNFRSF18	PDGFA	GK	LINC01229	ZBTB32	TNFRSF9	CDK14	ITGB8	IL1R2	IL1R1	SOX4	LRRC32	CTTNBP2NL	ZC3H12C	AKAP5	CCR8	PMCH	MACC1	LAYN	AC017002.2	HNRNPA1P21	RP1-207H1.3	AC002331.1	AC017002.1	TNFRSF13B
Lung_spec_Treg_spec	Niedzielska et al. 2018 Oncotarget	CDH1	COL9A2	ASB2	NTSR1	PCSK1N	RASAL1	PRLR	IL1RL2	IL1RL1	CXorf21	TNFRSF8	CABLES1	EDNRB	STAC	ILDR1	MAGI1	GRAMD3	CXCL13	MYO1E	DIRAS3	PTCHD1	XIRP1	MYRIP	FOXB1	CADM1	TCF4	C2CD4A	TBC1D8	CD177	C2CD4B	SEC14L6	PROB1	VAV3-AS1	CTC-490G23.2	AC145110.1	RP11-493L12.5
Colon_spec_Treg_spec	Niedzielska et al. 2018 Oncotarget	TNFRSF1B	CASR	NRIP2	LY75	CREB3L3	PANX2	PAK3	CEACAM1	LAG3	SLC26A4	CMTM6	SLC7A8	HMOX1	LGMN	NDFIP2	FLT1	PLA2G4C	NAMPT	GLIS3	ADTRP	FAM184A	CISH	IL1R2	PRG4	PLAGL1	PKD2	FLVCR2	SOCS2	TWIST1	LRRC61	ALDH1A2	PALLD	ZBTB46	RAI2	CHIT1	IL10	HECW2	CDKL2	JDP2	GDF7	LHFPL2	NR6A1	BATF	PCDH1	SLC16A9	VSTM4	ABTB2	IL13
UP_effTreg_vs_naiveTreg	Levine et al. 2014 Nat Immunol	CXCR6	IL1R2	EBI3	TTC39C	TTN	PENK	CXCR3	CCR2	TJP2	S100A4	RNASE4	AXL	SLC39A4	TKTL1	CCL5	ZCCHC18	CTLA2A	PLSCR1	PON3	TMEM2	ICOS	CPD	ABHD4	CD44	RORA	CD83	AHR	RILPL2	RNF128	LXN	CHN2	PDCD1	KLRG1	TMBIM1	SERPINC1	FGL2	ZDHHC2	EEA1	IL4	TNFSF11	SPOCK2	GPM6B	CYFIP1	FAM129A	MKI67	NAIP5	CXCL10	NAV2
DN_effTreg_vs_naiveTreg	Levine et al. 2014 Nat Immunol	IGFBP4	MYO6	CNN3	SELL	ADCY6	SGK3	SATB1	BACH2	SEMA4A	ECM1	MS4A4C	TXK	ATP1B1	G0S2	SORCS2	ITIH5	GATA1	GALNT10	ACTN1	DAPK1	RCN1	GPR146	RREB1	BCL2L11	PRKD3	DRC1	KLF7	ADA	TDRP	A630038E17RIK	ARL4C	CCR7	SOX4	RASGRP2	ETS2	KLF2	PITPNC1	TANC1	LEF1	USP18	UGCG	BCL2	NDRG3	CLIC4	S1PR1	ITGA6	PRKAR1B	CD55
UP_effTreg_vs_actTreg	Dias et al. 2017 Immunity	IL10	HAVCR2	NEB	KY	PVRL1	CDKN2A	FAM69C	MT1	NPNT	RASSF6	CCR5	SERPINF1	FGF16	IL21	ARNT2	PRDM1	FAM83G	TIGIT	NID2	LYN	GM6637	SCCPDH	CDKN1A	KLRG1	IL17RB	ICOS	TRF	CORO2B	GCNT1	SRXN1	NAV2	IL1RN	PLEK	MARCKS	CCR8	SLC24A3	AREG	FGL2	GM20053	PLEKHG3	ARL5A	SCN1B	CELA1	ITGB5	EPAS1	ITGAE	MAF	GPR25
DN_effTreg_vs_actTreg	Dias et al. 2017 Immunity	EPS15	MATR3	VEZF1	DOCK10	EIF4B	UBR3	AES	RGS14	NLRC5	NIPBL	NPEPPS	STAG2	NUB1	AFF1	SMARCA2	DNM2	SENP7	USP33	TMCO4	NUDT3	CNOT8	TPRGL	TRPM7	ZNRF2	TBC1D22B	STK10	PRKACB	PCBP2	S1PR4	PSMD5	XPO6	TATDN2	LRPPRC	SH2D3C	FCHSD2	DDX60	ICE1	ADSL	RNF145	TRIM33	EPB4.1	TAF1C	EIF3G	ABHD8	PHIP	EFR3A	SMAD4	RTCB
UP_restingTreg_vs_actTreg	van der Veeken et al. 2016 Cell	STT3B	CCNA2	MKI67	STIL	GPSM2	PES1	ESR1	HNRNPUL2	TBC1D23	CCNB2	CKAP2	CDCA3	VIM	SMPDL3B	CEP135	CDS2	CENPA	MAD2L1	FURIN	RNF26	CEP83	SNIP1	BIRC5	TRA2B	ISCU	RHBDD3	PIK3CA	HIST1H1E	IFRD1	ETS2	TBCEL	CENPK	HIST1H1B	TOMM40	DAZAP1	CHPF	CDC20	GABRR2	PLXND1	AFAP1	GAR1	PLCXD2	SGOL2	IL18R1	GZMB	KIF23	NDC80	RALY
UP_coloncaTreg_vs_controlTreg	De Simone et al. 2016 Immunity	ACAA2	ACOX3	ACP5	ACSL4	ACTA2	ACTG2	ADAM10	ADAT2	ADPRH	AHCYL2	AKAP5	AKIP1	ARHGEF12	ARHGEF4	ARL6IP5	ARNTL2	ATP13A3	ATP2C1	AURKA	BATF	BCL2L1	BIRC5	C17orf96	C5orf63	CABLES1	CACNB2	CADM1	CALM3	CARD16	CARD17	CASP1	CASQ1	CCNB2	CCR8	CD177	CD27	CD274	CD7	CDCA2	CDH24	CDK6	CEACAM1	CENPM	CEP55	CGA	CHRNA6	CHST2	CHST7
UP_liverOX40_Treg_spec	Pacella et al. 2018 PNAS	ACP5	ACTA2	ACTG2	ADCY3	ADORA2A	AHSP	AKAP13	AKIRIN2	AKR7A2	AKTIP	ANKRD10	APBB1IP	APMAP	APOBEC3C	ARF3	ARID5B	ARL6IP5	ATP6AP1	ATP6V0A1	ATP6V1B2	ATP6V1D	B3GAT1	BCL2L1	BZW2	C10ORF54	C17orf62	C17orf91	C17ORF96	C9ORF69	CAMK1	CCDC53	CCDC6	CCND2	CD2	CD2BP2	CD4	CD58	CD63	CD7	CD74	CD79B	CDK2AP1	CEACAM1	CEBPA	CENTA1	CLIC1	COL5A1	COL9A2
DN_BreastcaTreg_vs_PBTreg	Plitas et al. 2016 Immunity	KLF3	RP11.611E13.3	C20orf112	RNF125	TMEM66	ZNF484	KLF2	TXK	RASA3.IT1	MOAP1	TCF7	PIK3R1	ISCA1	KLF12	SBDS	ZFAND2A	ZNF396	MPP7	AC005944.2	IL12A	AES	YPEL5	SBDSP1	ITGB7	PRKCA	CGRRF1	WHAMM	MYO15A	ZNF395	RP5.882C2.2	SNHG3	MGAT4A	CCR9	AC116366.6	CTD.3184A7.4	TCP1	MBOAT4	RCAN3	CAMK4	CCDC59	CTC.338M12.3	ASB16	CIDECP	PHF7	MARCH9	NAIF1	EIF1	EFCAB13
UP_BreastcaTreg_vs_PBTreg	Plitas et al. 2016 Immunity	IL1R2	CLEC7A	AC145110.1	PRKAR1A	IRF2	ZBED2	VDR	CCR8	NDFIP2.AS1	MYO7A	HAVCR2	DARC	EBI3	SPARCL1	CTSC	FN1	BTLA	CXCL11	CCL4	CTSL1	EMP1	CISH	SDC4	CXCL14	MED20	SLC35A5	TNFRSF9	LMCD1	CD177	RAB10	VCAM1	RNASE10	CCR5	CPM	COPB2	MYO1E	LINC00519	CCR2	TNFRSF4	RP11.316P21.1	TM4SF1.AS1	CSF1	IDH1.AS1	NNMT	GART	FLVCR2	AFAP1L2	COL3A1
DN_BreastcaTreg_vs_BreastTreg	Plitas et al. 2016 Immunity	NPY2R	ZNF300P1	FMO1	C15orf52	PTGIS	CHIT1	PLEKHH2	RNF128	CNTN1	KCNMB1	PIK3C2G	IGSF10	CSRNP3	CECR5-AS1	GPM6B	CD300LG	ANXA1	SLCO2B1	CCL21	CYP2E1	EFEMP2	MYBPC1	ADH1B	TMEM116	ANO6	PIGR	TLR3	MYEOV	PART1	HEMGN	SOD3	FOXO3	TC2N	LRRC17	EPHA1	MUM1L1	ZFPM2	FAM134B	CXCR2	ADORA1	LRAT	CA5B	CDH11	ZBTB16	MPP5	C1orf168	SERPINB5	IFNGR1
UP_BreastcaTreg_vs_BreastTreg	Plitas et al. 2016 Immunity	VDR	HSPA1A	HSPA1B	METRNL	LINC01055	NFKB2	SEPT3	MMP9	BCL6B	LAYN	NOTCH1	BHLHE40-AS1	PTGIR	LINC00519	GTSF1L	C19orf83	EBI3	CTTNBP2NL	ABHD6	ADAMTS3	TMPRSS6	DUSP4	EPSTI1	LRRC20	HSF1	IFI6	CREM	IGHV6-1	TYMP	TRIM69	MAGEH1	SECTM1	HIST1H2AM	TRAV39	CX3CR1	CD38	OASL	SGPP2	POMC	TMCC2	SV2A	CXorf21	EMC9	LYST	RSAD2	TRAF3	MAP1LC3A	ID3
DN_BreastcaTreg_spec	Plitas et al. 2016 Immunity	RP11.3B12.2	FAM153A	ARRB2	HERPUD2	CUBN	PELI2	ANKRD13B	ZSWIM1	MAP3K3	SORL1	PRKCB	CCDC66	GIMAP1	ZNF484	AGPHD1	TMEM117	CD6	ZBTB11	FYB	PIP4K2B	RP5.882C2.2	EPHA4	FHL1	ATP10A	ATP1A1	ZC3H6	SVIL	MTND2P29	APBA2	BEX2	RP11.554I8.2	KLF2	TANC2	CTC.575D19.1	TRABD2B	ITPKB.AS1	ATXN7	ITGA6	NUB1	KCTD17	EDA2R	SDK2	RP11.5N23.3	CACNA1C.AS3	CEP68	PARK2	IRF2BPL	CCR7
UP_BreastcaTreg_spec	Plitas et al. 2016 Immunity	HPSE2	TNIP3	NCF4	LMAN1	NTRK1	RP11.1101H11.1	RP11.492E3.51	RP11.554E23.3	CCNB1	HLA.DMA	FANK1.AS1	GOT1	TNS3	RP11.316P21.1	BRCA1	RP11.91K9.1	COL9A2	RHOC	FOXP3	SLFN12	VWA5A	TNFRSF9	BCL2L10	BCL2	NFKB2	RP11.795A2.2	THADA	CEACAM16	DNAH12	FUCA2	PIK3AP1	RYR1	AC002331.1	SLAMF1	MYO5C	PHLDA1	ABI2	CGA	CDC6	E2F3.IT1	GCA	CIITA	CFLAR.AS1	IGHV4.61	RP11.94H18.2	GTSF1L	AURKA	TPMT
DN_ColoncaTreg_vs_colonTreg	Magnuson et al. 2018 PNAS	CXCR5	ANK3	CLUHP3	GIMAP5	PLAC8	LEF1	PLXDC1	CECR1	LDLRAP1	INPP4B	MAP3K3	EPHA1	SLAMF7	LY9	GIMAP4	INADL	CCR7	PRKCQ-AS1	GIMAP8	TCF7	TXK	IL10	PLAG1	FOXP1	GIMAP7	ANKRD55	MS4A1	FAM65B	LMO7	GIMAP6	SESN1	IQGAP2	FAM174B	LPAR6	PLK2	KIAA2026	GZMK	ZNF91	LOC100130231	EPHA4	FASTKD2	STXBP5	KCNA3	TRAT1	LRIG1	ANXA2R	BAZ2B	SMAD3
UP_ColoncaTreg_vs_colonTreg	Magnuson et al. 2018 PNAS	MYO1C	CSF1	IRF5	SPOCK2	TNFRSF8	STK17B	CAPN2	TNFRSF18	BCL2L1	CTNNB1	JAKMIP1	NINJ1	PRNP	LAYN	GDPD5	TNFRSF4	IRAK2	SDC4	TMEM30A	LZTR1	TMPRSS3	CD80	PTP4A3	IKZF4	FAM50A	TMEM200A	ADAM12	SLC35F2	DUSP4	PFKFB3	SH3TC1	CEACAM1	ARHGEF12	SDF4	ITGAE	CCR8	SUOX	FOXP3	RASSF5	SYNGR2	FAM129A	RALB	SQLE	CCR1	MYO7A	HAPLN3	DPYSL2	CPD
UP_tumorTreg_vs_spleenTreg	Magnuson et al. 2018 PNAS	2010107G23RIK	9430020K01RIK	ADAP1	AK4	ALCAM	ALDOC	ANKRD6	ANXA4	ARNT2	AXL	BCAR1	BMPR1A	BNIP3	CCR8	CD74	CPD	CSRP2	CTLA4	CTSZ	DDIT4	DKK3	EBI3	ERO1L	FAM110A	FAM110C	FAM132A	FAM46A	FAM83G	GAS2	GLRX	GM2A	GNB4	GRN	HIF1A	HSPA2	ICOS	IL3RA	KRT18	LAMC1	LAPTM4B	LMO7	LY6A	METRNL	MSRB3	MUC4	MXI1	MYO1D	NCAM1
UP_TumorTregfinal	Magnuson et al. 2018 PNAS	CCR8	CD80	CSF2RB	ENTPD1	EBI3	TNFRSF8	TNFRSF18	DUSP4	SDC4	LAPTM4B	TNFRSF4	SEC14L1	TNFRSF9	IRAK2	FNDC3B	IKZF4	IL1R2	NINJ1	SYNGR2	TNIP2	SSH1	ARHGEF12	GCNT1	NCF4	MAPKAPK2	RHBDD2	TRAF3	IRF5	ACOT9	HIVEP3	RFK	UEVLD	BCL2L1	FAM129A	BATF	RHOC	ZNRF1	PMAIP1	PLAGL2	MRPS6	IL1RL1	CREB3L2	CPD	PICALM	CCR5	CTNNA1	GALC	TTC39C
UP_CD3CD28stimTregs_vs_unstimTreg	Beyer et al. 2009 Nat Immunol	ABHD6	ACBD6	ACOT7	ACY1	ADAM19	ADGRG5	AGPAT3	ALG14	ALYREF	ANXA2	ANXA4	APOBEC3H	APOO	ARF3	ARL3	ASCC3	ASPHD2	ASPM	ATP5B	ATP5F1	AURKA	AURKB	B4GALT4	BAG2	BET1	BHLHE40	BMP1	BPGM	BRCA1	BSPRY	BUB1	BUB1B	C10orf76	C11orf24	C17orf53	C18orf25	C1GALT1C1	C9orf64	C9orf85	CAPZA2	CASP3	CCDC28B	CCDC86	CCL5	CCNA2	CCNB1	CCNB2	CCND2
DN_CD3CD28stimTregs_vs_unstimTreg	Beyer et al. 2009 Nat Immunol	ACTL6B	ADGRB1	ALPP	ANKLE1	AP5Z1	APBB1	APOBEC3A	ARHGAP12	ARSG	ARSK	ASB16	BBX	BIRC2	C11orf1	C12orf43	C12orf57	C1QTNF6	C2orf15	C5orf24	CBX7	CCNL2	CDH23	CEACAM4	CEP19	CHRNA5	CLDN14	CPA5	CREB1	DBF4	DCAF16	DEDD2	DIDO1	DIP2B	DMC1	DNAJB1	DUSP19	DYNLRB1	DYRK2	EGLN2	ERAP2	EXO5	FAM210B	FAM98B	FANK1	FCGRT	FCMR	FHL2	FKBP14
UP_IL2stimTregs_vs_unstimTreg	Yu et al. 2015 Nat Immunol	MARCH9	AAED1	ABCB6	ABCC1	ABHD3	ACAA2	ACAT1	ACER3	ACSS2	ACTR3	ACVR1	ADAM15	ADAM19	ADARB1	ADCY3	ADSL	AFAP1	AGMAT	AGPAT5	AGPS	AHCY	AHR	AIDA	AIMP2	AKAP1	AKAP2	ALDH18A1	ALDH1B1	ALOX5	ANXA2	ANXA2P1	ANXA2P2	ANXA4	ANXA5	AP1AR	AP3M2	APOBEC3G	APOO	ARF6	ARHGAP18	ARHGDIA	ARL4A	ARL4C	ARL6IP5	ARMC6	ARPC5L	ARPP19	ARSB
DN_IL2stimTregs_vs_unstimTreg	Yu et al. 2015 Nat Immunol	SEPT9	AAK1	AK4	ALK	ANK1	ARAP3	ARHGAP21	ARHGAP9	ARMC2	ATM	ATP2B1	ATP8A1	ATXN7L1	BICDL1	C16orf74	C1QTNF6	C5orf45	CAMK4	CARD8	CBLB	CBX7	CDKN1B	CEACAM4	CHD3	CHMP7	CLEC2B	CLEC2D	CNKSR3	CNNM3	CNOT6L	CNOT6L	CNPY4	CSGALNACT1	CYTH3	CYTH4	DLGAP1-AS1	DPEP2	DPEP3	DUSP22	DYRK2	EDEM1	EML4	EPB41	EPHA4	EVI2B	FAM102A	FAM19A2	FBXO15
UP_CD3CD28IL2stimTreg_vs_unstimTreg	He et al. 2012 Mol Syst Biol	ABCC6P1	ABTB2	ACE2	ADAM9	ADGRL3	ADM	AGO2	AHCYL1	AIRE	AJAP1	ALB	ALCAM	ALS2CR11	ANGPTL3	ANGPTL4	ANK2	ANK3	ANKRD10	ANKRD29	ANKRD44	ANKRD54	AP1S3	AQP4	ARHGAP15	ARID5B	ARL5B	ARMCX6	ASPH	ASTN1	ATF2	ATP5C1	ATR	AURKAPS1	BCL2A1	BRAF	BTF3P11	BTRC	C10orf113	C10orf12	C10orf55	C1orf234	C4A	C4B	C4B_2	C4orf47	C9orf3	CACNA1E	CADM2
DN_CD3CD28IL2stimTreg_vs_unstimTreg	He et al. 2012 Mol Syst Biol	ABCA8	ABCA9	ABCB4	ABCC9	ABHD11	ACACB	ACPP	ACSL6	ACTA2-AS1	ADGRF3	AGO4	AKR7A3	AMMECR1	ANKLE1	ANXA10	AP1G2	AP4M1	APOL4	ARHGAP27	ARHGEF28	ARPP21	ART3	ATP11A	ATP5E	ATP6V1C1	B3GALT2	BAALC	BACE2	BAGE2	BAGE3	BAGE5	BAMBI	BTRC	C12orf80	C17orf98	C18orf12	C18orf61	C1orf162	C1QTNF3	C3orf33	C3orf67	C3orf79	C4orf17	C5orf49	CA3	CA5B	CA8	CAMK2G
UP_stimcbTreg_vs_unstimcbTreg	Sadlon et al. 2010 J Immunol	NR4A1	RAB11FIP1	RILPL2	SLA		NR4A3	NR4A2	ZC3H12D	KLHL11	TP53INP2	CD200	SIAH2	FOSL2	KLF9	GBP2	CEMIP2	NAB2	PMAIP1	ZBTB32	KBTBD8	HIF1A	EGR2	SMAD3	CSRNP1	RRP12	TP53INP1	RHBDD2	ZFP36L1	TIGIT	TSC22D2	CREM	RELB	PAQR3	KDM6B	PELI1	OSM	ITPKB	PTGER4	YPEL5	SERPINB9	PHF6	LRRC32	EGR3	SPAG1	VEZT	SNX33	JUN	ICOS
DN_stimcbTreg_vs_unstimcbTreg	Sadlon et al. 2010 J Immunol	GIMAP6	GIMAP1		ZNF143	BORA	ZNF30	ZNF792	CDCA8	B3GALT2	HJURP	CCM2	ANXA2R	CCDC65	VANGL1	NIF3L1	CDCA2	CHMP7	CCNF	TAS2R4	ZNF441	C10orf88	ZNF253	ZFP14	NAPEPLD	OSGEPL1	ZNF101	ZNF594	MLH3	ZNF512	GIMAP8	KLF2	GIMAP7	TRIB2	DET1	TBC1D22B	E2F2	KIF2C	OARD1	ZNF276	FAM185A	ZMYM1	CENPA	RCOR3	JADE2	DCLRE1C	RBM43	ZKSCAN3	NEIL3
UP_pantissueTreg_vs_splTreg	DiSpirito et al. 2019 Sci Immunol	Il1rl1	Il10	Raph1	Tmbim1	Atp2b4	Lamc1	Ifngr1	Gp49a	Lilrb4	Gadd45b	Cpm	Stx11	Prdm1	Msrb3	Map2k3	Per1	Cpd	Nr1d1	Ern1	Id2	Egln3	Irf4	Pcsk1	Ell2	Glrx	Serpinb1a	Nfil3	Ctla2b	Ctla2a	Tnfrsf10b	Ero1l	Gzmb	Laptm4b	Nr4a1	Dgat1	Pcyt1a	Zdhhc23	Snx9	Cdkn1a	Tnfsf9	Sik1	Tgif1	Ttc39c	Rnf125	Malt1	Tubb6	Crem	Ehd1
DN_pantissueTreg_vs_splTreg	DiSpirito et al. 2019 Sci Immunol	Sgk3	Gm4956	Aff3	Boll	Slamf7	Traf3ip3	Nsg2	Galnt10	Igfbp4	Tcf7	Evl	Tcrg-V3	Ssbp2	Tcrg-V2	Parp8	Snora34	Btla	Sidt1	Cd200	Cd96	Trat1	H2-Ob	Treml2	Ms4a4c	Ms4a6b	Prkcq	Pdk1	Gm14085	St8sia6	Rcn1	Zscan29	Smc4	Mir15b	Ift80	Bach2	Snora16a	Cnr2	Id3	Dtx1	Clec2i	Nod1	Art2b	Trim12a	Gpr83	Slc44a2	Arhgap20	Gsta4	Folr4
DN_CoMuTreg_vs_splTreg	DiSpirito et al. 2019 Sci Immunol	RNU3A	SESN1	5830405N20RIK	FAM65B	SLC35B3	ENSMUSG00000068790	4930555G01RIK	RASGRP2	CCNJ	DCAF17	NDRG3	ABCG3	LOC100503669	TSPAN32	TNFRSF26	HSDL1	VWA5A	SNORA69	GM3002	D830030K20RIK	GM3696	GM10406	GM2897	9230105E10RIK
UP_CoMuTreg_vs_splTreg	DiSpirito et al. 2019 Sci Immunol	IL1R2	IL1R1	ICOS	GPR55	DTL	GAS2L3	HAVCR2	SLC16A3	CCL3	TBX21	LGMN	SV2C	VDR	TFRC	CABLES1	LMNB1	IL1RN	FAM83D	PMEPA1	RORC	TNFRSF9	GPRC5A	IL23R	MXD1	PDE8A	ADAM12	DUSP4	ICAM1	CHEK1	TRF	NCKAP5
DN_ColonTreg_vs_splTreg	DiSpirito et al. 2019 Sci Immunol	TMEM194B	KIF21B	RNASEL	GM10521	PYHIN1	LACTB2	MITD1	INPP1	GTF3C3	ZBTB37	KLHL20	IFI203	CD46	SHPRH	HDDC2	SCML4	ARHGAP9	CNPY2	HINT3	ZUFSP	1110038D17RIK	SYDE1	MOBKL2A	ACTR6	ZFP62	SLFN5	4632419I22RIK	SP6	CNP	MAP2K6	A730011L01RIK	PAPOLG	ZFP39	SLFN8	LGALS3BP	TTC32	ANKMY2	KLHDC1	CHURC1	FNTB	CDCA7L	DUS4L	CDHR3	6530401N04RIK	SGPP1	ADAM4	HIST1H3H	HIST1H2BM
UP_ColonTreg_vs_splTreg	DiSpirito et al. 2019 Sci Immunol	CTLA4	ACSL3	CCL20	PHLPP1	PIGR	EDEM3	CENPL	DPT	1810030J14RIK	SCCPDH	BC031781	BPNT1	EPRS	NEURL3	GLS	SATB2	ICA1L	FZD5	SLC23A3	SNORA75	FASL	MPZL1	UAP1	PLAGL1	CITED2	PERP	IL22RA2	FAM54A	RAET1D	CD24A	ADORA2A	CSTB	MIDN	SNORD37	EID3	TCP11L2	SLC5A8	EEA1	DCN	CSRP2	GM10752	AVIL	GLS2	MARCKS	GM7075	DOS	LYZ2	IRAK3
DN_CoVATTreg_vs_splTreg	DiSpirito et al. 2019 Sci Immunol	SELL	E430029J22RIK	IKBKE	BC094916	E030037K03RIK	THEMIS	TBXA2R	ZFP873	PIK3IP1	GM12250	ENO3	XAF1	SLFN2	SLFN1	ZFP652	LIMD2	PECAM1	GM10838	CD7	MIR342	MLH3	IFI27L2A	CMAH	MTX3	GM16591	EPSTI1	N6AMT2	GM6907	GPR18	RTP4	LTB	EHD3	ZFP799	LTA	H2-T24	TMEM173	SLC14A1	MS4A4B	MS4A6C	IFIT2	IFIT1	KCNIP2	DAPL1	LASS6	RBM45	CAPN3	SLC28A2	SLC17A9
UP_CoVATTreg_vs_splTreg	DiSpirito et al. 2019 Sci Immunol	NPAS2	RGS16	DUSP10	1700029F09RIK	OBFC2A	CXCR4	RGS2	ATF6	ATF3	FBXO30	SGK1	IPMK	CHST11	KITL	PHLDA1	PHACTR2	TNFAIP3	DUSP18	GRN	HEXIM1	METRNL	PLEK	HIC1	DUSP14	DHX40	HLF	VAT1	POLG2	SLC16A6	HSPA2	FOS	DNAJB9	GALC	ASB2	GPR132	KLF6	GPLD1	RBM24	CAP2	MIR23B	MIR27B	MIR24-1	PLK2	SERPINB6A	1300014I06RIK	SNX18	ITGA1	VCL
DN_MuscleTreg_vs_splTreg	DiSpirito et al. 2019 Sci Immunol	LOC280487	SNORD47	SNORD82	RALGPS2	B930036N10RIK	EGR2	SKP1A	GM12238	SNORD49B	SNORD49A	RNU3B1	SNORD104	SNORD1C	GM11968	F630048H11RIK	ARHGEF3	SNORD8	FBXO32	PACSIN1	ANKRD12	SNORA74A	SNORD22	PDCD4	PIP5K1B	ITIH5	OTUD1	ARHGAP15	SNORD57	PCMTD2	1700094D03RIK	VAV3	GUCY1A3	RNU73A	RNU73B	SNHG8	SNORD85	RPS20	ATP6V0D2	SNORD55	PION	ARAP2	AHCYL2	GM6273	GSTK1	INPP5F	PLEKHA1	SNORD35B	SNORD35A
UP_MuscleTreg_vs_splTreg	DiSpirito et al. 2019 Sci Immunol	ASPM	EXO1	MCM3	NUF2	E2F7	AURKB	ITGAE	ATAD5	CDC6	BIRC5	FIGNL1	HMMR	GSG2	PRR11	BRCA1	1700012B07RIK	RRM2	CMPK2	NCAPG2	RSAD2	C79407	POLE2	GM71	HIST1H2AB	DHFR	TRIP13	PBK	DLGAP5	F630043A04RIK	CDCA2	DIAP3	LY6A	PDGFB	C330027C09RIK	EBI3	UHRF1	TFF1	KIF20A	CD74	SPIRE1	CDCA5	IFIT3	KIF11	HELLS	GCNT1	BUB1B	CASC5	TPX2
DN_MuVATTreg_vs_splTreg	DiSpirito et al. 2019 Sci Immunol	SNORD87	ATP1B1	EPHX1	ZFP280B	UTRN	RAB3IP	SLC22A5	CCR7	TRIB2	ADAMTS6	SNORA65	TBC1D4	MTSS1	ASAP1	TTC3	SATB1	EXOC6	LAX1	ITGA6	DPP4	MIR16-2	MCOLN3	TRIM59	D130062J21RIK	INADL	TNFSF8	SLC35D1	P2RX7	CYTH3	CCDC64	ALDH2	TCRB-J	FAM3C	LRIG1	CD9	ST8SIA1	IGF1R	A630091E08RIK	RRAS2	CES2D-PS	SH3BGRL2	CXCR5	AIRN	KLF3	RPS17
UP_MuVATTreg_vs_splTreg	DiSpirito et al. 2019 Sci Immunol	IL18RAP	TAGLN2	GNA15	SCPEP1	ITGA3	PCGF2	PLXDC1	SLC25A19	GM5068	CRIP2	ITGA2	LTB4R1	BMPR1A	ATP8A2	RACGAP1	MMP25	9430020K01RIK	MAPRE2	2010002N04RIK	TMEM109	ANXA1	SGMS1	VIM	SLC43A3	2310046K01RIK	JAG1	S100A6	RHOC	SEC24D	TRIM46	PADI2	PENK	ANKRD6	PLIN2	CDK6	LOC100504914	ADAP1	PPARG	PLXND1	KLRG1	CHSY1	WEE1	DNAJB13	IL12RB1	MLKL	IGSF9B	CTSH	CCR8
DN_VATTreg_vs_splTreg	DiSpirito et al. 2019 Sci Immunol	STAT1	G530012D18RIK	LAD1	ZFP281	SLAMF6	ZFP238	MGAT4A	C130026I21RIK	PRG4	TRAF5	IPCEF1	ZC3H12D	MTAP7	CHCHD10	CHCHD10	MYB	FAM26F	DSE	2410017P07RIK	IKZF4	IFI47	IRGM2	B130006D01RIK	GNGT2	GM885	CEP68	IRGM1	GM12185	FAM101B	ABI3	DHX58	PRKCA	TIMP2	FAM49A	PRKCH	SERPINA3F	BZW2	CD83	DAPK1	ANKRD55	IL6ST	SOX4	KLHL3	PTCH1	GM16452	GM7174	LOC547323	TRAV14-3
UP_VATTreg_vs_splTreg	DiSpirito et al. 2019 Sci Immunol	DST	PLEKHB2	BIVM	BMPR2	9430031J16RIK	SH3BP4	RAMP1	CTSE	FAM129A	A930039A15RIK	KIFAP3	FAM78B	A330023F24RIK	MIR29B-2	MIR29C	MFSD6	IDH1	NMUR1	PDCD1	RNF152	EPB4.1L5	DYRK3	BTG2	HSD17B7	CEP170	CAPN2	FAM71A	FUCA2	SPOCK2	ATP2B1	DUSP6	AKAP12	AKAP7	SRGN	DIP2A	ADARB1	SLC41A2	APAF1	PLXNC1	TMTC2	SELM	LIF	CNRIP1	RTN4	ADAM19	RNF130	TBC1D9B	MGAT4B
UP_ActTregca_vs_nonactTregca	Guo et al. 2018 Nat Med	TNFRSF9	IL1R2	CCR8	LGALS1	TNFRSF18	CST7	TNFRSF4	ZBTB32	BST2	DNPH1	LAYN	PARK7	APOBEC3C	IL21R-AS1	ICOS	APOBEC3G	CCND2	SERPINB9	BCL2L1	SYNGR2	HSPB1	PSMC3	CD177	HSPA5	LAIR2	DUSP4	CRADD	IL21R	MIR3656	SDC4	MAP2K3	EBI3	GCNT1	CXCR6	PDIA6	PTTG1	SLC25A3	TXN	PRF1	ENTPD1	DYNLL1	TYMP	TRAF1	MIR4632	VDAC1	LGALS3	PPA1	NDUFA12
UP_NSCLCsuprTreg_vs_nonsuprTreg	Guo et al. 2018 Nat Med	CCR8	CXCR6	TNFRSF18	IL1R2	CTSC	TNFRSF9	APOBEC3C	CXCR3	BATF	IFI6	TPI1	CD82	TNFRSF4	DNPH1	CST7	BST2	FKBP1A	RHOC	ICOS	DUSP4	LAYN	COX5A	CCND2	MAGEH1	IGFLR1	COMMD3	SLAMF1	GALM	SDC4	MIR497HG	TYMP	CTLA4	FOXP3	SH2D2A	PKM	IFI35	PHTF2	IL2RA	STAT3	IL2RB	VDR	VCP	EBI3	PTPN7	GLRX	BCL2L1	MX1	PRDX3
UP_HCCTreg_vs_rest	Zheng et al. 2017 Cell	FOXP3	TNFRSF18	LAYN	TNFRSF9	TIGIT	IKZF2	CTLA4	TNFRSF4	CCR8	TBC1D4	IL2RA	DUSP4	PHLDA1	SDC4	LAIR2	NAMPT	BATF	IL2RB	RGS1	ACP5	ENTPD1	CD27	ICOS	CTSC	DNPH1	CD27-AS1	IL1R1	TNFRSF1B	STAM	CXCR6	MIR4632	RTKN2	CLEC7A	IKZF4	SAT1	PTTG1	MIR4435-2HG	VDR	ENTPD1-AS1	PELI1	IL1R2	HAVCR2	SPATS2L	F5	TNFRSF13B	CD7	CARD16	SERPINE2
Hollbacher Treg signature	Hollbacher et al. 2020 Immunohorizons	ABHD11	ACTA2	ADAM28	ADAT2	ADRBK2	ADTRP	AKAP2	AKAP5	AKIP1	AKR1C3	ANKDD1B	ANKS1B	APOBEC2	AQP7	ARAP3	ARHGAP11A	ARHGAP11B	ARHGAP25	ARHGEF12	ASF1B	ASIC1	ASPM	ATP1B1	ATP6V0A1	BARD1	BFSP2	BLM	BLZF1	BUB1	C15orf53	C16orf74	CACNB2	CAMK1	CARD16	CARD17	CASC5	CASP1	CASP8	CBR4	CCDC141	CCM2	CCR3	CCRL2	CD27	CD79A	CD79B	CDC45	CDCA2
Hollbacher Treg1 up	Hollbacher et al. 2020 Immunohorizons	ANGPTL6	APBA2	ARMC2	ARPC5	ASAH2B	ATP8A2	BRCA1	C20orf96	CBLB	CD27	CD38	CD86	CDCA5	CDCA7L	CDH20	CDK1	CXCR3	DECR1	DHFR	DOK6	E2F1	ENC1	EOMES	F2R	FLT4	FOXM1	GBP4	GFOD1	GNPTAB	GZMK	HJURP	HMGB2	HMGN2	IFNG	IL12RB2	IL15	KCNH2	KIAA1671	KIF20A	KIF2C	LYAR	MCM7	NAA50	NAPEPLD	NCAPD2	NEDD9	OGT	PACSIN1
Hollbacher Treg1 dn	Hollbacher et al. 2020 Immunohorizons	ABCA3	ADCY9	ALS2CL	ANKMY1	APP	ARHGAP31	ARVCF	ASPH	C1orf162	C4orf47	CABYR	CAMKK1	CARD14	CCDC71L	CIART	CTSA	CTSL	CYTH3	DAGLA	DGCR6	DOCK7	GALT	GLTSCR2	GLUL	GPSM1	GRASP	GRINA	HLF	IDUA	IFNGR2	IL11RA	KCNC3	KCNQ1	KIFC2	LMO4	LONRF1	LSS	MAGI3	MEGF6	METTL9	NDRG2	NEIL2	NKD1	NOL4L	NR1D1	NR3C2	NRBP2	PAIP2B
Hollbacher Treg17 up	Hollbacher et al. 2020 Immunohorizons	ABCA1	ACVR1B	ADGRL1	ANKS6	ANO6	APEX1	APOL3	ARHGAP5	ATF5	BHLHE40	BRD9	CCSAP	CD40LG	CDH23	CDK5R1	CELSR1	CERK	CFL2	CKAP4	CMTM6	COL6A2	CTSF	CTSH	CYB561	DPEP2	DPP4	DTX1	EEF1A1	EEF1B2	EEF2	EIF2D	EIF3E	EIF3L	EIF4B	ELOVL4	EML5	EPB41L2	FBL	FKBP5	FRMD4A	FURIN	GABBR1	GIMAP8	GNB2L1	GPR183	GPX1	GSAP	GSTM3
Hollbacher Treg17 dn	Hollbacher et al. 2020 Immunohorizons	AMIGO2	ARHGAP21	BCAS4	BLZF1	BOLA2B	C12orf75	C20orf194	C9orf89	CD74	CDHR1	CECR1	CEP128	CLK1	CNTNAP1	CTSW	CXorf57	EMB	FHIT	GCSAM	GPR55	H2AFZ	IFI27L2	IFI30	INCENP	ITM2C	KIF1B	LCAT	LGALS1	OSBP2	P2RX7	PRC1	RPP25	S100A10	SEPT10	SLC1A1	SLC22A3	SLC35F3	SOWAHC	SPIN2A	TCTN2	TDRD12	TIAM2	TTC24	TTN	ZNF367
Hollbacher Treg2 up	Hollbacher et al. 2020 Immunohorizons	AEBP1	ARHGEF10	ATN1	CLIP2	COL9A2	EXD3	GAB2	GATA3	NRIP3	P2RY1	PHLDB3	PTGDR2	RIMKLB	SYNE4	TNFSF11
Hollbacher Treg2 dn	Hollbacher et al. 2020 Immunohorizons	CDC14B	COL5A2	INPP4A	RNF212	SBK1	SLC15A4
Hollbacher Treg22 up	Hollbacher et al. 2020 Immunohorizons	ABCC4	ACAP3	ACCS	C15orf52	C9orf89	CARNS1	CDHR1	CEP85L	CORO2A	DBP	DNAJC6	EPHB6	EVA1C	G0S2	HCK	IL17RE	KBTBD11	KCTD9	KIF13A	L1CAM	LPAR6	NAAA	PER3	PLEC	RAP2A	RNF157	TRIM3	TSC22D1	TTC39C	TUBG2	USP31	WDR47	ZFYVE28
Hollbacher Treg22 dn	Hollbacher et al. 2020 Immunohorizons	ACTN1	ADAMTS10	AEBP1	AFF3	AK5	AKAP7	ALPK2	APBA2	APOOL	ARMC12	ATP10A	ATP6AP1L	BACH2	BCL2A1	BDH1	BHLHE40	BRSK1	BTLA	C3AR1	CCDC102A	CCR9	CD200	CD38	CDC6	CDCA7L	CDK4	CDT1	CERKL	CFAP36	CPNE5	CRB3	CXCR5	DHRS3	DTHD1	DTX1	EVI5	FAM195A	FHL1	FLOT1	GFI1	GIMAP5	GLB1L2	GLIS3	GPC2	GPR160	GPR174	GPX7	GSE1
Treg_colon_suppressive_UP	Miragaia et al. 2019 Immunity	Lrrfip1	Tapbpl	Serpinb1a	Nr3c1	Atp2b1	Lilr4b	Cd4	Cd28	Neb	Gpr55	Smap2	Tmem176a	Rapsn	Mbd2	Ehd1	Podnl1	Arl5a	Gng2	Tgfb1	Iqgap1	Ccr4	4930503L19Rik	Cdk6	2010111I01Rik	Ddit4	Ech1	Asb2	Leprotl1	Cd27	Lztfl1	Rnf138	Pqlc1	Smco4	Cmtm7	Lilrb4a	Ikzf3	Tmem176b	Tiparp	Sdc4	Capg	Sept11	S100a10	Tnfsf11	Gbp3	Cldnd1	Tmsb4x	Pde4b	Ckb
Treg_colon_NLT_UP	Miragaia et al. 2019 Immunity	Gata3	Il1rl1	H2afz	Cd83	Penk	Areg	Ikzf2	Tnfrsf9	Dgat2	Bcl2a1d	Cd74	Bcl2a1b	Rel	Cxcl2	Rgs2	Fam46a	Pdcd1	Kdm6b	Plac8	Klrg1	Tnfrsf4	Tmem158	Nfkb1	Ccl5	Slc25a19	Serp1	Hopx	Nr4a1	Traf1	Ramp3	Myo1g	Tnfrsf18	Ltb	Srgn	Stx11	Trf	Gem	Rora	Nfkbiz	Gpx4	Ptp4a2	Rhoc	Nfkbia	Itm2c	Fam110a	Psen2	Bhlhe40	Nrros
Treg_colon_lymphoid-like_UP	Miragaia et al. 2019 Immunity	Ccr7	Satb1	Klf2	Tubb2a	Ms4a4b	Bcl2	Gramd3	Lef1	Smc4	Map3k8	Rps17	Dusp10	Rgs10	Tbc1d4	Socs3	Rps29	Elovl6	Sell	Gimap6	Rpl35	S1pr1	Sh2d1a	Rpl35a	Zfp281	Rps28	Rpl31	Rps20	Rps8	Arid5a	Itm2a	Pdlim1	Rps3a1	Rps19	Ms4a6b	Rps26	Gm2000	Txk	Prkca	Gm8369	Gimap3	Samhd1	Rps7	Gimap4	Rpl15	Izumo1r	Tubb2b	Trib2	Gm9493
Treg_colon_stress_UP	Miragaia et al. 2019 Immunity	Zfand2a	Cited4	Ptpn6	Chordc1	Malat1	Dnajb4	Cd40lg	Sipa1	Chchd2	Tuba1b	Cd69	Tnf	Stip1	Irf4	Hspa4l	Socs2	Rasgrp1	Rgcc	Gm26825	Jund	Dusp1	Dedd2	Ccrl2	Ahsa1	Coq10b	Bag3	Ubb	Gm8797	Klf6	Fos	Ubc	Hsp90ab1	Fosb	Dnaja4	Cacybp	Hspb1	Hsph1	Jun	Hspa8	Phlda1	Hspd1	Atf3	Hspe1	Hsp90aa1	Dnaja1	Dnajb1	Hspa1b	Hspa1a
Treg_bLN_stat1_UP	Miragaia et al. 2019 Immunity	Gbp2	Ifi47	Stat1	Igtp	Isg15	Iigp1	Ifit1	Zbp1	Ifit3	Rtp4	Gbp4	Gbp7	Gm4955	Bst2	Ly6c1	Ly6a	Samhd1	Usp18	Irf7	Irf1	Ifit1bl1	Gbp6	Pydc3	Slfn1	Xaf1	Psmb9	Isg20	Pyhin1	Gbp8	Ifi27l2a	Pydc4	Mndal	Oasl2	Trim30a	Tgtp1	Dtx3l	Ifi203	Gbp9	Ms4a4c	Ube2l6	Irgm1	H2-T22	Ms4a4b	Ifitm3	Epsti1	Trim12a	Parp14	H2-T23
Treg_bLN_NLT-like_UP	Miragaia et al. 2019 Immunity	S100a6	S100a4	Icos	S100a11	Maf	Glrx	Lgals1	AW112010	Cd74	Ctla4	Itgae	Ccl5	Ccr2	Cxcr3	S100a10	Ly6a	Ikzf2	Prr13	Capg	Serinc3	Matk	Pglyrp1	Srgn	Tnfrsf1b	Itgb1	Arl5a	Klrg1	H1f0	Id2	Smco4	Gzmb	Dusp1	Vim	Ahnak	Tnfrsf4	Tnfaip8	Tnfrsf9	Hmgb2	Cst7	Fgl2	Ubl3	Timp2	Rora	Rilpl2	Smpdl3a	Sh2d1a	Ifngr1	Itm2c
Treg_bLN_effector_UP	Miragaia et al. 2019 Immunity	Tnfrsf9	Tnfrsf4	Cd83	Nr4a1	Bcl2a1b	Marcksl1	Nfkbia	Mif	Itm2a	Tuba1b	Tagap	Rilpl2	Cd82	Nfkbid	Zfp36l1	Nme1	Srgn	Dusp2	Ncl	Eif5a	Cd200	Egr2	Id3	Cd74	Hivep3	2310001H17Rik	Hspe1	Relb	Nkg7	Hsp90aa1	Hspa5	Fam162a	Hsp90ab1	Hspd1	Nab2	Lad1	Ptma	Orai1	Atp5g1	Rel	Sdf4	Pa2g4	Eif4a1	Eno3	H2afz	Set	Nfkb2	C1qbp
Zemmour_spl_cl1vsrest_UP	Zemmour et al. 2018 Nat Immunol	Adcy9	Dgkg	Kif18a	Kcnq2	Popdc2	Gm9958	Ak7	Wdr19	2010107G23Rik	Cav2	C730002L08Rik	Nppc	Ciita	Slc29a2	Pitpnm3	Ccr2	S100a10	S100a4	S100a6	AW112010	Lgals1	Glrx	Atxn1	Vim	Crip1	Id2	Srgn	Ahnak	Arl5a	Esyt1	Actg1	Myl6	Icos	S100a11	Itgae	Itgb1	Ptprcap	Hspa13	Stx11	Mmp9	Oxr1	Cdkn1a	Sla	Fzd6	Ccr5	Bcl2a1b	Nrp1	Rapsn
Zemmour_spl_cl2vsrest_UP	Zemmour et al. 2018 Nat Immunol	Cpd	Nxpe4	Nfil3	Pxmp2	Ccdc136	Abca5	Itgb1	Coro2b	S100a10	Angptl2	Ccdc38	S100a11	S100a6	Pip4k2c	Capg	Srgn	AW112010	Baiap3	Cxcr3	Icos	Bhlhb9	Podnl1	Naa10	Chst2	Tmem194b	Actg1	Sdccag8	Cox8a	Ptprcap	Wfikkn2	Ets1	Ass1	Lcp1	Cln8	Entpd1	Sec23a	Lgals1	Rwdd3	Ifi27l2a	Zfp219	Penk	Tsc22d1	E330021D16Rik	Hic1	Spidr	Lrba	Gstt3	Pi4kb
Zemmour_spl_cl3vsrest_UP	Zemmour et al. 2018 Nat Immunol	Gldn	Cd24a	Tmem38a	Fam8a1	Tmem72	Zdhhc1	Nr4a1	Egr2	Nfkbid	Myc	Gins2	Egr1	Cd160	Dusp2	Eif4a1	Arl13b	Socs6	Srgn	4833417C18Rik	Slc23a1	Wfikkn2	Fam195b	Slc23a2	Actg1	Sdccag8	Cox18	Fam207a	Stx11	Arf6	Hspa13	Id2	Zdhhc2	Nmrk2	Ndufb5	Cycs	Ing5	Tardbp	Hic1	Zfhx2	Sla	Smok3b	Marcksl1	Gstm1	Prodh2	Rasip1	Trim65	Ctsc	Slc12a6
Zemmour_spl_cl4vsrest_UP	Zemmour et al. 2018 Nat Immunol	Ttf2	Nsun4	Camkmt	Nrarp	Ccnk	Spryd3	Manea	Slc30a1	Morf4l1	Cycs	5031425E22Rik	Usp25	Map1s	AI846148	Camta2	Slc38a10	Pcgf6	Thy1	Dusp2	Ctsc	Cr1l	Myc	Rbm6	Ndufb5	Fam195b	Lcp1	Zfp707	Rasip1	Eef1g	Tjp2	Marcksl1	Atp2b4	Rasgrp3	Ing5	Slc23a1	Oxr1	Srgn	Mylk4	Gm5069	Slc22a15	Gstm1	1600029O15Rik	Slc23a2	Trim65	Esyt1	Sell	Bach2	Socs6
Zemmour_spl_cl5vsrest_UP	Zemmour et al. 2018 Nat Immunol	Elf1	Satb1	Stat5b	Sptlc2	2510009E07Rik	Gm6402	Gm6402	Cd22	1600029O15Rik	1600029O15Rik	Gm6251	Cnn3	Chchd10	Vrk3	Bach2	Bach2	Cep97	Ly6c1	Foxp1	Pdpk1	Pdpk1	Rtp4	AI467606	Sell	Sell	Ephb6	Eef1g	Eef1g	Rasgrp3	Rasgrp3	Rbm4b	Rbm6	Rbm6	Art2a-ps	Zfp367	Atox1	Slc12a6	Slc12a6	Arf6	Arf6	Zer1	Gm5069	Gm5069	Mylk4	Mylk4	Tardbp
Zemmour_spl_cl6vsrest	Zemmour et al. 2018 Nat Immunol	Ckap4	A630019I02Rik	Ifit3	Entpd6	Mef2b	Bpnt1	Ubtd1	Kdm4c	Napepld	Fam109b	Ubox5	Gm10033	Rexo1	Trit1	Fam111a	Elovl6	Bivm	Glmn	Poc1b	Cyth2	A630072M18Rik	Hspa1b	Zbtb10	Nap1l1	Snx32	AU040320	Apex2	Soat1	Zfp46	Skp2	0610009B22Rik	Rbm4b	Rbm4b	Grk5	Zer1	Zer1	Ing5	Ing5	AI467606	AI467606	Dck	Rtp4	Rtp4	Cnn3	Cnn3	Lrba	Tardbp	Tardbp
skin_TregvsTeff_UP	Lowe et al. 2019 JCI Insight	FOXP3	IL2RA	IKZF2	TNFRSF9	HLA-DMA	GBP5	IKZF4	CTLA4	EPSTI1	GPR83	GBP2	PTTG1	NINJ2	TIAM1	SHMT2	HLA-DRB1	PLAGL1	SDC4	S100A4	TFRC	TNFRSF1B	SOCS2	TNFRSF4	IL2RB	IRF4	TP53INP1	GATA3	DUSP4	TRIB1	AKAP2
Healthy_Tregcore_UP	Lowe et al. 2019 JCI Insight	FUCA2	RAD52	ICA1	COX10	CEACAM21	CD79B	AASS	TENM1	TRAF3IP3	GIPR	MRE11A	BTN3A1	POU2F2	PEX3	ADAM28	CTPS2	UTS2	TNFRSF9	PPP1R3F	NFE2L3	LY75	NOP58	ZNF280C	YIPF1	PARP12	HDAC7	ZNF275	ATG2B	PIGB	RAD18	ING3	PPP2R3A	PICALM	NSF	IPCEF1	FNDC3B	SEC31B	NEBL	ARG2	ZCCHC6	SMAP2	DDHD2	ANKRD10	SIRPG	OAS1	USP48	NLRP1	ADRBK2
HCTreg_PD1hivslow_UP	Lowther et al. 2016 JCI Insight	CD2	UCP2	GNAI2	ILK	ARF5	PPM1G	H2AFY	PDIA6	ADSL	IDH2	CORO1A	RAC2	SH2D1A	VDAC1	PSMD9	ZGPAT	TRADD	PSMD14	HLA-A	TALDO1	ALOX5AP	COPE	HIGD2A	ASNA1	PAM	CTSA	SLAMF1	POMP	MIEN1	ARPC2	PSMA4	PSMA2	SEC11A	CKAP2	ITGB1	CD74	SH3BP5	MTHFD1	DNAJC15	TRIM69	LAP3	CLDND1	ACTB	PPP1CA	VIM	HENMT1	PSMD8	TAGLN2
HCTreg_PD1hivslow_DN	Lowther et al. 2016 JCI Insight	AKAP6	MOCS1	NRCAM	DACT1	C10orf105	PLLP	SMARCA1	AJAP1	AX747507	EPS8	LRP5	TXNRD3	AK021888	DCBLD2	RNF175	ARHGAP32	KIAA1958	FRMD6	ZFP112	P2	NBEA	NOG	ZNF300	CACNA1F	ASIC1	ZNF433	IGF1R	UBE2E2	CEACAM4	AK5	ISM1	FGF9	BC046191	DEPDC7	BEND5	ZNF853	CNN3	HOMER1	MMP11	ACVR1C	GPR162	FCER1G	PCSK5	C3	ROBO3	PECAM1	SH3RF3	CAND2
Core_exhaustion	Crawford et al. 2014 Immunity	ARAP2	CCNA2	CCNB2	CCNYL1	CD86	CENPE	CRLF3	DEPDC1	DPH5	DTL	ENTPD5	EOMES	FAM105A	GPI	GPR141	GRAP2	HSPA4L	IDH2	IFI44	IFIH1	IRF4	ISG20	KIF15	KLHL6	KLHL7	LAG3	MKI67	MLF1	MLKL	MX1	NAB1	NAP1L3	NCAPG	NLK	NSMAF	NUDT15	PLOD2	PON3	PRR11	RCBTB1	RSAD2	SATB1	SCARNA17	SETBP1	SH2D1A	SNORD35B	TAF1A	TINF2
BlimpkovsWTTreg_UP	Carg et al. 2019 Cell Rep	Klri2	RP24-167A12.3	Eps8	Batf3	Abhd15	Slc15a2	Ablim3	Xcl1	Il23r	RP23-145G7.2	Bhlhe41	Klrc1	Gm6222	Bdh2	Cxcl3	Lrp1	Tuba8	Gpm6b	Oaf	Plod2	Lif	Klrb1b	Synpo	Msc	Trps1	Vcl	Slc2a6	Plaur	RP23-312B17.2	Bcl6	Maged2	Tnfsf8	Hormad2	1700025G04Rik	Il1r1	Crtam	Tnfrsf26	Prr29	Ntrk3	Adh4	Lta	Tspan2	Ica1l	Il21	Crabp2	Tnp2	Tbc1d19	Serpine2
BlimpkovsWTTreg_DN	Carg et al. 2019 Cell Rep	Ltf	Gzmb	Ccr5	Zpbp2	Il1rn	Ccr9	Il10	Hpn	Siglech	Zfp710	Gm17767	Tmem37	1520401A03Rik	Ccr3	Ly86	Foxp3	Rnase6	Gzmc	Ccr2	Rnase4	Ctse	Drc1	Ly6k	Ncmap	Dyx1c1	Gm45343	Gpr55	Oasl1	Csrp2	Camkk1	Enpp5	Bcl2l15	Ifit3b	Ppm1l	Cxcl2	Ankrd55	Myl4	Cd55	Fgl2	1500009L16Rik	Entpd1	Gm4956	Ctsh	Gm13522	Gpr83	Pde2a	H2-Ob	Gng12
GSE13306_LAMINA_PROPRIA_VS_SPLEEN_TREG_UP	http://www.gsea-msigdb.org/gsea/msigdb/cards/GSE13306_LAMINA_PROPRIA_VS_SPLEEN_TREG_UP	STAM2	DSG2	LTF	MYLIP	LHFPL6	FMR1	MKNK2	SESN3	COQ10B	ZBTB11-AS1	FAM107B	ITGB3BP	CREBL2	GNMT	TMEM216	SGMS1	PCIF1	TRAM2	ARHGAP1	YPEL2	CD70	SMAD5	ALDH1A2	UBLCP1	PRG4	ATRN	SPIN1	RNF44	FAM120AOS	ARHGAP30	AFF1	CENPQ	C16orf74	GRHL1	TP53INP1	NIBAN1	PCSK1	HSD17B4	AMIGO2	BCL2L13	TRAF4	PON2	KIAA0040	ATP6AP2	STX1A	SLC9A8	ERBIN	STK10
GSE13306_LAMINA_PROPRIA_VS_SPLEEN_TREG_DN	http://www.gsea-msigdb.org/gsea/msigdb/cards/GSE13306_LAMINA_PROPRIA_VS_SPLEEN_TREG_DN	SIVA1	TSPAN9	CD93	RNASE4	SPATA2L	MYLPF	SMKR1	ACAT2	MS4A18	SSR1	SPRY4	PSAT1	ASCL2	AQP9	RCBTB2	MCTP1	CPSF4	TMPRSS5	LY6K	ZNF334	SPATA19	C6orf132	ANG	PLEKHF1	C9orf24	P4HA2	HACD4	TEX9	ANGPTL4	RNASE10	BASP1	HRC	C16orf78	RDH12	IL22	CCDC115	LRRC31	MGMT	EGFL7	MBNL2	PCDHAC1	MAN1C1	AMZ1	PAOX	GPATCH11	MYOC	UBE2U	RIT1
GSE13306_TREG_VS_TCONV_LAMINA_PROPRIA_UP	http://www.gsea-msigdb.org/gsea/msigdb/cards/GSE13306_TREG_VS_TCONV_LAMINA_PROPRIA_UP	RABGAP1L	ODC1	SBSN	STOML3	CPNE3	SLC23A3	GNAQ	LRRN4	TDRD5	NLRP3	TM7SF3	B4GALT4	TMEM38A	EXTL3	PDCD1LG2	SLC22A2	DNMT3A	NPC1	CYP11A1	PPIB	MMP15	TUBB2B	CBX7	PLA2G12A	YPEL2	ARF3	ST3GAL2	IZUMO1R	TSEN15	TRAT1	ARL3	GPLD1	BEND5	FIS1	CNKSR3	SLC25A36	ZDHHC15	PBX2	CREBL2	NIBAN1	TEK	QKI	KLF4	MKNK2	ARMCX4	APEH	FES	ARF4
GSE13306_TREG_VS_TCONV_LAMINA_PROPRIA_DN	http://www.gsea-msigdb.org/gsea/msigdb/cards/GSE13306_TREG_VS_TCONV_LAMINA_PROPRIA_DN	AGO1	ZIM3	GPR22	IL24	CCDC6	SOWAHA	NTRK3	GALNT12	CP	LRTM2	MFSD14B	PPP6R2	FGL2	MAP4K4	GABRA5	C15orf48	FAM78A	ACAT2	ZNF251	ST8SIA1	VPS18	INPP1	NHLH1	FNTB	GUCD1	SRGAP3	SLC22A7	LHPP	PRM2	RIOX2	TDRP	DHRS11	ADH1C	ZNF865	TUBB	SUCNR1	IPMK	SLC35G1	TPCN1	VKORC1	GTF2I	SLC38A1	PRAP1	TSN	ARHGDIB	RER1	SNX5	F12
GSE13306_TREG_VS_TCONV_SPLEEN_UP	http://www.gsea-msigdb.org/gsea/msigdb/cards/GSE13306_TREG_VS_TCONV_SPLEEN_UP	RNASE10	LTF	INPP5A	FAM53B	NBEA	DNAH7	YPEL2	IL2RA	PROCR	SOCS2	TLR1	BCL9L	LPL	ERICH2	ELOVL6	STARD9	TCEA3	ESYT3	IKZF4	CDHR3	ARHGAP35	PCBP3	ASXL1	OAT	ARHGAP5	SPRYD3	WWP1	CAMK2D	FAM3B	ZSCAN29	HBB	CCS	NUCB2	CTLA4	MYOC	NFIX	TBC1D7	HIPK2	CYP26A1	DELE1	IZUMO1R	DSCAML1	RTL6	ZCCHC24	SLC4A7	PHC3	MAP1B	AHCYL2
GSE13306_TREG_VS_TCONV_SPLEEN_DN	http://www.gsea-msigdb.org/gsea/msigdb/cards/GSE13306_TREG_VS_TCONV_SPLEEN_DN	SESN3	TEX9	FMR1	LNPEP	MBNL2	TBX5	ZFAND4	RCBTB2	MED12L	SEPTIN6	CYB561	CYB5R4	CYSLTR1	FYCO1	H1-6	PCDH1	SMIM3	SNAI1	TSPAN14	MFSD6	CD244	SGMS1	CDH1	CD93	ARHGAP29	LIMS4	CHSY1	MYO1F	RIOX2	CCDC96	ST6GALNAC2	ANKH	QSOX1	ARHGAP39	CHST12	SLC39A8	S100G	PIM2	COX6B1	ZADH2	SORL1	AFP	CD177	PHLDA2	MCOLN2	MAP4K1	ACP3	BCL2L13
GSE13306_TREG_RA_VS_TCONV_RA_UP	http://www.gsea-msigdb.org/gsea/msigdb/cards/GSE13306_TREG_RA_VS_TCONV_RA_UP	MAMDC2	BCL2	CDIPT	LY6K	RAB20	ASCC1	SOCS2	OAT	DCUN1D5	OGDH	COPRS	PFDN4	TMCO3	CDH13	PRIM1	ARPC2	CAGE1	HNRNPL	TXK	CCDC70	TMEM154	SALL3	RAB40B	B3GNT6	LMNB2	MED10	NKIRAS1	SHC1	CDK10	ITLN1	PTPRB	LIPN	REPS2	ANTKMT	TNS2	CSF3	ELOVL6	USP43	TMEM248	ADAM15	ARHGEF2	CNTNAP2	ERP44	EFTUD2	POU1F1	RTCA	TTC28	UBE2L6
GSE13306_TREG_RA_VS_TCONV_RA_DN	http://www.gsea-msigdb.org/gsea/msigdb/cards/GSE13306_TREG_RA_VS_TCONV_RA_DN	SLC26A11	SPHK1	COL18A1	TRMT9B	UCN2	HNF1A	CANT1	NKAIN4	ESRRG	RFTN1	IGFBP2	SGSM3	TPMT	KRT16	DOCK6	FXYD7	FANCC	ANO1	BBS10	TREH	C3orf62	HDGF	AP2A1	WDR26	FBXW9	LGALS12	PEX5	RCC1L	NUP50	GGA1	DSG2	ARMC9	HP	FBXL2	PTGES3	MGAT3	RINL	LY86	ZIM2	LRRC17	PPIP5K1	CACNA1S	CLDN18	TEKT2	PHLDB1	RTN1	BTNL9	VXN
GSE13306_TREG_VS_TCONV_UP	http://www.gsea-msigdb.org/gsea/msigdb/cards/GSE13306_TREG_VS_TCONV_UP	PEX11A	PARK7	NFKBIA	SYPL2	DUSP1	GABRG2	RNASE10	FRMD6	CSF1	SP7	CELSR2	TGFBRAP1	MED18	CDKN1C	GTF3C2	PPDPF	MS4A13	THSD7B	CHRNA6	TEF	SORCS2	TMEM132A	TSC22D1	CSRNP1	HMGB4	ZDHHC23	GABARAP	NPY5R	CABP7	TENT5A	DOCK1	MRGPRF	BMS1	BCL9L	GJB4	CLDN15	TECTB	USH2A	SGSM1	ACOT7	IZUMO1R	DLG3	ARHGEF25	ICMT	LRIG1	DELE1	NPR2	CACNA1B
GSE13306_TREG_VS_TCONV_DN	http://www.gsea-msigdb.org/gsea/msigdb/cards/GSE13306_TREG_VS_TCONV_DN	NME4	CHST12	ACOT13	FAM204A	CDYL2	PAN3	KIF3A	MRPL12	LSS	CCDC33	TJP1	NDUFA12	AC010255.3	AMZ1	MRPS25	SIAH2	LYAR	ZFP36L2	MAP4K1	YBX1	EIF2B4	LKAAEAR1	MBNL2	CS	FOXK2	CLSPN	GNG2	COQ2	PARN	MTM1	DNAJB8	UXS1	YIF1A	TRAF5	FGL2	MEA1	TVP23A	ADSL	RSU1	MYO1F	PRRG4	ZNF398	NOC4L	BMF	EHD3	C1orf216	OSBPL3	CGGBP1
GSE13306_RA_VS_UNTREATED_TREG_UP	http://www.gsea-msigdb.org/gsea/msigdb/cards/GSE13306_RA_VS_UNTREATED_TREG_UP	CCN3	THAP12	PDE6C	CHD4	NRG3	CENPP	PTDSS1	HMX3	DHRS3	IRX2	FAM3C	SLC38A10	SAV1	C10orf62	CAPN15	NUDT15	ALKBH8	TPH1	GLE1	HAPLN4	HAGH	PXMP2	RSU1	BBS5	GLT8D2	RSAD1	SRSF7	LGR4	TMEM158	ST8SIA1	SLC10A2	SLC10A3	PRR12	GGA2	PDC	CDYL2	MED22	LRRCC1	IRAK3	GSDMA	VAT1	ZBED5	ZDHHC6	C11orf94	TLR9	HSD17B11	BCLAF3	PAN3
GSE13306_RA_VS_UNTREATED_TREG_DN	http://www.gsea-msigdb.org/gsea/msigdb/cards/GSE13306_RA_VS_UNTREATED_TREG_DN	RAD54L2	VXN	C16orf86	SYT17	PDE7B	MME	SPATA25	TMEM256	TMEM51	C2CD4C	LASP1	MITF	ECRG4	PSPN	CLOCK	CX3CL1	GSC2	GNAI2	PLEKHG3	NTRK3	DUSP11	PSTPIP2	SCGB3A1	CDC42SE1	GABRG2	METTL7A	NEK11	GOLT1A	MYCT1	UCN2	EEF2	PLXNC1	ICOS	NXNL2	TP73	CSRNP1	SLC15A4	TTYH2	NOL6	FJX1	PTPRN	KIF1B	PCMTD1	MAP4	E2F2	COL13A1	RAB17	IL20RA
GSE14308_TH1_VS_INDUCED_TREG_UP	http://www.gsea-msigdb.org/gsea/msigdb/cards/GSE14308_TH1_VS_INDUCED_TREG_UP	MAPK14	DNAJB4	CSF2	ATRAID	EYA2	SP3	IQSEC1	CTSF	KXD1	NETO2	BST2	MYCBP2	DCAF15	DNAJA1	RAD50	SORBS3	CTDSPL2	RB1	FAM13B	FEZ2	KCNMB4	ROCK2	IRF7	CUL1	RTL8B	LGALS8	SNAPC5	EPB41	UFD1	ITK	IGFBP6	ENTPD5	WASHC4	ZNF704	AIP	OTOS	FOXF1	FANCF	SMG1	DLK1	RPS6KB1	TF	TTC14	RTF2	LPIN2	KLK8	NDUFA13	TIA1
GSE14308_TH1_VS_INDUCED_TREG_DN	http://www.gsea-msigdb.org/gsea/msigdb/cards/GSE14308_TH1_VS_INDUCED_TREG_DN	HDAC1	LRRC8D	CORO1C	PGAM2	SMYD4	RPS8	IBA57	PAMR1	LAS1L	HMGXB4	MIGA1	BAG1	MAPK1	SEC11A	TAF4B	BCL6B	RNF123	BANK1	PIGF	VDAC3	NFKBIE	LONP1	CIB4	ECSIT	UBE3B	BTF3L4	PBDC1	EHBP1	HIBCH	CACTIN	MECR	AP1B1	EMC1	ZDHHC14	SLC35A4	RBBP4	MRPL47	NASP	RHOG	OTULIN	RPAIN	HJURP	PCNX3	RUSF1	DRP2	MED19	PPP1R21	CAPSL
GSE14308_TH1_VS_NATURAL_TREG_UP	http://www.gsea-msigdb.org/gsea/msigdb/cards/GSE14308_TH1_VS_NATURAL_TREG_UP	PRSS23	MEMO1	SUV39H2	BORCS7	UBE2J2	PON1	GPC1	SARS1	PIGF	XBP1	DCTD	DUSP16	CSNK2B	MOV10	LONRF3	DHRS13	KPTN	DCAF12	ITGB5	GINS4	SEC24D	NDUFV2	UNC13C	NHP2	POP1	TFPI	ASIC1	TMOD3	IDH2	F5	CTSF	RIT1	RSL24D1	METTL26	TMEM143	SETD4	CEP76	SLC48A1	PDK1	SIRT2	CDC123	DHDH	KCTD20	MAPKAPK2	TMEM86B	RPS6KA5	FANCD2	HAGHL
GSE14308_TH1_VS_NATURAL_TREG_DN	http://www.gsea-msigdb.org/gsea/msigdb/cards/GSE14308_TH1_VS_NATURAL_TREG_DN	HSD17B14	CALU	PPP2R2A	TMIGD1	BSDC1	DDX5	IL10RA	HAUS3	WDFY2	MIGA1	FAM172A	COQ6	NBR1	TBX6	MFN2	TTI1	TXN2	CPLANE1	GADL1	TGIF2	GRIK2	KERA	SIPA1L3	FRMD4A	FAM160B2	PAM	EIF2B4	PEX11A	KLHL12	RCCD1	ATF6B	PDE2A	GSK3B	TARS2	IRF1	C2orf76	DDX50	TBL1X	BAZ2B	TDRD7	CAD	SCN2B	ARHGAP45	LRRC20	ADIPOR2	DNAJA4	CNR2	IL1RN
GSE14308_TH2_VS_INDUCED_TREG_UP	http://www.gsea-msigdb.org/gsea/msigdb/cards/GSE14308_TH2_VS_INDUCED_TREG_UP	RAD17	ZNF260	ERCC5	OSGEP	PHF21B	SURF1	IFT27	DKKL1	DDX5	OSBPL3	APOBEC4	SPNS3	CDKL2	ASPM	EXOC5	ACAP3	ARAP3	TRIM5	B2M	HCN2	SCAMP2	SMPD2	TRAPPC6B	FAM13B	NEK7	PPP2R5E	ORC4	KATNBL1	CCL24	RPS6KB1	PRMT9	CISH	INHBA	WDR26	IRAK2	ALDH4A1	LRIF1	MED7	PLCL1	PRSS22	B4GALNT4	AKAP7	AMN1	PNPLA7	SRXN1	FOXO3	YOD1	ITK
GSE14308_TH2_VS_INDUCED_TREG_DN	http://www.gsea-msigdb.org/gsea/msigdb/cards/GSE14308_TH2_VS_INDUCED_TREG_DN	C6orf132	CCDC88B	NMT1	CCND2	DHX32	ADI1	WDR61	PEX11A	WDR3	DLEU7	SLC30A6	NDUFV2	TSTA3	BANK1	PPP5C	TAF4B	TXN2	DLG3	SETDB1	TERF2	PCNT	RAB39B	LDB1	WDR60	HDAC1	MYO9B	CPSF3	SCAF4	RNF44	FRS2	LAS1L	NBN	SLC22A5	CERS6	NDST1	TRIO	FAM20A	PSPH	PHPT1	FAM120C	GPX3	ARL5B	RRS1	NELFCD	PPIP5K1	NFKBIE	SETDB2	SEMA5B
GSE14308_TH2_VS_NATURAL_TREG_UP	http://www.gsea-msigdb.org/gsea/msigdb/cards/GSE14308_TH2_VS_NATURAL_TREG_UP	HS6ST1	TMEM86A	MZT2B	B9D2	STT3B	DKKL1	LGALS7	SNRPN	SPSB2	NFKBIZ	WEE1	ARFGAP3	ALDH1A3	SLC7A5	GPRIN3	GTF2F2	ECI2	PLEKHF1	WRAP73	UBE2J2	RIT1	UBXN2A	GMPR2	JMJD6	THAP1	MDM1	FANCD2	DPP7	FOXG1	DAB2	UXS1	NOBOX	ZBTB7A	NHP2	COX7A1	MFSD12	MFAP5	TMEM199	USP5	SOX6	BORCS7	ABCB10	PLPP4	BST2	ATP6V0D1	RTL8B	VCPKMT	MIS18A
GSE14308_TH2_VS_NATURAL_TREG_DN	http://www.gsea-msigdb.org/gsea/msigdb/cards/GSE14308_TH2_VS_NATURAL_TREG_DN	GRAMD1C	TUBGCP5	OSBPL8	PPP2R2A	KLHL12	KIAA1958	ARSK	RBM11	EDC3	CMPK2	EXT1	CTU1	OPA1	SCN2A	PPP1R21	STARD5	CHMP1A	OR7C1	HERC2	IKZF1	HTRA2	TAP2	RNASE6	PITPNM1	PPP2R2B	MKLN1	KCNC2	IRF6	DAG1	NFKBIE	CDH9	BSDC1	TEX12	VIPR1	DCTN2	LEPR	PTTG1	PYCR2	GALNT4	CBFA2T2	RP1	JPH3	GRIA2	TSPAN6	UBR1	TSPO2	MUS81	MBOAT7
GSE14308_TH17_VS_INDUCED_TREG_UP	http://www.gsea-msigdb.org/gsea/msigdb/cards/GSE14308_TH17_VS_INDUCED_TREG_UP	ENTPD5	XYLT2	DQX1	DDRGK1	FYTTD1	NCOR1	ZFP36L1	PPP1R18	KXD1	CCDC92	SMPD2	PPP2R5E	GYG1	PRKDC	HOOK2	WASHC4	PLCXD1	AMMECR1L	AMN1	KDM5B	BLVRB	RPL31	MCAM	TMEM18	YIPF5	SMC4	CNP	HOXA7	NEB	SPPL2A	LRP12	LRIF1	RNF4	ERLEC1	GADD45A	EXOC5	P2RY2	VPS26C	C6orf62	PKM	ETAA1	ITCH	IK	OSBPL8	TSPYL4	ORC4	TLR1	EHMT2
GSE14308_TH17_VS_INDUCED_TREG_DN	http://www.gsea-msigdb.org/gsea/msigdb/cards/GSE14308_TH17_VS_INDUCED_TREG_DN	ECSIT	C6orf132	MFSD12	GLRX5	PPIP5K1	RBM11	TOMM7	PLD4	TARS2	TOPBP1	MECR	MARCO	CCT8L2	B9D2	PGAM2	PLG	NRDE2	FAM71F1	PHACTR4	MRPL2	FST	TAF4B	C11orf87	MRPL46	ARL4A	KCNK5	RBMXL2	CTDNEP1	STAT1	TNIP1	MYO1H	BUD31	NOB1	AAMDC	ANKRD54	CHPF	MFSD2A	PCBD2	RBL1	GTPBP3	TRIM35	FRS2	SCFD2	HJURP	GPR61	RPS3	NELFCD	ALDH1L2
GSE14308_TH17_VS_NATURAL_TREG_UP	http://www.gsea-msigdb.org/gsea/msigdb/cards/GSE14308_TH17_VS_NATURAL_TREG_UP	PPP3CC	CCDC92	CSF2RA	KLHL10	CUL1	DQX1	SPSB2	FUCA2	TRIM72	INHBA	RMDN2	DBI	GYG1	DOHH	CAMK2B	HADH	SNRPN	GNL2	TMEM18	PRKAR2A	NXPE3	PRKCSH	IZUMO4	PES1	RSPH3	POP7	RTRAF	IFT46	NDUFA12	CISD1	ECI2	ABCB6	EXOC6	RTKN2	YBX3	MIB1	ARNTL	BORCS7	NDE1	OTULIN	AGTRAP	CCDC181	DNAJC3	B9D2	MRS2	TEN1	NRIP1	GAB2
GSE14308_TH17_VS_NATURAL_TREG_DN	http://www.gsea-msigdb.org/gsea/msigdb/cards/GSE14308_TH17_VS_NATURAL_TREG_DN	IDS	WIPI2	CMPK2	KCNK6	BCL6B	RBM11	ELMOD2	KMT2D	NDST2	TMEM273	FBXO31	ANKRD44	NUP133	SLC5A2	COL15A1	SLC30A1	TLR1	C10orf88	OGDH	ABRACL	PIP5K1B	HNRNPC	ACTL10	ASB6	ERGIC3	SSMEM1	LUC7L3	ABCD3	RUFY1	FBXL5	CABLES2	PPP2R1B	FMNL3	PHGDH	DTX4	SLC30A6	TRMT6	TCTN3	SLF2	SH2D2A	DCST2	ATL2	SNX33	ZNF598	RAP1GAP2	ROM1	NRG4	ARHGEF7
GSE14308_NAIVE_CD4_TCELL_VS_INDUCED_TREG_UP	http://www.gsea-msigdb.org/gsea/msigdb/cards/GSE14308_NAIVE_CD4_TCELL_VS_INDUCED_TREG_UP	MTSS1	BBOF1	ITCH	MSRA	EARS2	CLIC3	CCAR1	ENO4	MACC1	SNAPC1	PARP8	VPS9D1	MALAT1	WTAP	CCDC68	PHF23	HES6	VWA2	ARHGAP9	PCNX3	SACS	CCDC146	PDPK1	PCGF1	ATOH7	C6orf62	NFE2L2	MAGI2	FXR1	HNRNPH1	RTL8C	SLC25A40	TAF8	GIN1	SMC5	KDM5B	CIC	ACAA1	HEXA	SPRTN	PTPN22	ECM1	MTFMT	DRAM2	TERF2	ENTPD6	MTFR1L	MPP4
GSE14308_NAIVE_CD4_TCELL_VS_INDUCED_TREG_DN	http://www.gsea-msigdb.org/gsea/msigdb/cards/GSE14308_NAIVE_CD4_TCELL_VS_INDUCED_TREG_DN	MIGA1	EXTL1	TOMM7	WIPI2	KIF20B	SMAD6	PECR	VLDLR	SLCO3A1	HELB	C15orf41	DHRS4	FAM189A2	SRSF10	USP6NL	PLD4	RARG	CGAS	PRKCH	NLRX1	NFKBIE	ZNF239	SIRT2	MECR	NAXE	DCAF8	VCP	ATP8B2	DHX32	METTL5	ECSIT	TMA16	PSMA1	EIF2B4	C9orf72	ISCA2	ADIPOR2	CALHM5	TMEM241	ANAPC10	TSTA3	PRKCSH	SLC39A2	RHOG	C11orf16	SUV39H2	CAPSL	SPRED1
GSE14308_NAIVE_CD4_TCELL_VS_NATURAL_TREG_UP	http://www.gsea-msigdb.org/gsea/msigdb/cards/GSE14308_NAIVE_CD4_TCELL_VS_NATURAL_TREG_UP	EARS2	UROC1	BBOF1	PPP2R5A	MSRA	POU5F2	FAM110C	B4GALNT2	GPR183	CCDC115	NELFA	PVALB	RC3H2	ITK	EPN3	C19orf53	AGMAT	REXO4	SLC12A1	CRTAM	ACP3	TWF1	TSKS	C12orf57	AGFG2	STPG3	RTN4R	RPS6KB1	FAM205A	GDF3	ZDHHC8	CERS6	SMPD5	RGCC	EED	PPARGC1B	ENTPD5	RHO	DZIP1	PLCXD3	C1orf74	GPR12	PADI2	SERPINH1	DDHD1	GRIPAP1	PNISR	CCL4
GSE14308_NAIVE_CD4_TCELL_VS_NATURAL_TREG_DN	http://www.gsea-msigdb.org/gsea/msigdb/cards/GSE14308_NAIVE_CD4_TCELL_VS_NATURAL_TREG_DN	FAM217B	KIAA1958	PFN1	TERT	HAUS3	MIGA1	SGTA	TAP2	UBE2N	PPM1J	SKAP1	TMEM241	RBM11	FTSJ3	AK3	PARVG	C11orf86	PIGF	PEX11A	NLRX1	GCSH	EPB41L2	ST14	ERG28	AKAP7	CHMP1A	CD48	PPM1D	MAPK9	RETSAT	CXCL10	DPP7	JUND	BRSK1	SNX33	GSR	SLC35D1	NR1H2	GALNS	DHCR7	REEP3	FDX1	REXO2	EXOSC5	MZT2B	WEE1	ASAP2	POGLUT2
GSE14308_INDUCED_VS_NATURAL_TREG_UP	http://www.gsea-msigdb.org/gsea/msigdb/cards/GSE14308_INDUCED_VS_NATURAL_TREG_UP	PTK2	SCFD2	EXOC3L4	SYNGR1	STX12	NGFR	C10orf88	PECR	MRPL46	DNAJC12	YWHAG	USP22	MIR22HG	MECR	GCHFR	SLC39A1	RPAIN	TMEM50B	DTNBP1	EIF2B1	NEURL1B	GAL	MEAK7	ADIPOR2	ZSWIM7	SLC6A6	GDAP1L1	STRADB	TAF12	ZNF446	TKFC	GPR179	TMEM70	CUL4A	FZD4	PTHLH	PSMB4	C12orf56	ENC1	PDIK1L	SEM1	QSOX2	MTLN	TMEM106C	ZFAT	C3	ESCO2	EEF1AKNMT
GSE14308_INDUCED_VS_NATURAL_TREG_DN	http://www.gsea-msigdb.org/gsea/msigdb/cards/GSE14308_INDUCED_VS_NATURAL_TREG_DN	EIF3E	DCAF15	EXOC5	NDST2	FSD2	GAB3	CMPK2	PRKCH	ATP11C	PAPOLG	SMPD2	DNAJA4	NBR1	RLF	SETD4	SNAPC1	PSAP	ALDH4A1	SNX13	ASB5	SMC5	CNTLN	BMP7	CHMP1A	EPC1	NDST1	STRN	MTMR10	TMX4	SLC49A4	IK	DYNLT3	NXF1	PAN2	NTAQ1	TDRD3	XAB2	PTPRB	CLCN7	SLC26A11	TBC1D9	VAT1	ZNF708	LRP6	ZNF329	LYST	SLC45A4	MARVELD1
GSE14350_TREG_VS_TEFF_UP	http://www.gsea-msigdb.org/gsea/msigdb/cards/GSE14350_TREG_VS_TEFF_UP	CXCR5	VPS16	STAT5A	ATG10	ARMC5	RAB14	FAM50A	SLC45A4	DYRK2	MTMR10	ZNF638	MKNK2	SUSD6	KDM3B	CISD2	ZDHHC15	MPP1	ASH1L	WDR41	ARID1B	TAZ	CERK	CLOCK	SYNE1	ATP7A	ANKRD11	AGGF1	CLN5	TNFRSF1B	ARHGAP5	ZNF507	SERPINC1	ANTXR2	CDK5R1	PROSER1	HDAC10	TRIM11	GALM	ERBIN	DGKZ	TMEM230	ASXL2	CYB5A	ENSA	BTBD11	IRF4	TRIM65	IL27RA
GSE14350_TREG_VS_TEFF_DN	http://www.gsea-msigdb.org/gsea/msigdb/cards/GSE14350_TREG_VS_TEFF_DN	CRTAC1	SPDYE18	CLCN1	ANGPTL4	CMSS1	MAP3K9	PCBD1	EIF3C	OR10AD1	DENND5B	SUV39H1	EVC2	PPP1R13L	CAV1	POMGNT2	HGS	HPRT1	SLC37A4	MS4A3	SCRN3	WNT7A	VANGL1	NEO1	WNT8B	PAOX	PLCD4	KANK2	FZD2	NAP1L1	MPV17L	SKA3	CPB1	ABCB10	MBL2	SEMA7A	SHH	SYTL3	REEP1	THOC3	RPA2	CBLN1	GNAO1	TNFRSF13C	SMC1B	PML	FDFT1	NPTX1	GRHPR
GSE14350_TREG_VS_TEFF_IN_IL2RB_KO_UP	http://www.gsea-msigdb.org/gsea/msigdb/cards/GSE14350_TREG_VS_TEFF_IN_IL2RB_KO_UP	SNRK	AKAP9	TENT4B	CA2	ZC3H13	TRAPPC2	TAF5L	CDK5	TNFRSF13B	LCK	NRBP1	PHC3	LPAR6	KBTBD2	SNRNP48	FBXO33	ATP9A	SULF2	KDM7A	FAM241A	ZMYM4	ADD3	RCAN3	HLCS	MBNL1	NMB	GLIPR2	AKAP8L	SLC35D2	ANKRD16	TMC6	LMTK2	VPS16	CYP4V2	NTAQ1	TMEM81	TOGARAM1	ZNF639	DDB2	NUDCD3	BMP2K	FNBP4	SIMC1	DANCR	MAT2A	DYRK1A	PPP1R3F	NT5C3A
GSE14350_TREG_VS_TEFF_IN_IL2RB_KO_DN	http://www.gsea-msigdb.org/gsea/msigdb/cards/GSE14350_TREG_VS_TEFF_IN_IL2RB_KO_DN	NDUFS2	PRR27	LCE2B	TAFA5	SLC16A14	ACSF3	APOLD1	GP6	CCN1	RRM1	UBE2M	SLAMF9	SKA3	TOP2A	NEK2	CCDC83	FAM181A	CTNND1	MASP2	CACNB3	MYDGF	POLK	ERICH3	MINDY4	DBI	HPD	RENBP	LYPLAL1	GGN	YWHAE	F8A1	HTR2B	ADAMTS12	DSC2	MRE11	TFRC	CA5A	CCNE1	EFNA4	CBX6	CASKIN1	SDS	CDCA5	FADS2	TSPAN2	GMPR2	GINS2	SNX25
GSE14350_IL2RB_KO_VS_WT_TREG_UP	http://www.gsea-msigdb.org/gsea/msigdb/cards/GSE14350_IL2RB_KO_VS_WT_TREG_UP	DENND1C	DIP2C	FXYD2	CTH	MGAT4A	ACVR1B	ADGRE5	EMG1	SMG8	VTA1	EFS	PTPN9	CLUH	USP36	OGFOD1	DIDO1	NCF4	LAT	DPH6	PRKCQ	DPP4	FLT3LG	NFIX	ADCY3	SCG5	IMP3	IL2	NT5C2	SLC16A5	IRGM	MRPS23	SMPD1	BCL9	ACP3	TRIOBP	MMP9	MTFR1L	TRUB1	PIM2	TFIP11	EFR3A	MBP	WDFY1	TGM2	DPH5	GRWD1	BAG6	SLC12A5
GSE14350_IL2RB_KO_VS_WT_TREG_DN	http://www.gsea-msigdb.org/gsea/msigdb/cards/GSE14350_IL2RB_KO_VS_WT_TREG_DN	APOBEC3B	SLC16A3	STXBP4	SELP	ATP6V0E2	C1orf116	F2RL1	OSBPL3	CD81	ZNF583	MCUB	PTPRJ	EPCAM	SERPINE2	POLD3	EPHX1	PRR5L	ITSN1	CCDC157	FCMR	REPS1	ITGAE	LGALS3	PPM1L	TCN2	RRAGD	F13A1	CERK	LCLAT1	DAP	EPB41L4A	NKG7	SSBP3	OMD	HDAC9	CHST11	ACADL	FUT7	PRG4	CCR6	FAM156A	IL1RL1	ECM1	MYO1F	PENK	RHOQ	DAPP1	ANXA2
GSE15659_TREG_VS_TCONV_UP	http://www.gsea-msigdb.org/gsea/msigdb/cards/GSE15659_TREG_VS_TCONV_UP	SNORA71B	LGR4	SMIM15	AMPD1	RPA1	OR5L2	AVP	ZNF622	PTP4A1	SNORA71A	DNAJC14	ROBO1	LRATD1	ROS1	LINC00269	LRRC56	SEPTIN4	LEFTY1	ZRANB1	CHMP1B	LIPJ	RBAKDN	PLK3	CLIC4	GAL	MFAP3L	C2orf16	ZNF597	SSMEM1	FAM71B	PLAAT5	PTPRZ1	CD27	UBAC1	NTM	TLK2	APOE	INPP5J	FGG	PALM	TMEM59L	DEFB119	WFDC3	TNFRSF10A	TCN2	GXYLT2	H3C2	EIF1B
GSE15659_TREG_VS_TCONV_DN	http://www.gsea-msigdb.org/gsea/msigdb/cards/GSE15659_TREG_VS_TCONV_DN	GAS6	DMGDH	KATNAL2	SNORA37	C15orf32	MASP2	NR2F2	RPS6KA3	PYGL	ZFHX3	NWD2	ITGA8	HESX1	HS3ST6	CNTN6	NMRK1	KHDC3L	GOLGA6A	GALT	RHOBTB2	GHR	ALDH18A1	LINC00879	ALG12	LPAR1	ITIH2	DUSP13	ZNF618	C1QTNF9	C8orf58	TGFBI	CATSPERB	SENCR	MYO3B	DUSP7	PKD1L1	ADAM32	C2orf88	MRPL57	LMTK3	PRSS33	TMEM104	ME2	ALPP	TCL6	NOXO1	LLGL1	TENM2
GSE15659_NAIVE_CD4_TCELL_VS_RESTING_TREG_UP	http://www.gsea-msigdb.org/gsea/msigdb/cards/GSE15659_NAIVE_CD4_TCELL_VS_RESTING_TREG_UP	XKR8	ACAT1	ACVR2A	ADAMTSL3	ADCY7	ADCY9	AFAP1	AGPS	AGTPBP1	CRYBG1	AKAP9	AKR1A1	ALDH16A1	ALDH6A1	ALK	ALKBH7	ALX4	AMPD2	ANAPC7	ANKRD34A	SOWAHA	ANKRD52	ANO8	AP1M1	AP3M1	ARHGAP21	ARHGAP35	ARHGEF19	ARIH1	ASAP2	ASB15	ASB3	ASMTL-AS1	ATF7	ATOH7	ATP13A5	ATP6AP1	BBOX1	BBS1	BCL11A	BCL3	BCOR	BCS1L	BHLHE22	BID	BLCAP	BMS1P1	BOLA1
GSE15659_NAIVE_CD4_TCELL_VS_RESTING_TREG_DN	http://www.gsea-msigdb.org/gsea/msigdb/cards/GSE15659_NAIVE_CD4_TCELL_VS_RESTING_TREG_DN	TYSND1	CTNS	CCDC97	ZSCAN29	ZSCAN12	ZNRF2	ZNF861P	ZNF678	ZNF665	ZNF644	ZFP69B	ZNF596	ZNF585B	ZNF579	ZNF530	ZNF44	ZNF432	ZNF430	ZNF385D	ZNF34	ZNF285	ZNF28	ZNF268	ZNF200	ZSCAN9	ZSCAN26	ZNF142	ZNF131	ZMYND11	ZMIZ2	ZIC1	ZCCHC13	ZAN	YRDC	YIPF2	WNT9B	CCN6	WFS1	WDR92	WDR90	WDR89	WDR74	WDR33	WARS1	VSTM1	VENTXP1	VEGFB	VCPIP1
GSE15659_NAIVE_CD4_TCELL_VS_ACTIVATED_TREG_UP	http://www.gsea-msigdb.org/gsea/msigdb/cards/GSE15659_NAIVE_CD4_TCELL_VS_ACTIVATED_TREG_UP	ABHD1	ACOT6	PXYLP1	ACVR2A	ADAMTSL3	ADCY9	AFAP1	AGRN	AK9	ALK	ALKBH7	ALMS1P1	ALX1	ALX4	ANKMY1	ANKRD34A	SOWAHA	ANKRD45	ANO8	AP4B1	APOL6	ARHGEF16	ARHGEF19	ARSJ	ATP13A5	BAHD1	BBOX1	BBS1	BCDIN3D	BCL11A	CCDC180	BDNF	BEND4	BID	BLCAP	BMS1P1	BOLA3	BPI	PPP1R32	LINC01588	ARPIN	PAGR1	OGFOD3	LINC02210	FAAP100	SMG8	C18orf12	MFSD12
GSE15659_NAIVE_CD4_TCELL_VS_ACTIVATED_TREG_DN	http://www.gsea-msigdb.org/gsea/msigdb/cards/GSE15659_NAIVE_CD4_TCELL_VS_ACTIVATED_TREG_DN	LINC00310	ZSCAN29	ZPBP2	ZNRD1	ZNF861P	ZNF596	ZNF557	ZNF414	ZNF394	ZNF34	ZNF324B	ZNF28	ZNF277	ZNF142	ZMIZ2	ZIC1	ZFP36L1	ZFAND5	ZCCHC13	ZC3H13	ZBED6	ZAN	GET1	WDR92	WDHD1	WARS1	VAMP3	UTS2B	USP43	LINC01121	UGT2B17	UBL7	UBL3	UBE4B	UBE2U	UBE2J1	U2AF1	TTL	TTC7A	TTC33	TSTA3	TSNAX	TRPM6	TRIP12	TRIML1	TRIM16	TRAPPC6B	TRAK1
GSE15659_CD45RA_NEG_CD4_TCELL_VS_RESTING_TREG_UP	http://www.gsea-msigdb.org/gsea/msigdb/cards/GSE15659_CD45RA_NEG_CD4_TCELL_VS_RESTING_TREG_UP	HTR5A	PRAMEF12	CSNK1G3	G3BP2	INHBE	ABAT	ACAT1	ACY3	ADAM9	ADAMDEC1	ADAMTS5	ADAMTSL3	ADCY7	ADCY9	ADHFE1	AFAP1	AGK	GPAT4	AGPS	CRYBG1	ALDH16A1	ALDH1L2	ALX4	AMPD2	ANGPT4	ANK1	ANXA4	AP1M1	AP3M1	ARHGAP29	ARHGAP35	ARHGEF19	ARHGEF5	ARL6IP6	ARNTL	ART4	ASAP2	ASB15	ASCL3	ASF1A	ASMTL-AS1	ATF7	ATP6AP1	ATP6V0C	ATRN	ATXN1	ATXN3L	AVEN
GSE15659_CD45RA_NEG_CD4_TCELL_VS_RESTING_TREG_DN	http://www.gsea-msigdb.org/gsea/msigdb/cards/GSE15659_CD45RA_NEG_CD4_TCELL_VS_RESTING_TREG_DN	SMC1A	USP34	ZSCAN29	ZNF786	ZNF720	ZNF687	ZNF665	ZNF663P	ZNF655	ZNF644	ZFP69B	ZNF596	ZNF585B	ZNF579	ZNF557	ZNF44	ZNF430	ZNF394	ZNF354C	ZNF346	ZNF341	ZNF324B	ZNF287	ZNF285	ZNF277	ZNF268	ZSCAN9	ZSCAN26	ZNF131	ZMIZ2	ZIC1	ZFAND5	ZDHHC8P1	ZDHHC15	ZCCHC13	ZAN	YY1	YRDC	YIPF2	WNT9B	WDR91	WDR90	WDR89	WDR74	CFAP44	WDR4	WAPL	VIPR2
GSE15659_CD45RA_NEG_CD4_TCELL_VS_ACTIVATED_TREG_UP	http://www.gsea-msigdb.org/gsea/msigdb/cards/GSE15659_CD45RA_NEG_CD4_TCELL_VS_ACTIVATED_TREG_UP	TMBIM1	ABHD1	ACOT6	PXYLP1	ACTR3B	ADAMDEC1	ADAMTSL3	ADCY9	ADH7	AEBP2	AFAP1	AGK	GPAT4	AGRN	ALDH1L2	ALKBH7	ALPK1	ALX4	ANGPT4	ANKMY1	SOWAHA	ANKRD45	ARHGAP29	ARHGAP35	ARHGAP5	ARHGEF19	ARIH1	ARL4A	ARSJ	ART4	ASB15	ASCL3	ASF1A	ASMTL-AS1	ATOH7	ATP13A5	TEX38	ATXN3L	AVEN	AVPR1A	B3GAT1	BAHD1	BAZ1A	BBOX1	BDNF	BEND4	BLCAP	BOLA1
GSE15659_CD45RA_NEG_CD4_TCELL_VS_ACTIVATED_TREG_DN	http://www.gsea-msigdb.org/gsea/msigdb/cards/GSE15659_CD45RA_NEG_CD4_TCELL_VS_ACTIVATED_TREG_DN	RGS17	AMH	ZSCAN29	ZNRD1	ZNF747	ZNF720	ZNF687	ZNF663P	ZNF596	ZNF530	ZNF394	ZNF385D	ZNF316	ZNF200	ZNF131	ZMIZ2	ZFC3H1	ZDHHC8P1	ZCCHC9	ZCCHC13	ZC3H13	ZAN	YY1	YPEL5	YIPF2	GET1	WDR92	WDR91	WDR33	WARS1	VCPIP1	UTP11	USP43	USP34	USP11	UGT2B17	UBR3	UBL7	UBL3	UBE2U	UBE2J1	UBA6	UBA3	TYSND1	TUSC2	TUBGCP3	TUBB4B	TTTY13
GSE15659_RESTING_TREG_VS_NONSUPPRESSIVE_TCELL_UP	http://www.gsea-msigdb.org/gsea/msigdb/cards/GSE15659_RESTING_TREG_VS_NONSUPPRESSIVE_TCELL_UP	INHBE	MPV17L	WDR92	AAMP	ABT1	ACAT2	ADAMTS5	ADAMTSL1	AGRN	AGXT	ALK	ALKBH7	ALOX12	ALX1	ALX4	AMPH	SOWAHA	AP4B1	ARHGAP5	ARHGEF16	ARIH1	ARL4A	ARSL	ASB12	ASB4	ASCL3	ASF1A	ATAD3A	ATM	ATP6AP1	ATP6V0C	TEX38	ATRN	ATXN1L	ATXN3L	BBOX1	BBS1	BCL11A	BCL2L14	BCOR	CCDC180	BEND4	BLCAP	BOLA1	BPIFB6	BTAF1	TBATA	C10orf53
GSE15659_RESTING_TREG_VS_NONSUPPRESSIVE_TCELL_DN	http://www.gsea-msigdb.org/gsea/msigdb/cards/GSE15659_RESTING_TREG_VS_NONSUPPRESSIVE_TCELL_DN	SMC1A	APOL6	SPACA7	CARD19	ZPBP2	ZNRF2	ZNF618	ZNF414	ZNF142	ZMIZ2	ZFC3H1	ZCCHC9	ZBED6	ZAN	YIPF2	YAP1	XAF1	CCN6	WIF1	WDR33	WDHD1	WARS1	VPS35	VENTXP1	VCPIP1	UTS2B	UTP11	UNC13D	UGT2B17	UBR5	UBL7	UBL3	UBFD1	UBE2U	UBE2J1	UBA3	U2AF1	TYK2	TTTY13	TTL	TTC7A	EMC2	TTC33	TSTA3	TRPM6	TRIP6	TRIP12	TRIML1
GSE15659_RESTING_VS_ACTIVATED_TREG_UP	http://www.gsea-msigdb.org/gsea/msigdb/cards/GSE15659_RESTING_VS_ACTIVATED_TREG_UP	ABCC8	ABHD1	ACOT6	PXYLP1	ACTR3B	ADAMTSL1	AFAP1	AK9	ALK	ALKBH7	ALOX12	ALPK1	ALX4	ANGPT4	ANKMY1	ANKRD34A	SOWAHA	ANKRD45	AP4B1	ARHGAP5	ARHGEF16	ARIH1	ARSL	ARSJ	ASB12	ASB4	ASCL3	ASMTL-AS1	TEX38	ATXN1L	ATXN3L	AVPR1A	BBOX1	BCDIN3D	CCDC180	BDNF	BLCAP	BOLA1	BPI	BPIFB6	BTAF1	BTN1A1	TBATA	C11orf21	ANAPC15	LINC01588	LINC01550	ARPIN
GSE15659_RESTING_VS_ACTIVATED_TREG_DN	http://www.gsea-msigdb.org/gsea/msigdb/cards/GSE15659_RESTING_VS_ACTIVATED_TREG_DN	LMNTD2-AS1	ZPBP2	ZNRF2	ZNRD1	ZNF678	ZNF663P	ZNF618	ZNF596	ZNF414	ZNF394	ZNF385D	ZNF34	ZNF324B	ZNF287	ZNF28	ZMIZ2	ZFC3H1	ZFAND5	ZDHHC8P1	ZCCHC9	ZC3H13	ZBED6	ZAN	YY1	XAF1	GET1	CCN6	WDR92	WDHD1	WARS1	VPS28	VCPIP1	VAMP3	UTS2B	UNC13D	UGT2B17	UGGT1	UBR5	UBL7	UBFD1	UBE2U	UBE2D1	UBA3	U2AF1	TYK2	TUSC2	TULP2	TTTY13
GSE15659_NONSUPPRESSIVE_TCELL_VS_ACTIVATED_TREG_UP	http://www.gsea-msigdb.org/gsea/msigdb/cards/GSE15659_NONSUPPRESSIVE_TCELL_VS_ACTIVATED_TREG_UP	HEPACAM	INHBE	ABCC3	ACOT6	PXYLP1	ACVR2A	ADAMTSL3	ADAT3	ADCY9	AFAP1	GPAT4	AGXT	ALKBH7	ALPK1	ALX1	AMH	AMPD2	ANK1	ANKMY1	SOWAHA	ANKRD45	AP4B1	ARHGAP35	ARHGAP5	ARHGEF19	ARIH1	ARL4A	ARSJ	ASB15	ASB4	ASMTL-AS1	TEX38	ATXN3L	AVPR1A	BBOX1	BBS1	BCS1L	CCDC180	BDNF	BEND4	BMS1P1	BOLA1	BOLA3	BPI	BTAF1	TBATA	C10orf53	C10orf88
GSE15659_NONSUPPRESSIVE_TCELL_VS_ACTIVATED_TREG_DN	http://www.gsea-msigdb.org/gsea/msigdb/cards/GSE15659_NONSUPPRESSIVE_TCELL_VS_ACTIVATED_TREG_DN	LMNTD2-AS1	ZNRF2	ZNF861P	ZNF775	ZNF678	ZNF655	ZNF557	ZNF530	ZNF394	ZNF346	ZNF324B	ZNF287	ZNF28	ZNF277	ZSCAN9	ZNF131	ZMYND11	ZFC3H1	ZFAND5	ZDHHC8P1	ZCCHC9	ZCCHC13	ZC3H13	ZBED6	ZAN	YY1	YPEL5	YIF1B	XIST	WNT9B	CCN6	WDR92	WDR33	VPS28	UTS2B	UTP23	UTP11	USP43	USP34	USP11	UBL7	UBL3	UBFD1	UBE4B	UBE2U	UBE2D1	UBA6	UBA3
GSE17580_TREG_VS_TEFF_UP	http://www.gsea-msigdb.org/gsea/msigdb/cards/GSE17580_TREG_VS_TEFF_UP	SMAP1	MGMT	ACSBG1	EPHX1	CFAP157	HBS1L	HNRNPC	TTC39B	CCDC28A	SYT7	POLK	NR1D1	HGFAC	LIG1	HSD3B7	HNRNPDL	SAMSN1	TNNT2	CNTROB	DRC1	RRAGD	CDKN1C	IL1R2	MTX1	FGFR3	CCDC25	ORC6	SYNC	SYNE4	DYNLT3	NUP88	BCL2	HBA2	CD70	ABCC1	ZFYVE19	NUP62	TLR1	ATF4	ARHGEF12	STX1A	NCAPD2	PCDH20	SESN1	NCF4	DHRS3	CORO2A	SDF4
GSE17580_TREG_VS_TEFF_DN	http://www.gsea-msigdb.org/gsea/msigdb/cards/GSE17580_TREG_VS_TEFF_DN	SCYL1	ATP11B	WASF2	ANGPTL7	TXK	BRDT	ATG4D	STK38	STK17B	AKR1B15	HSD11B1	APP	VPS35L	RAB8A	S1PR4	HLCS	CLPB	GSN	THRAP3	TCF7	ABHD3	EVI2A	DOCK5	HEXIM1	NAP1L4	EIF5B	RHBDL3	BTC	TANC1	SURF6	ANKRD13A	INTS7	SLC37A1	FCGRT	HOXD12	CCDC106	NUP50	RBM15B	SPSB1	ELP3	FAM234B	SHISA2	RANBP10	PLEKHA5	TOLLIP	PRSS16	SMPD1	RMND5B
GSE17580_TREG_VS_TEFF_S_MANSONI_INF_UP	http://www.gsea-msigdb.org/gsea/msigdb/cards/GSE17580_TREG_VS_TEFF_S_MANSONI_INF_UP	KLRG1	PDCD1LG2	CASP3	IL10RB	HSD3B7	CERK	PTRH2	TLR7	PDE8A	EPCAM	PDZK1IP1	TGM2	ENTPD1	IRF5	ICA1	CD79B	LTA	MDFIC	DCLRE1A	SNAI2	HOPX	SERPINB9	RAB31	GSTO1	GCSH	SLC9B2	TGFBR1	SLAMF1	ZCCHC18	PHTF2	CAPG	RGS9	NIBAN1	VPS54	MT1E	METAP2	PPP3CA	ALCAM	RIPK3	PRELID3B	GRB7	ODC1	PYCR3	IGF2R	GZMB	AXL	WLS	PTPRJ
GSE17580_TREG_VS_TEFF_S_MANSONI_INF_DN	http://www.gsea-msigdb.org/gsea/msigdb/cards/GSE17580_TREG_VS_TEFF_S_MANSONI_INF_DN	FLI1	ING1	TIA1	INPP1	MTURN	CD2AP	PDLIM1	CLCC1	PRF1	CARD19	PRKD3	OAS2	PDE7A	IDH2	FBXW7	MYLPF	TMEM9B	SLCO3A1	NACC2	SIAH1	CYP2S1	PXMP4	ST8SIA1	PRSS12	CD84	ATP6AP2	IGFBP4	GGT5	TEC	TUBB2A	ITGB5	PAQR7	CCL5	DMTF1	S1PR1	ATP2A1	PRXL2C	GALNT7	RMND1	AFP	SGK1	PACC1	ATP1B3	KRAS	ENC1	GGACT	CDC42EP5	RPS6KA3
GSE17580_UNINFECTED_VS_S_MANSONI_INF_TREG_UP	http://www.gsea-msigdb.org/gsea/msigdb/cards/GSE17580_UNINFECTED_VS_S_MANSONI_INF_TREG_UP	ACP5	ATG2B	ZBTB20	PLEKHA1	RUFY1	PILRA	BMF	RASGRP1	CR2	IFT172	ICE2	RAC2	SP6	METTL17	IER2	DGCR8	BOLL	PURA	ZFR	SELL	MSL1	PRKCD	STK38	ING4	RANBP17	STXBP4	SFSWAP	NELFA	DUSP2	S1PR1	EMSY	TTLL3	SARDH	GRIN2A	CTCF	RHBDD2	IKZF2	GGT5	ZC3H7A	DIABLO	RPP14	ING1	ZFYVE19	RNF167	CD19	FBXL3	FGF11	CLK1
GSE17580_UNINFECTED_VS_S_MANSONI_INF_TREG_DN	http://www.gsea-msigdb.org/gsea/msigdb/cards/GSE17580_UNINFECTED_VS_S_MANSONI_INF_TREG_DN	LGALSL	RASGRF1	METAP2	CEMIP2	BCL2L15	ATP5MC1	KYAT3	CXCR3	GZMB	PTDSS2	GLRX	MRPS34	FECH	CPQ	ATP5MD	TXNRD1	CYB561	WEE1	RBM3	ATP13A3	FABP5	THOC7	FURIN	COX16	PHGDH	MRNIP	UHRF1	UBD	INSL6	USP25	LAMP2	CXCL3	UAP1	LPIN2	ALDOC	SHC3	RBX1	LZTFL1	BCL7C	UNG	MRPL20	SNHG8	STT3A	RRBP1	DNAJC15	ZFP91	MINPP1	CASP3
GSE18148_CBFB_KO_VS_WT_TREG_UP	http://www.gsea-msigdb.org/gsea/msigdb/cards/GSE18148_CBFB_KO_VS_WT_TREG_UP	LHFPL4	SEMA3F	ZPBP	DRC3	CLTRN	TNFRSF11B	CRABP2	SELENOO	CAPN13	CTBP2	HOXA10	TSPAN4	MYOM1	GJC3	TUBB4B	AADAT	TMEM72	METTL14	C8orf34	ARPP21	FAM163B	PWWP2A	TRIM68	UBAC1	LRRC8E	MYO10	MPPED2	ACSS2	CDX4	RTF1	HORMAD1	CD200	PNLIPRP1	HES3	NEUROD6	DMBX1	HACD1	TPD52L1	GTSF1L	ONECUT3	RCN3	ALDOAP2	MOCS3	SP5	WDR86	DOCK1	SLC25A32	GEMIN5
GSE18148_CBFB_KO_VS_WT_TREG_DN	http://www.gsea-msigdb.org/gsea/msigdb/cards/GSE18148_CBFB_KO_VS_WT_TREG_DN	CSNK1A1	CD109	VAV3	CCDC191	LHX6	TMEM150A	MDGA1	CDKL4	TMEM218	RPRD1A	SLC9A3R2	ELMOD3	WNT2B	BCL10	OAZ1	TRIM34	HRH4	SERPINA4	DYM	EFL1	GRIN1	SH3RF3	ST7L	ST8SIA3	RBM24	STARD13	SPTY2D1OS	EIF3F	RPL12	MADCAM1	MTCL1	ANXA13	RAB26	MYO5C	GPR162	SUPT4H1	SLC5A3	STARD10	COPZ2	GRM2	AGTRAP	DPH1	CHD5	KCTD15	MEX3C	RBM39	FBH1	MOG
GSE20366_TREG_VS_TCONV_UP	http://www.gsea-msigdb.org/gsea/msigdb/cards/GSE20366_TREG_VS_TCONV_UP	TMEM42	SLC35F5	ANXA8	RAPH1	NLRP3	EPHB2	RFESD	LIG1	IL17RB	SCEL	FRMD5	ACP7	HAPLN1	IL18	TLE2	RETREG1	PATL2	ETFBKMT	SPTLC1	ZCCHC18	GNPNAT1	MATN2	GPT2	LRRN4	NRN1	PRSS41	TCEAL8	NEIL1	AS3MT	ODF4	EGR3	ZDHHC15	CBR4	PLAGL1	AK7	GNB4	ELOVL6	N4BP1	SH2D1A	TTN	SLC16A9	CEP112	GLIPR1	SHMT1	ZFYVE9	SRXN1	SOHLH1	DCAF5
GSE20366_TREG_VS_TCONV_DN	http://www.gsea-msigdb.org/gsea/msigdb/cards/GSE20366_TREG_VS_TCONV_DN	LRGUK	EZH1	MYLIP	RALGPS2	RFLNB	ARSB	WT1	PARP3	RNF170	RAB3GAP1	EDNRA	FAM120AOS	ZNF354A	DGKE	DDA1	CD40LG	STT3B	MOSMO	HPS3	GPATCH2L	SF3B2	CUX2	STK26	ZFP82	KLHL7	ACSS1	PPM1K	ALDH7A1	ENC1	GFOD2	DENND2D	CASP4	DENND4C	SOAT2	POLA1	SESN3	SMOX	SLC16A10	NMT1	SGK3	MICAL2	PPP3CB	BLM	GPR18	DACT3	EGF	SNAI3	SLAMF7
GSE20366_EX_VIVO_VS_HOMEOSTATIC_CONVERSION_TREG_UP	http://www.gsea-msigdb.org/gsea/msigdb/cards/GSE20366_EX_VIVO_VS_HOMEOSTATIC_CONVERSION_TREG_UP	TDP2	SLTM	LCLAT1	PHF6	ARL13B	DXO	STX5	TK2	FKBP3	SMAP2	AKAP7	PRSS55	TOR1B	SMG6	TBCE	EXOSC10	MARVELD2	STAU1	LRRC45	SEC14L1	C5orf51	TASP1	NFAT5	AKR1E2	ALS2	GSDMD	NPEPL1	WIPF2	ANKIB1	CREB3L2	PIWIL2	UPF2	TRPT1	PIK3IP1	SPACA1	PTCD1	CCNL2	BLCAP	PNPLA6	MEPCE	GPR183	SLC26A11	HSPA4L	TIAL1	STRA8	IRF4	RRP1	PDK1
GSE20366_EX_VIVO_VS_HOMEOSTATIC_CONVERSION_TREG_DN	http://www.gsea-msigdb.org/gsea/msigdb/cards/GSE20366_EX_VIVO_VS_HOMEOSTATIC_CONVERSION_TREG_DN	CDC25C	CCNB2	HAVCR1	C6orf141	GNAL	MYB	GADD45G	NICN1	UGT2B4	H2AZ1	TNS1	SMARCD2	CDC20	CAPRIN1	MAP7D1	F2RL3	BIRC5	BEX1	TMEM178A	MS4A1	HDHD3	NCAPG2	ENPP2	CENPF	HMGB2	SGO1	DTL	IGLL1	PAX7	PLSCR3	TMPRSS4	TPM3	IMPDH2	IL1RAPL1	STMN1	CCDC34	ATP5MF	FXYD1	SBK1	ALDH1L2	TUSC1	STRADB	ALAD	CREBL2	TMCO5A	PARPBP	GPSM2	BUB1
GSE20366_TREG_VS_NAIVE_CD4_TCELL_HOMEOSTATIC_CONVERSION_UP	http://www.gsea-msigdb.org/gsea/msigdb/cards/GSE20366_TREG_VS_NAIVE_CD4_TCELL_HOMEOSTATIC_CONVERSION_UP	IGKC	NDRG1	SAMHD1	DNAAF5	TMPRSS4	SESN1	MAN1A1	PPA1	CAPRIN1	ALG8	H2AZ1	RNF39	AVEN	GBP7	IGHM	S100A6	ARID4B	IL17RB	DBNDD2	HEMK1	HIF1A	BUB1B	ENTPD1	F2RL3	CYP2D6	HBS1L	TLE2	GALK1	SEC24A	GM2A	IKZF2	AQP8	STX1A	IFT80	CLSPN	RBM38	MTHFD1L	NME1	AGPAT4	PTGR1	C17orf98	TNFRSF18	ATP2A2	TP53BP2	IL2RA	MIF	LINC00167	ZBTB32
GSE20366_TREG_VS_NAIVE_CD4_TCELL_HOMEOSTATIC_CONVERSION_DN	http://www.gsea-msigdb.org/gsea/msigdb/cards/GSE20366_TREG_VS_NAIVE_CD4_TCELL_HOMEOSTATIC_CONVERSION_DN	PIGN	MTHFD2L	RNF213	AR	SEMA4A	FAM120C	KSR1	GRAMD1A	RNF43	ENC1	DPY19L3	MAP2K7	TNRC6C	RNF13	SMCO4	PXN	NPEPL1	CAMTA2	RASSF8	USP48	FLVCR1	IFT140	PANK1	PRKD3	ETV3	STK4	GNPTAB	HAUS7	CHD9	POU2AF1	SMAP2	DENND2D	TDRP	MED13L	GPN1	FNBP1	GGT1	MFSD6	RIC1	RNF144A	CST7	NBDY	CD207	LGALS3	TSHZ1	FAM193B	STK32C	AQR
GSE20366_TREG_VS_NAIVE_CD4_TCELL_DEC205_CONVERSION_UP	http://www.gsea-msigdb.org/gsea/msigdb/cards/GSE20366_TREG_VS_NAIVE_CD4_TCELL_DEC205_CONVERSION_UP	STON1	IL2RA	GPR83	TNFRSF9	RCN1	GPR34	NR1H4	HLA-DOB	LRRC61	PHLPP1	PARD6G	SNX18	SH3PXD2A	SLC7A7	IGF2R	SLC2A3	ITIH5	GADD45B	CC2D2A	CBL	DENND4A	ARHGAP20	NETO2	RNF144B	CD83	SEC22C	ATP1B1	FGL2	SWAP70	DENND5A	FRMD6	NXPE4	SLC35D1	TLE1	AOPEP	GSTM4	CISH	ICAM1	VAV2	HEPACAM	RGS10	GPHN	UNC5CL	TNFRSF18	PIP5K1A	IKZF4	CXCL10	COX6B2
GSE20366_TREG_VS_NAIVE_CD4_TCELL_DEC205_CONVERSION_DN	http://www.gsea-msigdb.org/gsea/msigdb/cards/GSE20366_TREG_VS_NAIVE_CD4_TCELL_DEC205_CONVERSION_DN	C11orf65	SEMA4A	ELOVL7	PRR5L	DUS4L	ASB8	TDRP	TEX15	MYH10	EOMES	MFSD6	CCDC88A	GYS1	ARL10	ATP8B4	CCDC185	KIT	CLDN6	PDE7A	RAP1GAP2	PRSS50	IFITM10	INPP1	ZNF768	SLC22A15	STK38	SPICE1	IL2	SIDT1	DYRK2	HOOK3	H2BC18	IL7R	ANXA1	PMS1	AKT3	HDC	LANCL3	PDE3B	CEP83	ANKRD35	WFIKKN2	LRRC75B	LYPD6B	NFATC1	CHRD	FBXO16	CDKN2C
GSE20366_CD103_POS_VS_NEG_TREG_KLRG1NEG_UP	http://www.gsea-msigdb.org/gsea/msigdb/cards/GSE20366_CD103_POS_VS_NEG_TREG_KLRG1NEG_UP	LMAN1L	TMEM64	NACC1	LRRC38	ZNF493	NTSR1	WWTR1	FOXP1	CCDC102A	PIK3AP1	RPTOR	PTCRA	ZFP37	GABRA5	BBS5	NKX2-4	LGALS3	SCG5	ACSF3	EVL	ADAMTSL3	NLRP9	C2CD4B	UGT2B4	SPECC1	MMP24	ANKS4B	FHOD3	GPNMB	CLRN3	NRK	PMFBP1	RSPO2	GCSAM	SGK3	C10orf82	KCNJ9	ADCY6	EME1	RNF165	CCDC33	KLK12	CYLC2	RALGPS2	AMIGO2	PRCD	CD9	WDR62
GSE20366_CD103_POS_VS_NEG_TREG_KLRG1NEG_DN	http://www.gsea-msigdb.org/gsea/msigdb/cards/GSE20366_CD103_POS_VS_NEG_TREG_KLRG1NEG_DN	MAGEH1	RHBDD1	FRMD5	PTPN22	AXL	GAA	IFNG	RNF115	KIF5C	P2RY10	DCUN1D4	MAN1C1	KIF13B	PPIL4	NRARP	SPCS3	NUCB2	FAM160A2	EFCAB14	ITGA3	PWP1	SLC25A53	AP3M1	EHD4	SEC11C	DCLK2	MLANA	BAIAP3	FARP1	ACOT9	PSTPIP2	KCNK3	EVI5	TGFBR1	NAV2	OR8A1	UBTFL1	CHD9	TRAM1	F2R	MYO1F	HUS1	POU4F1	IL15RA	TIMP2	FBXO30	GCFC2	UBASH3B
GSE20366_CD103_KLRG1_DP_VS_DN_TREG_UP	http://www.gsea-msigdb.org/gsea/msigdb/cards/GSE20366_CD103_KLRG1_DP_VS_DN_TREG_UP	CFAP157	DNAH12	SRCAP	GPR152	NOP10	LRIG1	SNRNP70	RASL11A	RCN1	PWP1	RCN2	MDN1	MAGI3	STAMBPL1	RAB3IP	HDAC4	SLC22A5	NAT14	TMPRSS11A	EXOC6	LYSMD2	CCDC146	SOCS3	AKAP3	FOXO1	NKTR	ISOC1	TBC1D22B	PIK3C2G	XYLT2	LCAT	UTP25	DHCR24	TCF23	HDAC2	FCGR1A	SLC39A14	RASA1	CERCAM	KANK2	MAGOH	CRY2	ASAP1	AOC3	POLG2	PTPRF	DHX58	WWC1
GSE20366_CD103_KLRG1_DP_VS_DN_TREG_DN	http://www.gsea-msigdb.org/gsea/msigdb/cards/GSE20366_CD103_KLRG1_DP_VS_DN_TREG_DN	CHSY1	HLA-C	SCO1	RHBDD1	CIITA	MAN2A1	ZNF600	SLC25A19	TSPOAP1	IKZF3	CDC14B	TTC39C	SNX2	MTMR10	PTPRJ	GMPR	CHDH	MAP4	ST6GALNAC6	RPGR	CCR6	GRINA	CORO2B	RASSF4	RAB31	INTS13	KRT72	SYTL2	DCUN1D4	ZNF490	PACRG	AP3M1	FARP1	PTPN3	APH1B	ASAH1	KIF5C	RFK	DLK1	IFNG	RNF157	GLRX2	SNX16	ARSB	PHYKPL	ZCCHC18	DZANK1	TMEM263
GSE20366_CD103_POS_VS_CD103_KLRG1_DP_TREG_UP	http://www.gsea-msigdb.org/gsea/msigdb/cards/GSE20366_CD103_POS_VS_CD103_KLRG1_DP_TREG_UP	MAPK9	TRIP10	NUPR1	ZSCAN25	PDE4DIP	AKAP5	SLC22A5	KCTD5	B4GALT4	PHYHIP	SGPP1	ZC3H12D	HIF1AN	SLC4A10	HSDL1	RAB3IP	KIF12	TRPM7	DIP2C	THRB	SYNPO	GLOD5	RABGAP1	PLXNC1	PRPF40B	DUOX1	HYAL2	TBXA2R	L2HGDH	CYP4B1	RCN1	SGPP2	ALDH1B1	AIRN	KIF3A	WNT8A	MDN1	PUS7	CRIM1	SCG5	MGAT3	PCNX1	FBF1	GPR45	EXOC6	METTL18	BDH1	TUBB2A
GSE20366_CD103_POS_VS_CD103_KLRG1_DP_TREG_DN	http://www.gsea-msigdb.org/gsea/msigdb/cards/GSE20366_CD103_POS_VS_CD103_KLRG1_DP_TREG_DN	SYTL2	CYP2S1	DIP2A	SAP30	NIPA2	CDC42BPB	NPNT	PLCZ1	KRT82	CYSLTR1	FAM171B	VCL	FIRRE	NXPE4	RPS6KA5	CAMK2N1	HPSE	CEP112	KAZN	KIF13B	FGL2	CDC25B	PRR13	INO80C	PKHD1L1	OSBPL3	PTPRJ	TNFAIP8	PLEKHA2	CXCR6	CASP4	GNAQ	ZHX3	RSPO2	CCR10	REP15	PDZD11	CHSY1	SEC24D	GPR88	TBC1D16	OVOL2	ASCL3	LDOC1	CCL13	BRWD1	COBL	GALNT3
GSE20366_TREG_VS_NAIVE_CD4_TCELL_UP	http://www.gsea-msigdb.org/gsea/msigdb/cards/GSE20366_TREG_VS_NAIVE_CD4_TCELL_UP	IKZF4	SLC2A3	P4HA1	TNFRSF9	HLA-DOB	TRIM59	RRAGD	SAMHD1	VAV2	SEC24A	PIK3R3	ITIH5	GPR83	TNFRSF18	FOXP3	TNFRSF4	PHLPP1	ACOT9	NEB	CD79B	CCS	MIER1	PHTF2	GNG12	LRRC61	PARD6G	MGST2	MAN1A1	FAM3C	TFRC	CISH	GBP4	GPX7	IGF2BP3	SOCS2	BCLAF3	DGAT2	CBL	SWAP70	ENO2	SLC25A33	SULF2	TLE2	SESN1	ITGA6	NDFIP2	GBP7	LRRC57
GSE20366_TREG_VS_NAIVE_CD4_TCELL_DN	http://www.gsea-msigdb.org/gsea/msigdb/cards/GSE20366_TREG_VS_NAIVE_CD4_TCELL_DN	IL2	AR	TRIM36	VIPR1	MFSD6	NTRK3	ENC1	GOLM1	MCTP2	COMMD8	IL4	PDE7A	TGFB3	CASP1	PRR5L	FASLG	IL1RL2	ADH1C	SEMA4F	IFITM10	ITGB5	TDRP	SMAP1	TGFBR3	SORL1	KCNK5	ANKRD35	TCF7	DENND2D	TGFBR2	HPCAL1	MMP10	RNF43	RNF166	SGTB	NQO2	TP53I13	ATP10A	SLCO3A1	BCL2A1	PPIC	IL21	TBX21	DYSF	FAM102A	SNTB2	GGT1	ABCC10
GSE22045_TREG_VS_TCONV_UP	http://www.gsea-msigdb.org/gsea/msigdb/cards/GSE22045_TREG_VS_TCONV_UP	RNF181	RDH10	SCLT1	CTIF	MFSD6	FOXP3	HTATSF1P2	SHMT2	GLOD5	CHEK1	LINC01095	SIPA1L1	TMEM132A	PPP1R12C	COL13A1	PTP4A1	CASP8	SEC24A	SLC5A7	TTC7A	DNAJC15	H2BC4	ZRSR2P1	HTATIP2	KLK4	VASH1	FAM126B	MAML1	MYO1G	RAC2	GMNN	PKN3	ME1	TNFSF10	RBM42	CD83	MIAT	GJB6	IL10RB-DT	STX1A	CLEC4F	F2R	SLC22A13	CDC42EP4	NCAPG2	CAMTA2	CASKIN1	PKHD1L1
GSE22045_TREG_VS_TCONV_DN	http://www.gsea-msigdb.org/gsea/msigdb/cards/GSE22045_TREG_VS_TCONV_DN	ADPRHL1	TMEM25	SEC14L1P1	LRRN3	SNORD104	HMGN3	NUB1	STX3	AMDHD1	STIM2	KISS1R	THYN1	LRRC74B	SLC20A1	MXI1	DUSP5P1	GVINP1	GALNT12	SPON1	ZNF18	USP51	TMEM71	GSTM1	METTL16	FOXJ3	TMEM131L	FAM153B	ZNF397	LRP6	HEBP1	SMIM19	ZNF493	ST7L	AC093642.2	CBY1	AL138828.1	SLC22A23	CLIC6	KIAA0895	ZNF439	EIF4G1	ORC5	SNTB1	APP	JMJD8	ZNF629	UQCC1	ADGRG5
GSE24634_NAIVE_CD4_TCELL_VS_DAY3_IL4_CONV_TREG_UP	http://www.gsea-msigdb.org/gsea/msigdb/cards/GSE24634_NAIVE_CD4_TCELL_VS_DAY3_IL4_CONV_TREG_UP	HKDC1	MAB21L2	KLHL3	PSPN	PIK3R1	VCPIP1	TOB1	GARRE1	TCTA	VPS51	FHIT	ITGA6	CYTH1	FYB1	CD6	MCUB	ZNF862	KBTBD2	RPL35A	SERINC5	ZNF211	ZNF329	SPSB3	BTG2	RPL23AP32	CEMIP2	MTERF4	ASPH	RPL10L	PLEKHA5	NLRP1	KAT2B	SGSM2	ELF2	MAN2B2	BNIP2	BTN3A1	DAZAP2	CTSF	RABGAP1L	CLK1	RPL11	BCL11B	RPS27	DPEP2	PDCD4-AS1	CACFD1	OSER1
GSE24634_NAIVE_CD4_TCELL_VS_DAY3_IL4_CONV_TREG_DN	http://www.gsea-msigdb.org/gsea/msigdb/cards/GSE24634_NAIVE_CD4_TCELL_VS_DAY3_IL4_CONV_TREG_DN	RAD50	EXO1	ALOX5AP	CCT3	CASP3	AGPAT5	TNIP3	SEC14L1	SEC23B	CCT5	TWNK	TNPO1	MYL6B	DHX30	NCAPD3	BCL2L1	PDXK	MYB	LAPTM4B	MRPL11	RAB13	GABPB1	IDH1	SRI	BLM	COASY	MCAT	RPA3	NAA10	TMED5	ODF2	ICMT	RDX	DPP3	PREB	ESPL1	NDUFA7	RFC5	TRAF1	CENPN	GORASP2	C1QBP	HSPA1A	RBPJ	MCM4	DTL	SPDL1	MREG
GSE24634_NAIVE_CD4_TCELL_VS_DAY5_IL4_CONV_TREG_UP	http://www.gsea-msigdb.org/gsea/msigdb/cards/GSE24634_NAIVE_CD4_TCELL_VS_DAY5_IL4_CONV_TREG_UP	TOB1	TP73-AS1	TCTA	CRISPLD2	CHKB	CDK6	ATP6V1G2	MGP	ZNF669	RNF139	NGRN	ADGRL1	NOL12	LITAF	RNF125	RPL35A	ABCA7	MX2	PACS1	ZNF34	ANKRD12	TMPRSS5	PRKAB2	RPL28	JADE1	SLC16A6	ABLIM1	RNF38	ZC3H12A	FOXN3	BCL11B	RBFOX1	BCL2	LEPROTL1	ECHDC2	ZBTB40	HAUS3	ZBTB1	HECA	CYTH1	TRIM22	ZNF551	TPST1	TRIM10	RPL11	SRSF5	CYTIP	ANKRD6
GSE24634_NAIVE_CD4_TCELL_VS_DAY5_IL4_CONV_TREG_DN	http://www.gsea-msigdb.org/gsea/msigdb/cards/GSE24634_NAIVE_CD4_TCELL_VS_DAY5_IL4_CONV_TREG_DN	KNTC1	CCT7	NAT10	ACTB	UBE2K	PPP1R14B	HSPA14	CSNK2A1	AVEN	KIF3A	RCC1	RAD50	ILVBL	CCT3	BATF	TRAF1	GTPBP4	ACOT13	GTDC1	FHL2	NEIL3	BRCA1	LARS2	PLPP1	DKC1	DOHH	GPN3	NTHL1	DDX39A	CYB5B	ARL3	G3BP1	MPP6	CD38	PRKAG1	TIMM17A	NAA10	CNP	CRELD2	CASP3	ANAPC1	KPNB1	HK1	RWDD2B	TBL2	NDUFA8	ORMDL2	NARS2
GSE24634_NAIVE_CD4_TCELL_VS_DAY7_IL4_CONV_TREG_UP	http://www.gsea-msigdb.org/gsea/msigdb/cards/GSE24634_NAIVE_CD4_TCELL_VS_DAY7_IL4_CONV_TREG_UP	SMURF2	RNF38	SPEN	SGSH	LRPAP1	ZNF34	RNF125	VPS51	SPECC1L	TENT5C	PRKAB2	MTCH1	ITGA5	KANK1	KLF13	ABCA7	BRD9	ATG9A	SLC16A6	COQ10B	SEMA4F	TCTA	ARL4C	PTGER4	TSC22D1	TNFAIP3	CYFIP2	SECISBP2L	DBP	SAMHD1	GADD45B	MED13L	SGF29	ZBTB40	GOLGA8H	SMAD7	TCF7	JADE1	RELA	FAM53C	PDP1	DCAF16	HLA-F	SLC25A16	CFAP74	NGDN	KLHL28	ZNF510
GSE24634_NAIVE_CD4_TCELL_VS_DAY7_IL4_CONV_TREG_DN	http://www.gsea-msigdb.org/gsea/msigdb/cards/GSE24634_NAIVE_CD4_TCELL_VS_DAY7_IL4_CONV_TREG_DN	NME1	MTHFD1	LAPTM4B	ACP2	ALDOA	IMMT	SERPINB1	HMGCL	PDCL	SMARCD2	DDB2	GNG5	BSPRY	PPIA	GMPPB	COASY	GSTO1	EBI3	NUP62	SEC14L1	PSMA5	DNM1L	LSM4	MYL6B	CYB561D2	B3GALT4	ACOT8	NFIL3	SQLE	MELK	TMEM106C	PSMB2	PUDP	CFLAR	EIF2B2	SPATS2L	NCKAP1L	IFI16	ENTPD1	DERL1	PPP4R1	BIRC5	FANCL	PPP4C	C1orf112	KEAP1	UQCRQ	GABPB1
GSE24634_NAIVE_CD4_TCELL_VS_DAY10_IL4_CONV_TREG_UP	http://www.gsea-msigdb.org/gsea/msigdb/cards/GSE24634_NAIVE_CD4_TCELL_VS_DAY10_IL4_CONV_TREG_UP	ZNF510	CDC37L1	PRRX1	PDK1	ULK2	CD248	SNHG17	FHIT	OSER1	RPS15A	TGFBR2	NELL1	PNRC1	RPL35A	PYY	SUSD4	RHOBTB3	LYRM9	SPDEF	H2AC14	FAU	TSPAN1	TFAP2C	KLF13	MAP2K6	RPL19	TTPA	ASPH	ZFP2	GALNT11	MCTP1	UXT	NAP1L3	SLC16A6	PLA2G2E	AK5	ZNF669	TGFA	CSH1	PLEKHB1	TSPYL2	SHH	APBA2	H2BC8	PRICKLE3	TFCP2L1	UPK2	TPST1
GSE24634_NAIVE_CD4_TCELL_VS_DAY10_IL4_CONV_TREG_DN	http://www.gsea-msigdb.org/gsea/msigdb/cards/GSE24634_NAIVE_CD4_TCELL_VS_DAY10_IL4_CONV_TREG_DN	CASP9	IMMT	RAP2A	PDE4A	DCUN1D1	ATP6V1C1	PDXK	PTGER2	B2M	GTF2H1	CD2	TALDO1	WSB2	RRM2	SLC5A3	B3GALT4	POP7	CD58	PRC1	ZMIZ1	POLD3	SMC4	GLRX2	TMED5	SP110	TMEM9B	DHRS7B	TMEM176B	AGPAT5	PAPSS1	PRCP	CFLAR	H2BC12	NAB1	NTRK1	PPP1CB	RAD50	NDUFA8	WDR5B	CASP3	ACAT1	MFHAS1	METTL7A	SPATS2L	PYCARD	ARHGAP19	MELK	RAB11A
GSE24634_TREG_VS_TCONV_POST_DAY3_IL4_CONVERSION_UP	http://www.gsea-msigdb.org/gsea/msigdb/cards/GSE24634_TREG_VS_TCONV_POST_DAY3_IL4_CONVERSION_UP	BUB3	NPRL3	IMP4	EIF3I	PDCD5	TUBB4B	EIF2B3	DTL	SPDL1	NUP210	SNRPA1	NCAPD3	FUT8	HSPE1	DBF4	PWP2	TLCD3A	MRPL17	FAM136A	RPUSD2	UBAP2	BAG2	AKAP8	UAP1	NAA10	EZR	CLPP	MT1G	GINS1	ILKAP	PTBP1	COX17	NCAPH2	NOC4L	BYSL	NOLC1	RACGAP1	KNTC1	UFD1	PRPF8	LBHD1	SS18L2	VARS1	ISG20L2	WDR43	NUDCD3	POLE	TMEM184B
GSE24634_TREG_VS_TCONV_POST_DAY3_IL4_CONVERSION_DN	http://www.gsea-msigdb.org/gsea/msigdb/cards/GSE24634_TREG_VS_TCONV_POST_DAY3_IL4_CONVERSION_DN	P2RX4	METTL7A	SLC38A6	TBC1D2	ARMH3	CD33	DNAJB9	SLAMF7	ZNF211	LGALS3	CDA	C1orf54	BLCAP	MKNK1	SERPINB8	ARRB1	SASH1	CCL18	C1QA	MGLL	BMP2K	NAGPA	PLIN3	CALML4	ALOX15B	ENG	MAP3K5	TTC17	PLA2G7	CH25H	TGM2	VPS35L	TM6SF1	HEXB	ST3GAL5	CMKLR1	MANBA	RNF130	GBP1	COPA	ITM2B	KCTD12	IFI44	NAGA	SLC15A3	IFNGR2	HEXA	P2RY13
GSE24634_TREG_VS_TCONV_POST_DAY5_IL4_CONVERSION_UP	http://www.gsea-msigdb.org/gsea/msigdb/cards/GSE24634_TREG_VS_TCONV_POST_DAY5_IL4_CONVERSION_UP	GRAMD1B	HEATR1	PRPS1	PHB	NOP16	SLBP	CCDC86	PFAS	GOT1	TIPIN	DNAAF5	KDM1A	SNRPC	AP2B1	EPRS1	ABTB2	PUS7	PPP1R16B	KIF3A	ILF2	TIMM13	ICMT	HSPA14	H4C11	PPP1CA	SSRP1	PSMB4	PRIM1	MRPS16	CD200	AVEN	NCAPD3	ATP5MC1	BTG3	NOL7	TPD52	BRCA1	CYB5B	ORC3	MRM3	FAM124B	PUM3	DKC1	AFG3L2	NAA10	B3GNTL1	HJURP	DDX39A
GSE24634_TREG_VS_TCONV_POST_DAY5_IL4_CONVERSION_DN	http://www.gsea-msigdb.org/gsea/msigdb/cards/GSE24634_TREG_VS_TCONV_POST_DAY5_IL4_CONVERSION_DN	OCM2	CD68	LBH	FTL	CDKN1A	SGF29	ZSWIM8	MX2	SYNJ2BP	ENG	TYROBP	TSC22D3	CD83	TP73-AS1	SPSB3	SLC7A7	RAB13	ZSCAN18	CYBB	DDIT3	SGPL1	PTPRE	ZNF573	ALDOAP2	KLC1	LY75	HLX	CTSA	HLA-DPB1	KMO	BCL11B	PTGS1	MARCKS	CD48	METTL7A	SRSF5	FSCN1	SLC31A2	TSPAN4	THBS2	HERC1	BASP1	FN1	FCGRT	SYNE1	VAMP3	GRN	DDX60
GSE24634_TREG_VS_TCONV_POST_DAY7_IL4_CONVERSION_UP	http://www.gsea-msigdb.org/gsea/msigdb/cards/GSE24634_TREG_VS_TCONV_POST_DAY7_IL4_CONVERSION_UP	RRM2	SLBP	BUB1	COX10	ZWILCH	CCNB2	COG4	SPRR3	RPL39L	DDC	MED20	ZBED2	CDC25B	ATAD2	GALK1	FIBP	UBE2S	TOX4	IL2RA	TPGS2	CASP9	SHMT2	WDHD1	ASL	KIF11	CDC20	PPCDC	DCLRE1A	RAD1	SNF8	FUT8	CSTF2	KIF2C	RAD51	GATA3	KNTC1	ITM2A	CNTFR	MAOB	LBHD1	DAZAP1	GMNN	CENPE	IRF4	BSPRY	DUSP4	CD79B	FEN1
GSE24634_TREG_VS_TCONV_POST_DAY7_IL4_CONVERSION_DN	http://www.gsea-msigdb.org/gsea/msigdb/cards/GSE24634_TREG_VS_TCONV_POST_DAY7_IL4_CONVERSION_DN	ALOX5	GLG1	IFNGR1	SGPL1	NRP1	CD9	SLC30A1	P2RY13	STX4	CD63	SLC2A5	SGSH	RNASE1	IGFBP6	CTSH	SLC11A2	ZSCAN18	MANBA	LEPROT	GSN	FGL2	MAFF	VPS11	WNT5A	CYB5R1	ACP5	ADAM9	HNMT	TMEM63A	TMEM51	KYNU	ACSL1	MREG	MEF2A	HLX	TNFRSF10B	CTSL	CTSB	LGALS3	TYMP	PRDM4	RHOQ	STX2	MMD	TCF4	FCGRT	RASGRP3	ARRB1
GSE24634_TREG_VS_TCONV_POST_DAY10_IL4_CONVERSION_UP	http://www.gsea-msigdb.org/gsea/msigdb/cards/GSE24634_TREG_VS_TCONV_POST_DAY10_IL4_CONVERSION_UP	TXNDC15	LBHD1	AVEN	REXO2	AGPAT5	DLGAP5	TPX2	GFI1	RACGAP1	CD38	CCR2	KIF22	PTGER2	STN1	TEX30	NDC80	IFI16	SLC43A1	MLH1	TAF2	TOPBP1	CALHM2	UTP14A	SMS	CFLAR	HDAC1	SMC2	SLC25A12	PCBP1	NUP107	TYMS	SLCO4A1	EPAS1	DCPS	POLD3	MCM6	PIEZO1	TMPO	MELK	RMI1	PRC1	POLH	THOC5	TK1	COL9A2	STAT4	BARD1	POGLUT2
GSE24634_TREG_VS_TCONV_POST_DAY10_IL4_CONVERSION_DN	http://www.gsea-msigdb.org/gsea/msigdb/cards/GSE24634_TREG_VS_TCONV_POST_DAY10_IL4_CONVERSION_DN	FGL2	LGR4	APBA2	GLA	TFEC	FPR3	RAB31	ENG	NLRP3	RNF130	FKBP9	TMEM51	LHFPL2	SIRPA	FZD2	CA2	PPFIBP2	ANPEP	PLEKHB1	SORT1	NAGA	ITGB5	HMOX1	SLC38A6	BLVRB	PLA2G1B	SHTN1	ITGAX	PLAU	SLC7A7	STEAP3	PIK3IP1	PALLD	FCGRT	RBM47	CLEC10A	IDH1	APLP2	BCAP31	ZNF22	ST14	PAPSS2	VAT1	OSBPL1A	TLR1	TCN2	GLUL	GPX1
GSE25087_FETAL_VS_ADULT_TREG_UP	http://www.gsea-msigdb.org/gsea/msigdb/cards/GSE25087_FETAL_VS_ADULT_TREG_UP	CYBB	HSP90B1	MRPL27	EIF4G2	KIAA1586	MREG	CYP1A1	STARD7	PSMD14	CORO2B	ACYP2	UBA5	VRK2	TMEM237	BANF1	EIF2S1	ZNF667-AS1	VDR	BATF	MTHFD1L	ACAA2	SLC29A1	ADIPOR2	TLR2	SLC25A20	UQCRH	RPA1	ADPRH	PSME2	CASP3	TXNL4A	NDUFA9	TFRC	GTF2H5	NPM3	CTPS1	PTGR1	IL1B	APOO	UTP14C	KHDRBS1	CCND2	LTB	EPB41L2	DDX49	YY1	ILK	SRP14
GSE25087_FETAL_VS_ADULT_TREG_DN	http://www.gsea-msigdb.org/gsea/msigdb/cards/GSE25087_FETAL_VS_ADULT_TREG_DN	KCNA3	PPP1R26-AS1	DUSP16	RUNDC3B	SEMA4D	ZNF204P	ACSM3	POLR3F	MTSS2	STAM	DCBLD1	KIF5A	ZNF532	SARAF	ACVR2A	KIF21A	HLA-DPA1	CAPN3	CDKN1B	DTX4	MORC4	NFIA	UBASH3B	UBP1	GATAD1	ERN1	RORA	PKP4	LINC00294	SETD7	CFAP36	PAIP2B	TXNIP	C2orf88	ABCG1	SYNJ2BP	ZNF548	PURA	SLC25A4	TARS3	DPY19L2P2	TOB1	ARHGEF12	ACSL5	SORL1	MICAL3	ENO2	IRS2
GSE25087_TREG_VS_TCONV_FETUS_UP	http://www.gsea-msigdb.org/gsea/msigdb/cards/GSE25087_TREG_VS_TCONV_FETUS_UP	AHR	TRIB1	TBC1D8	LY75	ATP6V1E1	FNBP1	GPD2	UTS2	KSR2	TBK1	RAB5A	BTNL9	SOS1	HYMAI	ATP2C1	PPP3CB	AMFR	MIR21	WBP11	MAP4K3	DLG3	HS3ST3B1	PCTP	MIB1	PNPLA8	BRCA1	VMP1	CERS5	SIAH2	EVI5	FBP1	NEK3	IGF2R	STT3B	CLPTM1L	MFN2	NME7	MED9	STARD4	ITGB1	NETO2	TRUB1	MEOX1	MPST	FRMD6	CHRNA3	NHS	HIP1
GSE25087_TREG_VS_TCONV_FETUS_DN	http://www.gsea-msigdb.org/gsea/msigdb/cards/GSE25087_TREG_VS_TCONV_FETUS_DN	GZF1	SRPRB	LINC01128	CELSR2	RNASE6	PPP1R2	BAG3	CDK5RAP1	NIPAL3	KY	CARMIL1	RPL7L1	TIMM9	SEMA4D	CR2	CALHM6	TCF7L2	TSEN2	LRWD1	SNRNP48	HOXD3	DYRK2	H1-10-AS1	KAT2A	PTK2	SIAE	SFSWAP	PDK3	PUS1	ZNF800	NR2C2	KLHL24	HEATR3	C12orf76	IFNAR1	TRIT1	BCL11A	NACA	PLIN2	UQCRH	ABLIM1	AK2	NDUFB3	CAMK4	PAICS	CBLIF	KRT35	ADPRM
GSE25087_TREG_VS_TCONV_ADULT_UP	http://www.gsea-msigdb.org/gsea/msigdb/cards/GSE25087_TREG_VS_TCONV_ADULT_UP	FAM91A1	EEF1AKMT3	SOD2	TIPARP	KDSR	S1PR2	SKAP2	GPR19	FGL2	CDKN2B	SLC35G2	PPP1R26-AS1	RCHY1	DNAJC18	FCHO2	PERP	GOLGA8B	FAM160B1	IQGAP1	ANKS1B	ATAD2	BUB1B	HDAC4	DYNLL1	RBMS3	PTPN7	RORA	EIF3A	FYN	ABCC1	CASP1	UCK2	MAPKBP1	SLC25A46	MEOX1	CDK19	ELOVL5	HSPA1A	SKAP1	ANXA2	WDR47	CEP128	IL2RA	SETD7	DENND10	IL2RB	PTBP2	ZSCAN9
GSE25087_TREG_VS_TCONV_ADULT_DN	http://www.gsea-msigdb.org/gsea/msigdb/cards/GSE25087_TREG_VS_TCONV_ADULT_DN	ASB13	BACH2	EPHX2	GSAP	IFITM2	INPP4A	TNPO2	LIG1	SNORC	GIMAP8	ST6GALNAC1	SVIL	EXOSC8	OXNAD1	EDAR	CDC42BPG	FAM171A1	LINC01260	CLPS	CDC14A	STK26	SLC25A23	ATP5PF	NEPRO	STEAP1B	CHCHD10	CACNG8	PAN2	DIP2C	ZNF529	ADGRL1	SCARA5	CASP10	PIGR	BCAS4	TANC2	PIK3CD	TPM2	APP	SPIN1	DHX35	ZNF667-AS1	ZDHHC4	RPL4	AK5	MTHFD2L	RPL22	GTPBP8
GSE7460_TCONV_VS_TREG_LN_UP	http://www.gsea-msigdb.org/gsea/msigdb/cards/GSE7460_TCONV_VS_TREG_LN_UP	GTF2I	AMPD1	DYRK2	ACSS2	LRRC75B	HS3ST3B1	SEMA4F	EPAS1	AQP11	TEX13A	RGCC	ENC1	FAAH	APP	SNN	TMIE	TMEM9B	LAIR1	ENDOG	RFLNB	NFE2L2	TDRP	WFIKKN2	EFCAB3	RYR1	SLC16A10	DAP	TRPV4	ABHD15	MYO3A	IL1RL2	CNGA1	ADAMTS4	ALS2CL	CYP2S1	SLC12A7	VIPR1	IKZF1	ELOVL7	APPL2	KLHDC1	IL17RA	TGFBR3	GPD2	H2BC13	PAOX	CARS1	ZHX3
GSE7460_TCONV_VS_TREG_LN_DN	http://www.gsea-msigdb.org/gsea/msigdb/cards/GSE7460_TCONV_VS_TREG_LN_DN	FBXO32	NCF4	SH3BGRL2	ABI2	KIF13A	CNDP2	ADAMTS6	SNX18	HNRNPLL	ATP9A	TRIM14	RXRA	TANC2	CCRL2	PPM1L	INPP5F	RNF135	AHR	ZCCHC18	ARHGAP21	VAV2	AHCYL2	GATA1	IRF4	IRF8	NIBAN1	SDCBP2	CISH	ITM2C	ACADSB	PLCB4	MTMR3	CD81	BMP2K	IL2RB	USP27X	LMAN1	CD83	RGS1	HOPX	CNRIP1	DPY19L3	F2R	CCR6	AGR3	STARD5	CCR8	ASNS
GSE7460_TCONV_VS_TREG_THYMUS_UP	http://www.gsea-msigdb.org/gsea/msigdb/cards/GSE7460_TCONV_VS_TREG_THYMUS_UP	CST9L	PPP1R13B	ADCYAP1R1	SLC22A12	CYP2S1	DAB2	SLC20A1	PIP4K2A	DYRK2	MITF	ENC1	GPRC5B	SGMS1	SLC12A7	ITGB3	MTUS2	TET1	CAP2	SEC16B	CYP3A4	ACAP1	TIMP2	AP4E1	CSRNP2	SATB1	ACVRL1	ADCY7	EPB41	CAPNS2	FADS3	ELK1	TAPT1	SLC39A14	ACP3	SLCO3A1	ZNF512B	IL1RL2	MYLIP	NXF1	TSPAN10	PDLIM4	AKAP6	ANKRD13D	SIKE1	VCAN	KREMEN1	VIPR1	EIF2AK3
GSE7460_TCONV_VS_TREG_THYMUS_DN	http://www.gsea-msigdb.org/gsea/msigdb/cards/GSE7460_TCONV_VS_TREG_THYMUS_DN	CORO2A	RAPSN	ATXN1	MIF4GD	RNF135	STX11	NOTCH2	FOXP3	GZMB	NTN1	CNDP2	GSTO1	RBIS	ITGB1	SNX3	MTMR3	PSEN2	PCYOX1L	MYADM	WLS	CHSY3	IL18R1	SRGN	EID2	ITGAE	S100A10	HLA-B	PTGER4	PIK3R2	MDFIC	IFNGR1	CISH	IGSF3	PVT1	GABARAPL1	IKZF4	LCLAT1	TTLL9	DUSP5	TNFSF11	PRKRA	CCL5	NAF1	IKZF3	PLPP1	ARL5A	OSBPL3	ODC1
GSE7460_CTRL_VS_TGFB_TREATED_ACT_TREG_UP	http://www.gsea-msigdb.org/gsea/msigdb/cards/GSE7460_CTRL_VS_TGFB_TREATED_ACT_TREG_UP	NBN	RIF1	CYB561D2	SKA3	HMBS	UCHL5	HPRT1	NOLC1	HAUS4	MS4A6A	PSMC1	NABP1	COPRS	NCAPD3	SERINC3	PTCH1	KCTD9	DNTTIP2	SFPQ	RIPK3	STX7	TMEM229B	GLIPR1	MCM3	CYB5B	PSMD12	MTFR2	AFG3L2	TRIP13	CCSAP	DZIP1	LRP8	CRLS1	TM2D1	ENPP4	C1QTNF12	ASCC3	AGT	EXOSC3	MYBL1	ERP44	ATAD5	GGH	EIF2S1	TRDMT1	WBP4	C2CD5	DNAAF2
GSE7460_CTRL_VS_TGFB_TREATED_ACT_TREG_DN	http://www.gsea-msigdb.org/gsea/msigdb/cards/GSE7460_CTRL_VS_TGFB_TREATED_ACT_TREG_DN	AQP3	SNORD89	FKBP1B	ANKRD12	RRAGD	CASP7	FRMPD3	KLHL25	ZSCAN29	N4BP1	FOXN1	OAF	MYO3B	DPCD	ZNF319	PPP1R1C	PACS1	SLC39A14	MTUS1	HS1BP3	CERK	AOC3	TTC19	ROBO1	MAP1LC3A	TPH1	BHLHE40	SPSB1	IKZF4	CHD3	RNF149	COL1A2	COL7A1	FAM3C	SKIL	MINK1	PRG4	MAPKBP1	LMBR1	RPS6	CWH43	TNFRSF13C	PPOX	SLC40A1	CTSW	FURIN	EXOG	SYNGR2
GSE7460_CD8_TCELL_VS_TREG_ACT_UP	http://www.gsea-msigdb.org/gsea/msigdb/cards/GSE7460_CD8_TCELL_VS_TREG_ACT_UP	PDCD4	BPNT2	BORCS6	EML5	SESN2	IKZF1	EVL	SYTL3	TMEM91	PAK3	DUSP22	DIO2	IRAG2	CNRIP1	ACSS1	NOTCH1	MALT1	CAMK4	DTX1	PLAUR	TTC3	GABBR1	HERC3	MBLAC2	WDR45	NEDD4	CDKN1B	TCF7	ZNF14	CAMK1D	LPXN	ORMDL3	SMAP2	SLC52A3	CCDC84	C5orf46	RALGAPA2	ALPL	SIRT3	NISCH	SMYD1	IL1RN	PBXIP1	ZCCHC18	RNF166	PYGM	SARAF	PPP1R13L
GSE7460_CD8_TCELL_VS_TREG_ACT_DN	http://www.gsea-msigdb.org/gsea/msigdb/cards/GSE7460_CD8_TCELL_VS_TREG_ACT_DN	TRAT1	FARSB	TRIM44	NUP93	IFTAP	PSMD13	KLHL2	DNAAF2	MRPL40	SPCS3	KIAA1191	FNBP1L	ANLN	ERI1	TIMELESS	EXOC8	NUDT5	VDAC1	PSMD12	DDX1	SOD1	MTFR2	ANKRD28	POLR2B	FUBP3	GPR83	MCM4	CIP2A	ACSL1	TMX1	TOX	FAM210A	WSB1	MAP3K8	MELK	AKAP11	MED19	NAA10	HSPA14	BUB3	PPM1L	NUP107	STK24	CEP57L1	AGRP	LIMA1	ARHGAP11A	PRKAR2B
GSE7460_TREG_VS_TCONV_ACT_UP	http://www.gsea-msigdb.org/gsea/msigdb/cards/GSE7460_TREG_VS_TCONV_ACT_UP	SLC9A5	C1QTNF12	FNBP1L	PDCD1LG2	DUSP5	ATL3	GBP4	RAB11FIP2	STAT1	GPR83	FES	CTLA4	TNFSF10	ANKRD13C	LMO7	MYL9	ICAM1	PHTF2	PPM1L	C9orf64	IKZF2	AKAP7	GGH	NDUFA4	MTERF1	COL1A2	EFNA5	SKIL	PON3	MCUB	MXD1	HMGN3	PPP1R3F	NFKBIZ	PIGX	TNFRSF18	TGFBR1	CALN1	PTAR1	RUNX2	CD69	STK32A	ZBTB18	ZFYVE16	CD38	IRAK1BP1	CEP162	STX11
GSE7460_TREG_VS_TCONV_ACT_DN	http://www.gsea-msigdb.org/gsea/msigdb/cards/GSE7460_TREG_VS_TCONV_ACT_DN	ALKBH3	RNF157	ITGB3	BPIFA1	EXOSC6	IL1RL2	TBL1X	MGLL	RRP12	RNASE2	SPRN	APPL2	AKT2	ZCWPW2	SLPI	UGT3A2	SLC30A4	PIK3R5	SLCO3A1	CNGA1	TSPYL2	FPGS	SIGLEC10	CATSPERG	IL4	AP2A1	NECAB3	PROX2	SLC16A7	BCORL1	CACNA1G	CLEC4E	HOXD11	PMVK	CNST	WDSUB1	SEC16A	HSDL1	MTARC1	B3GNT9	STPG1	AGAP2	MAN1C1	SLC46A3	AEBP1	PRG3	DHCR7	SPTY2D1OS
GSE7460_TREG_VS_TCONV_ACT_WITH_TGFB_UP	http://www.gsea-msigdb.org/gsea/msigdb/cards/GSE7460_TREG_VS_TCONV_ACT_WITH_TGFB_UP	ALDH18A1	OSR2	PHLDB2	PRG4	CDH26	LAPTM4A	SLIT2	BRINP3	TPH1	TDGF1	MARCKS	PPM1B	SKAP2	NIBAN1	GUCY1B1	HAPLN1	TGFBR1	CYBRD1	GPR155	RAB3IP	CD200	ILF2	GSAP	GBP4	RRAGD	LNPK	CCR6	KIT	HSPA4L	ALOX15	ARHGAP20	GNB5	DMD	NDRG4	CD38	SOX3	CRIP2	CLVS2	MYO3B	GGH	SWAP70	AMZ1	PLA2G4F	TMEM65	EHBP1	PPM1L	TTC9C	IRF6
GSE7460_TREG_VS_TCONV_ACT_WITH_TGFB_DN	http://www.gsea-msigdb.org/gsea/msigdb/cards/GSE7460_TREG_VS_TCONV_ACT_WITH_TGFB_DN	ZFYVE21	RPL19	FAM102A	RDH5	SNX32	SPATA46	FAM98C	GPAT2	MYO10	MTUS1	ODR4	KHK	EBI3	GIMAP1	CFAP157	HDAC4	LDLR	PLD3	PCYT2	MVD	PFN3	HCST	RPLP0	RAD52	CHD7	TMEM229B	ACP5	ZNF341	FERMT3	ZBTB7B	WDFY1	ZNF526	NAPA	CCDC17	TPST2	CORO6	ACTR3B	DNAAF4	NUDT18	TIMP4	ARHGEF10	RPL3	OGFR	RRAD	GPR20	TNNT1	UBXN11	CARD11
GSE7852_TREG_VS_TCONV_LN_UP	http://www.gsea-msigdb.org/gsea/msigdb/cards/GSE7852_TREG_VS_TCONV_LN_UP	CORO2A	WLS	AHR	UBASH3B	HNRNPLL	ITM2C	ADAMTS6	TNFRSF18	CD83	IRF4	CEMIP2	STIM2	SERPINB6	PBXIP1	MPRIP	CDCP1	DNAH7	SMAP1	TMEM154	GSAP	SNORD89	AHCYL2	NIBAN1	ITGAV	FGD6	TBC1D4	SEPTIN8	PPM1L	CEP128	PLPP1	ZDHHC23	RRAGD	RNF135	NFAT5	PSEN2	HOPX	NIBAN3	CST7	EBI3	CDK6	PHTF2	NT5E	MPP1	ZCCHC18	SOCS2	ENTPD1	ATXN1L	OSBPL3
GSE7852_TREG_VS_TCONV_LN_DN	http://www.gsea-msigdb.org/gsea/msigdb/cards/GSE7852_TREG_VS_TCONV_LN_DN	TCF7	GPR179	GGT1	IGF2BP2	SLC16A10	TEC	MAMDC4	RGCC	GPR146	GTF2I	FOXN1	MAX	AMPD1	CLIP1	ENC1	RFLNB	DAP	TREM2	SEMA4F	LDLR	MBOAT1	TGFBR3	GNMT	HS3ST3B1	SLC26A11	CERS6	CNGA1	H2BC13	TDRP	XKRX	GSN	CYP2S1	TMEM9B	TMIE	KLRD1	DENND2D	ELOVL7	EPAS1	LRRC75B	KLHDC1	ST3GAL1	SLC12A7	SELENOP	ATP1B1	SETD4	DUSP10	EXOC8	ALS2CL
GSE7852_TREG_VS_TCONV_THYMUS_UP	http://www.gsea-msigdb.org/gsea/msigdb/cards/GSE7852_TREG_VS_TCONV_THYMUS_UP	MYADM	MTMR3	PPP2R3A	RBIS	ICOS	NKG7	FOXP3	PLCB4	ATXN1	MGAT5	TNFSF8	PLPP1	IGF1R	AHCYL2	PLCB3	NAF1	DTWD1	IGSF3	ITGB1	CISH	CASP4	TMEM176B	GKAP1	GZMB	NOTCH2	OSBPL3	IL18R1	HLA-B	IKZF4	BHLHE40	LAMB2	CCL5	MDFIC	PPIE	SLC15A3	IFNGR1	KLF9	CD38	FAM162A	IRAK1BP1	IKZF2	CXCR6	TTC28	GCNT1	NIBAN1	CAVIN1	ARL5A	PHETA2
GSE7852_TREG_VS_TCONV_THYMUS_DN	http://www.gsea-msigdb.org/gsea/msigdb/cards/GSE7852_TREG_VS_TCONV_THYMUS_DN	TMEM170B	ADCY7	SLC12A7	SATB1	OTUD1	IL1RL2	SLC39A14	DYRK2	PADI6	CAP2	LIMS4	CYP2S1	ENC1	HINFP	SGMS1	CCDC30	MYLIP	GUCD1	LGI3	CNOT3	SLC20A1	MINDY3	LRRN4CL	RNASE6	VAMP1	FCRLA	DNAH9	SLC9A6	WIPF2	ITGB3	EXPH5	ZNRF3	FAM98C	TNFRSF1A	NCCRP1	PAX8	SLCO3A1	KCNMB4	TOLLIP	GTSF1	DAXX	KCTD8	PPP1R13B	AL031666.2	VCAN	ELOVL7	EIF2AK3	DMTF1
GSE7852_TREG_VS_TCONV_FAT_UP	http://www.gsea-msigdb.org/gsea/msigdb/cards/GSE7852_TREG_VS_TCONV_FAT_UP	IRF5	VPS45	IL10RA	GM2A	SNX3	RAB4A	RGS16	ASL	HERPUD1	ZFP36	GALNT1	ACSF3	C1QTNF12	GPLD1	TM7SF3	SLC29A1	DBNDD2	TNFRSF9	JDP2	RABGEF1	NEB	BCL3	GLRX	ATP8A1	SESN1	GPX1	PHLDA1	GALC	PLXDC1	CDKN1A	DNAJB12	PLEC	APH1B	LRRC8C	ZNF503	LTB4R	LCLAT1	ZC3H12A	PTGES3	CHMP4C	TULP4	TGIF2	CYFIP1	PLCL1	HOPX	SLC52A3	SH3PXD2A	FEM1C
GSE7852_TREG_VS_TCONV_FAT_DN	http://www.gsea-msigdb.org/gsea/msigdb/cards/GSE7852_TREG_VS_TCONV_FAT_DN	ABHD15	LAT	ESCO2	PTGER4	IRF2BPL	SHLD1	RNF144A	BMS1	TBC1D4	ENC1	AP1S2	ITGB1	RIPOR2	KCNK5	SNRPB2	ST6GAL1	LETMD1	GCC2	TBL2	RCBTB2	PHF6	CLTA	AGFG1	THEMIS	TCF7	NFRKB	ZNF652	BTBD11	INPP1	USP1	C11orf68	EVI2A	PAG1	CHST2	MAP4K4	RPA2	BDH1	SNHG8	DNAJC6	PAOX	ADI1	ETAA1	C4orf46	LRRC75B	EXOC6	TRUB2	GALNT10	E2F6
GSE7852_LN_VS_THYMUS_TREG_UP	http://www.gsea-msigdb.org/gsea/msigdb/cards/GSE7852_LN_VS_THYMUS_TREG_UP	OXR1	TIRAP	TMEM154	RAB43	SYNPO	RUNDC3B	BANK1	FMO5	IFIT1	ARRB1	RCCD1	TBC1D14	FGF13	PDE2A	FOXN3	ABCC4	CD86	FAM210B	H3C7	NR1D2	NMNAT3	MIDEAS	RPS6KA2	NFIA	PHLPP2	KLHL12	CCNG1	EI24	FGD6	CYP4V2	KIF13A	ZNF180	PLCL1	KIF5C	AKNA	IPCEF1	MARVELD2	PRG4	ADCY7	CYP2R1	DAPP1	HVCN1	HLA-DQA1	GUCY1B1	POU6F1	TANC1	OSBPL7	KIAA0232
GSE7852_LN_VS_THYMUS_TREG_DN	http://www.gsea-msigdb.org/gsea/msigdb/cards/GSE7852_LN_VS_THYMUS_TREG_DN	THEMIS	CILP	TOLLIP	RAB4A	PAPSS1	FCER1G	TEX9	HDDC3	KDM6A	TBC1D19	CTSC	TTC5	RFLNB	PADI4	CEP72	ADGRL1	LMO4	CSNK1E	PRKRA	TSPAN6	CERS6	RAMP1	CAP1	CCNB1IP1	HEMGN	CRYM	MAMDC4	SLC25A14	THBD	STT3B	PARM1	ATRNL1	EOMES	TGFBR3	FRAT2	AP1S3	NMNAT1	ZC4H2	IRGQ	IRAK1BP1	MEGF9	WDR90	C1orf21	HNRNPAB	HEBP1	GP6	SLIT2	ARHGAP20
GSE7852_LN_VS_FAT_TREG_UP	http://www.gsea-msigdb.org/gsea/msigdb/cards/GSE7852_LN_VS_FAT_TREG_UP	PUM3	SNORD89	H2BC13	BZW2	ZNF471	PIGN	LIN9	CNOT9	BCAP29	RGP1	PPIF	TBC1D14	CPT2	ZNF12	CNOT2	NSUN2	DCP1A	RCCD1	GSAP	STX1A	RBM41	CSTF1	CDCA8	MTMR4	DHX57	MRPS11	CEP97	C1GALT1	C6orf136	PLEKHG2	KPNA4	SCAI	BAG4	RBCK1	RFC5	RNF38	BMI1	TRAPPC5	SGK3	DCUN1D2	CRCP	WDR73	CUL4B	PHIP	FGD6	NUDCD1	RASA2	C2orf88
GSE7852_LN_VS_FAT_TREG_DN	http://www.gsea-msigdb.org/gsea/msigdb/cards/GSE7852_LN_VS_FAT_TREG_DN	WDTC1	FEM1C	TNFSF9	FZD4	ITPRIPL2	ARL14EP	GRK5	RHOB	ARHGAP23	SLC41A2	DIAPH1	SAMD14	SYNE2	MFSD6	FAM107B	SLC52A3	RAPGEF2	DUSP3	ACOD1	PER1	PLEKHA7	ARHGAP21	RNF125	NDEL1	SDCBP2	CENPL	WDSUB1	MTARC1	ATP2A2	IQGAP1	ELF1	GK	CCR4	MT1E	SLCO3A1	TOB1	COBLL1	PHLDA1	VPS37B	IL10RA	CXCR6	TBC1D19	ECHDC2	COL16A1	RAB20	GLRX	RAP1GAP2	CHMP4C
GSE7852_THYMUS_VS_FAT_TREG_UP	http://www.gsea-msigdb.org/gsea/msigdb/cards/GSE7852_THYMUS_VS_FAT_TREG_UP	ATF1	CSTF2	PLEKHG2	ATP6V0A2	ZBTB5	RABEPK	IGSF3	IREB2	KIAA1143	PIGC	ECHS1	CCND3	POLR2D	PGP	HDAC7	ATP5PB	PDF	JARID2	HPRT1	ZNF229	SPICE1	DFFB	VCP	ZBTB9	WDR78	REXO2	BTLA	USP40	GMCL1	TMEM258	SCYL3	SMC4	ZNF799	SMARCAD1	PSMG2	CSTF3	GOSR2	TIMM22	ZNF329	CNOT2	ABCD3	YEATS4	MRPL11	EFCAB2	SIRT3	PPCS	RTP4	PDCD7
GSE7852_THYMUS_VS_FAT_TREG_DN	http://www.gsea-msigdb.org/gsea/msigdb/cards/GSE7852_THYMUS_VS_FAT_TREG_DN	JDP2	ARHGAP23	SPACA1	RAP1GAP2	IL18RAP	FAM135A	RGMB	VPS37B	UHRF1BP1L	NDEL1	ZNF503	IER5L	IMPACT	LCLAT1	TENT5A	ADCY7	ABCB1	RAB11FIP5	SELENOM	HLF	FOXL1	PER1	AQP12A	CPNE8	DIAPH1	TSPAN13	SORBS1	DRAM1	SLC41A2	TSHZ1	APBB1	MIDEAS	GLS2	MLF1	FAM177A1	KCNJ14	BMP2K	S1PR2	ADGRF5	PHLDA1	MIF4GD	ATF4	TUB	KLF16	ZC3H12A	PLEC	DUSP3	JMY
GSE7852_TREG_VS_TCONV_UP	http://www.gsea-msigdb.org/gsea/msigdb/cards/GSE7852_TREG_VS_TCONV_UP	IL2RA	EBI3	MGAT5	IKZF2	SWAP70	TNFRSF9	WLS	TNFRSF4	NUCB2	NEB	PPM1L	AHCYL2	PENK	DNAH7	DUSP4	PMEPA1	BCL2L15	TNFRSF18	LAPTM4B	ST3GAL2	IL1R2	MED7	PRNP	ARL5A	FCGR2B	YPEL2	SYNGR2	ERGIC1	MCUB	CD83	ITIH5	HEMK1	IKZF4	PTPRS	SHE	TIAM1	CORO2A	PLAGL2	ZNF862	ENDOD1	PCTP	TMEM123	NKRF	LCLAT1	GSTO1	FAH	PHLPP1	TNFRSF25
GSE7852_TREG_VS_TCONV_DN	http://www.gsea-msigdb.org/gsea/msigdb/cards/GSE7852_TREG_VS_TCONV_DN	GGT1	HS3ST3B1	SLC20A1	SEMA4A	NFE2L2	MCTP2	PIM2	VIPR1	RANBP10	FAM102A	LAIR1	PDE3B	EPB41	IL21	OTUD1	ENC1	FAM160B1	MBOAT1	UGCG	ABHD15	PXYLP1	CBX4	SHLD1	TSPAN14	FAM120AOS	SEMA4F	SLC9A9	GRAMD2B	LYPD6B	ARL4C	THEMIS	RTN4RL1	IL1RL2	FAAH	TGFBR2	TDRP	HPCAL1	ALS2CL	KLRD1	GRAP2	DSE	RMND5B	PDLIM4	TSPYL4	SMAP2	F8A1	TNFRSF1A	RCBTB2
GSE6681_DELETED_FOXP3_VS_WT_TREG_UP	http://www.gsea-msigdb.org/gsea/msigdb/cards/GSE6681_DELETED_FOXP3_VS_WT_TREG_UP	C6orf132	CD96	ABCC5	EGLN3	GDF11	NKG7	SYPL2	TNFAIP8	PRR16	XKR8	KPNA4	AIFM2	KRT78	GPR87	USP50	SOX18	DPM1	TM4SF1	ESM1	UNC80	ST6GALNAC1	BTN1A1	KRT81	FCGR3A	PDHA2	DNAAF1	CDC45	SNCB	TMEM151A	SMOC1	TSSK4	CXCR6	BPIFB1	TSPAN15	BRINP3	SLC22A1	RAB40C	PROK2	MAMLD1	ZNF804A	HID1	UPK2	MYPOP	MRS2	MARCHF10	TMEM200A	LYPD5	KCNS2
GSE6681_DELETED_FOXP3_VS_WT_TREG_DN	http://www.gsea-msigdb.org/gsea/msigdb/cards/GSE6681_DELETED_FOXP3_VS_WT_TREG_DN	BAG1	ABCD3	RAB3GAP2	FRRS1	NLRC3	DPP4	SEC63	SCML2	SYNJ1	NCBP2AS2	ERLIN1	STAC2	SLC25A3	FKBP7	ST14	RBMXL1	ARL5A	GLRX	CSGALNACT2	NOP58	GLG1	EIF3A	CCSER2	MTMR14	CDH1	TEKT5	CCDC159	AUH	BUD23	MAF1	PRICKLE3	CIR1	SSPN	SYNPO2L	UPB1	MTPAP	HEATR1	TIMM29	FOXJ3	PIGQ	RNF26	FAM98B	HBG2	PRDM15	XIST	LRATD2	TAF5	PTHLH
GSE6875_TCONV_VS_TREG_UP	http://www.gsea-msigdb.org/gsea/msigdb/cards/GSE6875_TCONV_VS_TREG_UP	CPSF3	KREMEN1	CCDC85A	PRND	MTMR9	TMEM190	OPTN	TSPAN15	CD84	SLC27A1	LONP2	PITPNM1	FRS3	SLC38A4	TRIAP1	GSTK1	DDX5	SCN4B	GRPEL2	SPACA1	TMPRSS4	PLCG1	SERINC4	NT5DC1	TMED8	RPGR	STRN	CLYBL	C1orf174	SLC39A13	SLC39A6	ZNF8	IL1RAPL1	AFG3L2	MED22	NID1	MYF6	ADGRD1	CTRC	KDM6A	DPY19L3	SFT2D1	PRR13	PLEKHM1	BNIP5	MPEG1	SQOR	POU4F3
GSE6875_TCONV_VS_TREG_DN	http://www.gsea-msigdb.org/gsea/msigdb/cards/GSE6875_TCONV_VS_TREG_DN	PON1	KLHL40	ZNRD2	TP73	ATP5MD	RIN2	AP4M1	B4GALT1	MZT2B	SBSPON	ZCCHC13	KLF1	EIF4EBP1	BCORL1	TTC34	NFIC	CLHC1	SLC25A38	CENPU	CLIC4	UQCR11	TUBA8	HAUS1	ADARB1	SHC3	LRCH2	CEP19	C1orf53	LIN28A	PRR15	MRPL42	PLXNA1	CORO6	SNCB	ATIC	SUMO3	SLC7A14	MRPL4	CREG2	FTL	EXOSC5	TOPBP1	PALM	CST8	IFI27L2	PXYLP1	CCNE2	NPDC1
GSE6875_TCONV_VS_FOXP3_KO_TREG_UP	http://www.gsea-msigdb.org/gsea/msigdb/cards/GSE6875_TCONV_VS_FOXP3_KO_TREG_UP	ORM2	IGHG1	ITGB7	LRRC1	PRSS54	PM20D1	ELL	STK40	GUCD1	PTPRC	DIXDC1	CXCR6	CLVS2	RASA2	TMUB1	GPRIN1	SLC6A14	C6orf132	TNFRSF12A	IFITM10	HLA-DRB1	VAMP5	FAU	DCAF11	LRIG1	NFKBIA	MESP2	SMAD1	GAREM2	RIMS4	SDC1	FAM177A1	PLEKHO1	PGPEP1	CRAT	S1PR4	TNIK	COMMD8	TUBB4B	SLAMF1	SSBP2	SH3BP5L	AKT3	EMP3	TMEM71	CCM2	AP5B1	CPM
GSE6875_TCONV_VS_FOXP3_KO_TREG_DN	http://www.gsea-msigdb.org/gsea/msigdb/cards/GSE6875_TCONV_VS_FOXP3_KO_TREG_DN	NID1	CNIH1	TMLHE	HAUS3	DDX50	NDUFB2	FGFR1	COQ4	CD81	BCKDHB	ATG10	CACNB4	TP53	CYBB	CYFIP1	TGM2	KXD1	TATDN1	ESPN	RUSF1	GATB	TDRD3	SLC35B3	NUDT6	PRKDC	GPR39	MDM4	CHCHD3	WDR13	CHSY1	UBE2L3	CHMP4B	ODF2L	ZNF239	MACO1	TMBIM1	LYSMD2	IMMP2L	SLC22A3	MCTS1	FRA10AC1	PLPP7	BDH1	GGNBP2	PECR	NLRC3	MSRB2	CRACDL
GSE6875_WT_VS_FOXP3_KO_TREG_UP	http://www.gsea-msigdb.org/gsea/msigdb/cards/GSE6875_WT_VS_FOXP3_KO_TREG_UP	TRIR	TRIM25	SEC63	AGO1	CHCHD10	PTBP3	RAP1B	BRWD1	ABCB7	SPRED2	FRMD4A	CARHSP1	LGI3	GAB1	ANKRD13D	PIP5K1B	HLA-DQA1	MAPK9	DIPK1A	PAK1IP1	SEC24D	POLD1	MANF	IGKC	ABHD17B	CHIC2	MARCO	MPP4	PIK3AP1	HSPA12B	GPR174	PCMT1	KCNB1	CXXC5	RETREG2	MXI1	FBXO34	DCLK3	PGAP1	SAP30	VOPP1	MOXD1	FDPS	ZBTB7B	MYH6	HSD17B7	BBS9	ITGB3
GSE6875_WT_VS_FOXP3_KO_TREG_DN	http://www.gsea-msigdb.org/gsea/msigdb/cards/GSE6875_WT_VS_FOXP3_KO_TREG_DN	GUF1	SPNS3	RPL24	PBK	CA9	SLC25A3	CCNE2	SLC28A2	DKKL1	KBTBD12	RUFY3	NPR2	KRTAP15-1	RAB26	ECI2	MAN2A1	TBC1D9	GJA4	PCLAF	ITPK1	ATXN1L	PPFIA4	FABP12	PAICS	MYPOP	TNS3	LONRF3	RTL8C	RBM47	ZAP70	ZBTB45	FAM149A	GGT1	ERI2	CTPS1	CYBB	CYP4F2	DHRS3	DPY19L4	PRXL2A	CCNF	MST1R	TRIM66	MYOF	OTUD7A	SCARF1	FETUB	E2F1
GSE11818_WT_VS_DICER_KO_TREG_DN	http://www.gsea-msigdb.org/gsea/msigdb/cards/GSE11818_WT_VS_DICER_KO_TREG_DN	GART	CALCOCO2	SYNE1	GABRG1	CD200	KLF12	LRRFIP2	VPS16	TUBGCP2	UBR1	PTPN11	PCBP1	ZSWIM1	USP16	CUL4A	CHCHD3	DPPA3	SPACA1	RBKS	ABT1	TAF9B	ANAPC1	CREM	DDX6	ATP13A5	CARD11	PRPF38A	ABCA5	HIPK1	CCIN	IRF7	CLCC1	APTX	UTP25	TASP1	LRIG3	CASP4	MAPK9	RSAD2	CDR2	KEL	YTHDC2	PPFIA2	ISYNA1	RPS14	DESI2	KLHL18	PTK2
GSE11818_WT_VS_DICER_KO_TREG_UP	http://www.gsea-msigdb.org/gsea/msigdb/cards/GSE11818_WT_VS_DICER_KO_TREG_UP	CWH43	TM4SF4	KRT35	FZD6	CRYBG1	PHLDA2	ZBTB7C	CRX	IFNA5	TBX18	NRG1	ABCA4	SLC39A2	ANKRD50	NTSR1	CYP27A1	EPHX4	DMRT3	PDLIM4	FAM135B	MIR30D	IL6ST	AMPD1	HPS6	F2	ITGA1	DLEC1	TMEM221	SERPINA10	PIM2	TGIF2	CAPZB	ITPKA	ALPG	PRSS45P	DDX19B	FSTL5	MIR211	RGS13	GLOD5	IGDCC3	RAB38	EFCAB1	MRPS24	GBX1	TMEM184A	CORT	MIR328
GSE14415_ACT_TCONV_VS_ACT_NATURAL_TREG_UP	http://www.gsea-msigdb.org/gsea/msigdb/cards/GSE14415_ACT_TCONV_VS_ACT_NATURAL_TREG_UP	PLEKHA1	IL3RA	FAM78A	SI	ADGRL2	SLC49A4	QSER1	PELI1	GBP4	NAB2	NIPAL1	SMCHD1	KCNA3	XKRX	TREML2	INPP4B	RAPGEF6	CCR9	ACKR2	SEMA4B	TDRKH	NSG2	PDK1	PATJ	CEP97	HDAC7	AGFG1	SELENOP	ABCA1	KLF13	TNIK	WDR13	IPCEF1	TFDP2	CRLF3	FBXO46	ADGRG5	IFNGR2	AMPD1	LEF1	BRWD1	RALGPS2	SLC6A19	DAPL1	SEC63	TDGF1	USP28	EML5
GSE14415_INDUCED_TREG_VS_FOXP3_KO_INDUCED_TREG_DN	http://www.gsea-msigdb.org/gsea/msigdb/cards/GSE14415_INDUCED_TREG_VS_FOXP3_KO_INDUCED_TREG_DN	SLC25A24	CYSLTR2	CD28	CHST11	ACSL4	MICAL1	FTH1	ATG5	CST3	REEP5	BAG1	IL12RB2	SWAP70	ANXA4	MYO3B	RAP2A	SUMO3	INSL6	H2BC4	RORA	SCRN3	PGLYRP1	SRGN	PLEKHF1	RILPL2	ABI2	ING2	GPD2	STARD10	PPM1J	RGS1	SYTL3	MYADM	CBWD1	SMNDC1	SNX10	SNX5	SUCLG1	CLYBL	EPAS1	KLRC2	PSTK	CHSY1	ATF6	COBLL1	MLKL	PTTG1	ACOT7
GSE14415_FOXP3_KO_NATURAL_TREG_VS_TCONV_UP	http://www.gsea-msigdb.org/gsea/msigdb/cards/GSE14415_FOXP3_KO_NATURAL_TREG_VS_TCONV_UP	PRPF38B	RAB3IP	JPH3	PLEKHM1	UTP25	MYC	ADGRL2	SH3BP5	ABCA1	RAD50	TASOR2	IL7R	SCML4	AKAP8L	CNGA1	ADGRG5	ZNRF1	ID3	METTL8	ZMYM2	TDRKH	SESN1	PPRC1	LRRC23	PRSS12	TTC3	CCR9	TCF7	CHD2	GPATCH4	PDK1	CD2AP	SI	TCF20	TET1	SESN3	ELMO3	RPS29	SELENOP	ABCG1	CREBL2	AKT3	NSG2	BCLAF1	ELP3	AFP	ACYP1	IFNGR2
GSE14415_ACT_TCONV_VS_ACT_NATURAL_TREG_DN	http://www.gsea-msigdb.org/gsea/msigdb/cards/GSE14415_ACT_TCONV_VS_ACT_NATURAL_TREG_DN	CARHSP1	PHF11	CHMP2A	ADAM9	MX1	LY86	BST2	NEK2	CCZ1	GCNT1	PPM1J	SMC3	C1orf54	BAG1	PTGR1	MPEG1	PBK	H1-2	HPRT1	HTATIP2	MCM4	DUSP16	ECT2	VPS37B	MYADM	LAMC1	KIF14	ERCC6L	SIRPA	NDUFA1	SCRN3	MXD1	F10	SMPDL3B	MMP8	ACOT7	SYPL1	ERN1	RAD54L	MYL4	SNX10	ODC1	CCR1	ICA1	COBLL1	DUSP4	PRKX	TTK
GSE14415_INDUCED_TREG_VS_FOXP3_KO_INDUCED_TREG_UP	http://www.gsea-msigdb.org/gsea/msigdb/cards/GSE14415_INDUCED_TREG_VS_FOXP3_KO_INDUCED_TREG_UP	ADGRG5	C1QBP	SI	SLC17A9	LRRC23	TIMM9	MYC	MPP5	ELP3	ID3	SESN1	TTC14	FAM78A	NOP58	ART4	SREBF1	QSER1	SH3BP5	RPL10A	PWP2	XKRX	PEX5	BICDL1	PATJ	CEP97	SSBP2	STOML2	CD320	PDK1	NSG2	SETX	CPNE4	PIKFYVE	TTC3	IL7R	RRAS2	USP28	RAPGEF6	GGT5	SLC12A7	NEDD4L	METTL9	SH3PXD2A	TPCN1	ZNRF1	SLC11A2	KBTBD11	SCML4
GSE14415_INDUCED_TREG_VS_FAILED_INDUCED_TREG_DN	http://www.gsea-msigdb.org/gsea/msigdb/cards/GSE14415_INDUCED_TREG_VS_FAILED_INDUCED_TREG_DN	FRMD4B	L1CAM	ARAP2	SDF2L1	CD200R1L	RAD54B	DHX58	EHBP1L1	PRPF38A	MYO5A	PNP	ALCAM	PLSCR1	ATF6	SYPL1	FAR1	TEC	CST7	TMEM163	DUSP5	ECT2	CELA1	CASP3	CYSLTR2	SNX10	CXCR6	TRAFD1	SEMA4D	USP18	FARP1	PRF1	RANBP17	MYADM	NBEAL2	HNRNPLL	LAMC1	SH3GLB1	PHF11	MTPN	LPIN2	CHSY1	FKBP5	CRMP1	SLC25A24	ETFB	ERCC6L	REEP5	GIMAP4
GSE14415_FOXP3_KO_NATURAL_TREG_VS_TCONV_DN	http://www.gsea-msigdb.org/gsea/msigdb/cards/GSE14415_FOXP3_KO_NATURAL_TREG_VS_TCONV_DN	HSPD1	RAPGEF6	IFRD2	RAD50	SH3BP5	FAM78A	XKRX	ADGRG5	TREML2	EPSTI1	SESN1	GAR1	ACYP1	PATJ	SLC6A19	ID3	PWP2	METTL8	CEP68	SSBP2	PMEPA1	IFNGR2	VPS26A	BDH1	SLC11A2	GGT5	CEP97	NKX2-1	SLC12A7	AP1AR	DPH5	NOP16	N4BP2	HDAC2	COMMD8	KBTBD11	PTPN6	FOXP1	RAD52	RRAS2	ARL5C	PRDX3	RAB3IP	IL6ST	CCR9	ELP3	STAMBPL1	RAPGEF4
GSE14415_INDUCED_TREG_VS_FOXP3_KO_INDUCED_TREG_IL2_CULTURE_UP	http://www.gsea-msigdb.org/gsea/msigdb/cards/GSE14415_INDUCED_TREG_VS_FOXP3_KO_INDUCED_TREG_IL2_CULTURE_UP	MYADM	PHF11	MPHOSPH6	RAP2A	GABARAPL1	HSPA4L	SERPINI1	PNP	KIF14	PGM2L1	BST1	ARMCX5	SV2C	PPBP	EOMES	CEACAM1	SNX10	ACADL	GRB7	PRDM1	SRGN	NRARP	ARAP2	ZFP69	XCL1	MLKL	CENPQ	KCNIP3	APOBEC2	INSL6	COQ10B	PGLYRP1	DDX28	PLSCR1	RNF2	LYRM1	EZH2	TRPS1	NIBAN1	S100A11	TXNDC17	HTATIP2	ID2	GALNT3	ITGA1	GIMAP7	MYL4	SYPL1
GSE14415_INDUCED_TREG_VS_FAILED_INDUCED_TREG_UP	http://www.gsea-msigdb.org/gsea/msigdb/cards/GSE14415_INDUCED_TREG_VS_FAILED_INDUCED_TREG_UP	BUB3	CKS1B	MRTO4	TRMT5	ARHGAP21	LYAR	GEMIN6	CYP20A1	ISOC1	IRF4	LSM3	RANBP1	RNPS1	PNO1	CS	PPA1	NUP37	TNFRSF9	PRDX1	EME1	RFC3	FLNB	SPC24	PMM1	PARK7	PSMC3IP	HAUS1	ORC6	URB2	SHMT1	CRELD2	TMEM106A	FAM136A	HAUS7	POLD1	SYCE2	HIRIP3	ADK	AGPAT5	IMPA2	ASF1B	PBK	TUBGCP2	PANX1	AURKA	HEATR3	GINS1	CHML
GSE14415_INDUCED_TREG_VS_FOXP3_KO_INDUCED_TREG_IL2_CULTURE_DN	http://www.gsea-msigdb.org/gsea/msigdb/cards/GSE14415_INDUCED_TREG_VS_FOXP3_KO_INDUCED_TREG_IL2_CULTURE_DN	CXCR6	RINL	S1PR5	USP3	SPN	NOP53	SNX33	CD226	VPREB1	APC	CARD6	PPM1H	PRSS45P	CX3CR1	RNF167	YPEL1	EPSTI1	CD96	USH2A	ABHD12B	ARNTL	CROT	RNF166	KIZ	KLF3	NKX2-1	METTL21C	GZMA	SFXN3	FRMD3	EID2B	RTP1	C11orf91	AMOT	ARHGAP45	MIR130B	NIPAL3	SMAD3	SYP	BCAS3	F2RL2	PDE4D	HLA-A	SYNE1	FBXO32	VAMP2	KRTAP5-1	HIP1
GSE14415_INDUCED_TREG_VS_TCONV_UP	http://www.gsea-msigdb.org/gsea/msigdb/cards/GSE14415_INDUCED_TREG_VS_TCONV_UP	VIM	PRIM2	ARHGAP21	SNX9	LGALS1	HIRIP3	GGT1	SERPINE2	DDX39A	ANXA2	MIS18BP1	GZMB	LSM2	CDKN2C	CALM1	PIGT	H1-1	MKI67	AURKA	CDKN3	PTMS	PSMA1	PHGDH	GZMK	MRPL18	CDCA3	PBK	RANBP1	ACP1	SPAG5	PRIM1	KIF22	CKS1B	RCC1	ADAP1	NRM	TFDP1	CDK2AP1	WIZ	MTX1	LSM12	BUB3	SGO1	CCNB2	H4C8	ETFB	SYCE2	LAMP2
GSE14415_INDUCED_TREG_VS_TCONV_DN	http://www.gsea-msigdb.org/gsea/msigdb/cards/GSE14415_INDUCED_TREG_VS_TCONV_DN	NT5E	ADAMTS6	HS3ST3B1	KDM5B	GIMAP5	LATS2	PNPLA7	CD55	RASGRP1	BORCS7	FOXP1	FBXO32	TMEM65	DZIP1	SLCO3A1	SAMD3	KAT6B	F2RL2	KIZ	CXorf21	USE1	PRSS12	RPL19	BBS2	FPGT	TESPA1	CEP164	H2AC6	MYLIP	HSD17B8	MYO3B	CARD6	S1PR5	DMRTA1	CRTAM	ACSS2	OTUD1	ZNHIT6	MFSD6	YPEL5	TDRP	CXCR6	ATP6V1G3	MAML2	MICU3	ADRB2	KLF7	PHF21A
GSE14415_NATURAL_TREG_VS_TCONV_DN	http://www.gsea-msigdb.org/gsea/msigdb/cards/GSE14415_NATURAL_TREG_VS_TCONV_DN	VIM	NCAPG	MIS18BP1	ASPM	HIP1	KIF15	ADSS1	FIBCD1	PRR11	KIF11	PALM	CENPE	RAD54L	TPX2	TOPBP1	MCM5	MAD2L1	CKS1B	ANP32B	KNL1	CTSC	HMMR	RAD51	CDCA3	PTMS	NEIL3	GZMA	CKAP2	LRR1	CBX5	CALU	TRNP1	PYCARD	CNIH2	GPR55	PDLIM4	ESCO2	ARHGAP11A	CLSPN	CCNA2	CCNB2	GZMB	PBK	HMGB2	MCM7	CDCA8	MCM3	MRPL34
GSE14415_ACT_VS_CTRL_NATURAL_TREG_DN	http://www.gsea-msigdb.org/gsea/msigdb/cards/GSE14415_ACT_VS_CTRL_NATURAL_TREG_DN	RPTOR	CD55	RPP40	CARD6	MICU3	TRIM13	NT5E	SLC4A1AP	DPH5	TCF7	DMRTA1	PARP6	DDHD2	RAB23	PRSS12	RPL36A	UTP25	FAM120B	CHCHD6	XCL1	GNL1	IRF7	CD72	RUNDC3B	RPL30	KBTBD11	ZNHIT6	POLB	SMYD3	GPR155	HSD17B8	HSD17B11	NFE2L2	TSPYL2	MFSD6	CD28	MAML2	NDUFS7	MDN1	BOLA2	CXCR4	EBAG9	MPP5	KCNJ8	NOP14	ACTR8	NOP10	SSH2
GSE14415_TCONV_VS_FOXP3_KO_INDUCED_TREG_UP	http://www.gsea-msigdb.org/gsea/msigdb/cards/GSE14415_TCONV_VS_FOXP3_KO_INDUCED_TREG_UP	IFITM1	GOSR2	HNRNPDL	ETF1	CIRBP	TNFSF11	NEFL	TSR2	GALNT4	TCERG1	PA2G4	SSH2	DDX46	SDHD	SLC27A1	DDX21	POLR3D	GTF2F1	BRI3BP	UTP25	RBMX	DDX1	NME1	TIMELESS	SHMT1	FAM107B	HSPD1	SMN1	KCNG1	SHMT2	AARSD1	WDR76	PPAT	FKBP5	ADSS2	NOP16	DDX52	PLAA	PMF1	RBM8A	RRAS2	AHCY	FUS	CAB39	MS4A4A	GAR1	SMAP2	EID1
GSE14415_NATURAL_TREG_VS_FOXP3_KO_NATURAL_TREG_UP	http://www.gsea-msigdb.org/gsea/msigdb/cards/GSE14415_NATURAL_TREG_VS_FOXP3_KO_NATURAL_TREG_UP	CD226	APOE	C1QC	DST	RSAD2	RSPRY1	SYCP1	CD300LG	KIZ	NETO2	USH1C	HOPX	TRPM4	FRY	CHD3	SERPINI1	HOMER1	TRAF5	SRGAP3	PDE6D	MS4A3	TDRD6	B3GALT1	GGCT	ARNTL	ATP6V1G2	DDX60	MAML2	CEP170	GEM	SP100	CEBPZ	RAB21	NRARP	RABEP1	CD164L2	MLF1	MYH1	PPP1R12A	CAVIN4	SRXN1	ARHGAP39	KLRC1	ING1	CD55	CD3G	FAM120B	DUSP14
GSE14415_TCONV_VS_FOXP3_KO_INDUCED_TREG_DN	http://www.gsea-msigdb.org/gsea/msigdb/cards/GSE14415_TCONV_VS_FOXP3_KO_INDUCED_TREG_DN	KIF11	TSPAN2	NCAPG2	CDK1	KIF23	TPI1	SPC24	DCTPP1	UBR7	SKA1	RRM2	CAPZA2	VPS26A	SYNGR2	PPP1R8	PFDN1	H2BC14	SLC35A5	CENPS	STARD4	TRIP13	NCAPG	JPT2	PA2G4	UHRF1	TACC3	DSCC1	LRRC59	NAA50	KIF15	FIGNL1	CEP55	SNRPB	RNMT	PSMC1	IGF2BP3	PRDX3	MAD2L1	ORC2	LANCL2	KPNA2	NUDT1	BUB1	ANP32E	AHCY	HMGB3	TOMM6	CYRIB
GSE14415_INDUCED_VS_NATURAL_TREG_UP	http://www.gsea-msigdb.org/gsea/msigdb/cards/GSE14415_INDUCED_VS_NATURAL_TREG_UP	ULK2	CDC42EP3	CD3G	DNAJB9	CHD3	SERPINI1	FAM120B	RNF2	NKIRAS1	DYNLT3	ARF4	CARD6	NRARP	ZUP1	CD7	FRG2C	PIGP	N4BP2L1	LRATD1	JUNB	HERPUD2	AKAP9	CEP95	EOMES	DCP1B	KLF2	MPPE1	KCNIP3	IFIH1	ING1	CASP1	PARP8	PPM1B	ZDHHC20	RSF1	ST8SIA4	FMO5	SLC7A6OS	ARHGEF17	BLCAP	COQ10B	EIF1	ZEB2	IL15	PLSCR1	SPAST	MBLAC2	FBXO32
GSE14415_INDUCED_VS_NATURAL_TREG_DN	http://www.gsea-msigdb.org/gsea/msigdb/cards/GSE14415_INDUCED_VS_NATURAL_TREG_DN	PLAC8	KIF11	KPNA2	SAP30BP	NR1I3	PTPN6	BIRC5	ALDOA	SNX5	TTK	ARHGAP11A	CCR9	KIF15	RPN1	PSMD8	KIF14	NCAPG2	CDK1	TIPIN	TPX2	SPC24	PRDX3	LANCL2	TPI1	PLA2G7	CDC25C	CHMP2A	STMN1	CKAP2L	KIF22	ASF1B	SSR1	SEH1L	PDIA3	PLK1	MKI67	SMC3	ITGA1	TTC9C	NUDT1	POLA1	CALM1	CCNB2	CENPS	MPO	FKBP2	DLGAP5	IGF2BP3
GSE14415_NATURAL_TREG_VS_FOXP3_KO_NATURAL_TREG_DN	http://www.gsea-msigdb.org/gsea/msigdb/cards/GSE14415_NATURAL_TREG_VS_FOXP3_KO_NATURAL_TREG_DN	CCDC171	AKAP8L	EOMES	CARD6	PIGP	AIM2	MIR501	TRAT1	AKAP9	FAM120B	TTC3	PPIL4	ZNF101	CD7	LRRC75A	PLK2	RGS1	LRRC23	PLSCR1	PITPNC1	RSF1	S1PR5	SMTNL2	CHD3	ARL4C	HERPUD2	CCL4	GGNBP2	RNF43	IFIH1	DNAJB9	PTTG1	PARP8	ZFP90	NKD2	ZUP1	ERCC6L2	ARL13B	GPX8	C2orf50	TPPP3	IL1B	TMEM210	MAFK	NKIRAS1	ADGRG1	IFIT1	C1orf21
GSE14415_ACT_VS_CTRL_NATURAL_TREG_UP	http://www.gsea-msigdb.org/gsea/msigdb/cards/GSE14415_ACT_VS_CTRL_NATURAL_TREG_UP	NEFH	RRM2	FCGRT	SGO1	POLR3K	CKS2	IL1B	CDC20	CMAHP	LSM3	CRELD2	TTC9C	OMA1	H1-1	CDK1	HLA-E	CD48	BIRC5	ORC6	METTL8	RBBP7	TMCC3	FBXO5	KYAT3	PBK	CASP1	CEP20	DLAT	TUBB4B	TIMM17A	C1orf35	PCLAF	PCBP1	PSMD6	TLCD5	UROS	BUB3	TMEM106A	PDE6D	MDC1	NUP37	ACAT2	LSM2	TEX30	RFC5	XRCC1	SCARB1	RPA3
GSE14415_NATURAL_TREG_VS_TCONV_UP	http://www.gsea-msigdb.org/gsea/msigdb/cards/GSE14415_NATURAL_TREG_VS_TCONV_UP	MS4A3	CSF2	CD96	ITIH5	IFNGR1	PPM1H	TOX	TMEM106B	CIRBP	ZC3H6	CXCR6	IL1RL1	EMB	MAP4K3	SPRED2	NHLRC3	PSEN2	ARHGAP15	SETBP1	CROT	RABGAP1L	MFHAS1	CTSE	CD226	SAMSN1	TRIM34	FBXO32	MANEA	PDE4D	CORO2A	TSC22D3	CCNI	ATXN1	CD3E	SAA3P	ZBTB38	SRGAP3	EPSTI1	B3GNT5	MYLIP	BCL2L11	OCIAD2	CNTNAP3	IRAK3	USP3	APC	ARL5B	CTSO
GSE18893_TCONV_VS_TREG_24H_CULTURE_DN	http://www.gsea-msigdb.org/gsea/msigdb/cards/GSE18893_TCONV_VS_TREG_24H_CULTURE_DN	SSBP2	MCOLN3	TMEM26	EDARADD	N4BP2	AKAP12	GAB3	INPP5F	CD36	IFI44L	CASP7	IFIT2	PLXND1	VPREB3	SATB1	CERK	BACH2	TIFA	MEGF9	ETV5	TESK2	EIF4E3	CD93	CEP55	CSRP2	PCP4	IL21R	SLC30A4	MX1	CFLAR	DUSP6	BCL6	BCL3	CCNG2	IL4I1	ARMCX4	ARMCX3	ASAH2	EZH2	LDLRAD3	BEX1	FBXW10	WNT10A	MYB	FRAT2	FCER2	TREM1	GPAT3
GSE18893_TCONV_VS_TREG_24H_CULTURE_UP	http://www.gsea-msigdb.org/gsea/msigdb/cards/GSE18893_TCONV_VS_TREG_24H_CULTURE_UP	NEUROD4	GOLM1	CD80	PDE8A	S100A6	RHOBTB1	MAPK12	PDLIM1	ST6GAL1	AFDN	ASS1	INTS4	ANXA2	KCTD14	KCNN4	PDCD1LG2	CKAP4	IGHG1	CHST7	EID2	PLSCR1	SPACA9	CD48	GUCD1	TUBB6	CRMP1	ECHDC3	ARHGEF16	SLAMF9	ZBTB32	PLP2	ADORA2A	STX7	RBPJ	GNS	AFF3	TAGLN2	THYN1	S100A4	SLC39A11	CACNA1S	TNFRSF1B	TCP11L2	ACP5	UPB1	PRKAR2A	PRKCZ	GPR183
GSE18893_TCONV_VS_TREG_24H_TNF_STIM_DN	http://www.gsea-msigdb.org/gsea/msigdb/cards/GSE18893_TCONV_VS_TREG_24H_TNF_STIM_DN	RAD1	ZBED5	SLC30A3	EBPL	SESN1	MRPL39	TLR7	FAM13B	OMA1	ZNF317	HEXA	WDR92	RAMP1	KCNQ1OT1	HIVEP3	EEF1AKMT1	SMG1	ZNF862	BIVM	FAM162A	TSPAN32	MPP1	DPM3	EIF4EBP1	RAD9A	TACC2	MGA	RPS25	DHRS7	CUTA	GPRASP2	NUDT16L1	DNAJC14	MPC2	ANKRD26	MRPS33	ATG5	B3GALNT2	PRR13	DNAH7	NBDY	FOXO1	TIMM21	MTSS1	TSN	TOP2B	PTPN5	MOB1A
GSE18893_TCONV_VS_TREG_2H_CULTURE_DN	http://www.gsea-msigdb.org/gsea/msigdb/cards/GSE18893_TCONV_VS_TREG_2H_CULTURE_DN	DTX3L	UBA7	MAP3K5	FEM1B	TBC1D2B	ADGRE5	ERN1	MOSMO	FNDC3A	HIF1AN	PLEKHA2	PSME1	NFE2L2	CYGB	SGK1	CD47	WFS1	PSMB8	GRAMD2B	CD40	ABCB9	PCMT1	PSME2	PLCB3	SOCS3	GPLD1	VPS54	PDLIM4	ETNK1	NCF1	SNX2	GZMB	JPT2	MYO1C	PSMB10	ESM1	SEPTIN2	CLIC1	SH3GLB1	CDKN1A	SCOC	NRARP	PPP1CC	C3orf18	TSPYL4	TMEM176A	OAS1	CSF1
GSE18893_CTRL_VS_TNF_TREATED_TREG_2H_UP	http://www.gsea-msigdb.org/gsea/msigdb/cards/GSE18893_CTRL_VS_TNF_TREATED_TREG_2H_UP	DGLUCY	SLC41A1	UBE2Q1	CERS6	ZSCAN26	TRIO	APOE	RNF187	FAM174A	MTPN	SEPTIN2	PRKCB	SECISBP2L	SARAF	GLG1	CCS	USP48	DNAJC28	PLEKHB2	PI4K2B	ATXN2	EFCAB14	AGO1	MAP4K3	WDFY2	AAK1	STARD7	SLC41A2	CLOCK	SESN3	FYTTD1	PURB	STING1	VWA5A	JUN	TCF4	MAGI1	SRP54	ACADSB	ZNF503	RNF220	GPAT3	GNG10	MKNK2	S1PR2	TRIM3	CYHR1	FOXN3
GSE18893_CTRL_VS_TNF_TREATED_TREG_24H_DN	http://www.gsea-msigdb.org/gsea/msigdb/cards/GSE18893_CTRL_VS_TNF_TREATED_TREG_24H_DN	C11orf71	RLF	DMAC2L	PDE4DIP	CENPJ	PDZRN4	B2M	MMRN1	SPATA1	OSBPL3	TAZ	DGKG	RNASE6	ERN1	BAHD1	MPC1	GNAS	PGC	CLEC10A	SIPA1L3	NUSAP1	RABGAP1L	MTCP1	CHAD	TCTA	KCTD18	PRKCD	MMS22L	DOK1	SLFN12	HSD17B4	ZFC3H1	WWOX	ATL1	AREL1	TTC17	SPRYD3	CCM2	MBNL2	CRTC3	TNNI3	GALNT18	GSTA3	DAAM1	WDR26	GUCY1A1	PCBD2	MSMO1
GSE18893_TCONV_VS_TREG_2H_TNF_STIM_UP	http://www.gsea-msigdb.org/gsea/msigdb/cards/GSE18893_TCONV_VS_TREG_2H_TNF_STIM_UP	BDH1	SLC35C2	GFRA4	PSMA3	MANF	PPP1R17	AGFG1	PI4K2B	NMT1	COPS7A	PTTG1	NGEF	TOP1MT	GAS2L1	PHTF1	SLC12A9	POLR2G	RBM14	KPNA3	TAX1BP3	ENOPH1	CDK2AP1	ARL5A	RAB35	LGI2	AHDC1	PJA1	CYB5D2	CRISP2	TRMT12	RPRML	NAGPA	TELO2	BMP8B	CEP55	AP1S3	S100A10	IL2RA	FAM122B	KBTBD12	RNF214	KHDRBS3	FABP9	MCM9	DNAJC6	CRELD2	PRRT4	GJA5
GSE18893_CTRL_VS_TNF_TREATED_TREG_24H_UP	http://www.gsea-msigdb.org/gsea/msigdb/cards/GSE18893_CTRL_VS_TNF_TREATED_TREG_24H_UP	THADA	DDR1	PBK	PAPPA2	CCDC191	ARHGAP18	SLFN12	SLC13A2	BCL10	CAMKMT	CASQ1	FAM167A	RGS8	SIK1	ITPRIPL2	MED10	GCH1	PNPO	CEP19	NLRC3	CA5B	IL17B	TMEM86B	SLC30A1	KRT71	ROPN1L	MLX	RAF1	SLC25A28	CRISPLD2	UCHL1	TNKS2	SCTR	PSMB9	ITPK1	PEX1	SPRY1	SEC22C	SLC23A3	RFLNA	SH3PXD2B	FAM110C	ADCY5	TBC1D2	UBE2N	DOC2B	ASB9	ATP13A3
GSE18893_TCONV_VS_TREG_2H_CULTURE_UP	http://www.gsea-msigdb.org/gsea/msigdb/cards/GSE18893_TCONV_VS_TREG_2H_CULTURE_UP	TTC33	NXF1	IFT46	AEBP2	CCNDBP1	IRF2BP1	DHX30	ARID5A	DDI2	SLC16A6	SGK3	COX4I1	ARMC6	PITHD1	DTX2	SETDB1	SLC9A3R2	SCNN1A	UBA3	BSCL2	NAXE	LMBRD1	INPP5B	AKTIP	LMO1	SAA2	TMEM258	IPO11	PPA2	LYPLA1	RNF165	ATP5F1E	LRRC28	BRWD1	MLLT6	CHD8	MOB3C	ZHX3	ZNF292	PLEKHF1	DNAJC3	GAB2	PHF20L1	APLNR	TNIK	FLOT1	POLA2	SREK1
GSE18893_CTRL_VS_TNF_TREATED_TREG_2H_DN	http://www.gsea-msigdb.org/gsea/msigdb/cards/GSE18893_CTRL_VS_TNF_TREATED_TREG_2H_DN	DDO	S1PR1	KLF3	MORN1	SMURF1	CD99	RANBP9	SPATA6	CD3E	SV2A	CCT8L2	HAS2	RHOG	ADGRV1	TRAPPC6B	HGD	UBL4B	ZNF319	MINDY3	AVPR2	LSM14A	EXOC1	BTN1A1	MUC5B	MED11	PLA2G5	FAM83F	FBXO10	ST3GAL4	PRXL2C	PIGZ	ARF1	ARID5A	MAP1LC3B	AP3M2	SQSTM1	CPLANE1	KLC1	VAMP4	TF	SCAMP2	NPHS2	RBM18	KLHDC8B	RBM38	ATP6V0D1	SERPINH1	HES3
GSE18893_TCONV_VS_TREG_2H_TNF_STIM_DN	http://www.gsea-msigdb.org/gsea/msigdb/cards/GSE18893_TCONV_VS_TREG_2H_TNF_STIM_DN	PNPLA8	MGAM	ZNF655	ZNF91	SNX16	ZNF211	RNFT1	DNMBP	RRN3P2	MYCBP2	TCF7L2	ZDHHC17	GKAP1	LINC01138	KDM7A	TLR1	LIPT1	TCP11L2	BCL6	ATP2B1-AS1	ATP2B1	TRAPPC8	PRNP	LCOR	RESF1	BTG1	GOLGA7	TRAK1	MED13L	RABGAP1	BTN3A3	JMY	ARHGAP26	SCML1	DAZAP2	PLEKHM3	ABTB1	ERBIN	BOD1L1	FAM43A	NLRP3	CCDC126	ASCL2	MAP3K2	EPHA4	ZEB2	MED13	CCDC186
GSE18893_TCONV_VS_TREG_24H_TNF_STIM_UP	http://www.gsea-msigdb.org/gsea/msigdb/cards/GSE18893_TCONV_VS_TREG_24H_TNF_STIM_UP	NDUFA8	DDIAS	PRKDC	PTTG1	EID1	MRPS21	GINS3	TTLL12	CDK2	POLD1	GMNN	HSPA14	FASN	MSH6	HPF1	CDC23	MRPL57	SPCS1	BOLA3	CYC1	PPCDC	BCL2L12	RTCB	TPGS2	GOT2	NUDT21	PRIM2	MLLT11	HMBS	KNTC1	MRPS36	ITGB3BP	TRIM59	RRM1	SGO1	EIF3I	TMPO	PLGRKT	BHLHE40	RANBP1	CHTF18	CCNF	TPI1	ZWILCH	MICOS13	NUP35	ERCC6L	METAP2
GSE21678_WT_VS_FOXO1_FOXO3_KO_TREG_DN	http://www.gsea-msigdb.org/gsea/msigdb/cards/GSE21678_WT_VS_FOXO1_FOXO3_KO_TREG_DN	PHGDH	SCYL1	C11orf49	DMAC2	MID1	ZNF19	ZNF235	ZNF511	OCEL1	INTS5	NHEJ1	PXMP2	MMP25	SGCA	B3GALT4	RCC1	TIMM13	IPO4	L3MBTL2	AKAP1	KRBA2	RRP9	CBR3	RITA1	TMEM143	ZNF71	KCNK9	RAB15	PLS1	RUNDC3B	DHCR24	ABCF2	DPH2	NIPSNAP3B	TCEA2	CHAF1A	ZNF514	FCGBP	SCRN2	LETM1	PFAS	AGMAT	IKBKE	ZBTB9	REXO4	EARS2	DTHD1	RING1
GSE21678_WT_VS_FOXO1_FOXO3_KO_TREG_UP	http://www.gsea-msigdb.org/gsea/msigdb/cards/GSE21678_WT_VS_FOXO1_FOXO3_KO_TREG_UP	RRAD	PLPP5	RAB5A	MAP3K8	ZNF750	NINJ1	CDK5RAP2	EZH2	SGK1	SYTL3	SH3BP5	FSD1L	ATAD2	VAV3	RIOK3	POLB	ACVR2A	MASTL	SEC24A	CLUHP3	KMT2E	GPR183	DNAJB9	PRDM1	SCYL2	TRPS1	LPIN1	CAVIN2	USP12	KLHL15	PELI1	ZNF682	REL	SLC9A8	ITGBL1	FNIP1	LMNB1	SLC11A2	ZBTB10	SHOC2	CD99P1	PIGA	TP53BP2	TAF2	OSER1	SMIM3	ZDBF2	PIM3
GSE22527_ANTI_CD3_INVIVO_VS_UNTREATED_MOUSE_TREG_DN	http://www.gsea-msigdb.org/gsea/msigdb/cards/GSE22527_ANTI_CD3_INVIVO_VS_UNTREATED_MOUSE_TREG_DN	C1orf216	NFE2	XPO7	ATP5F1B	SET	GFOD1	RFTN1	NOP56	FES	PEX1	RNF8	SEPTIN8	PIAS3	SORT1	UBR7	CEP192	ARNTL	RXYLT1	UBE3B	KDM1A	ZDHHC7	TPP1	RANGRF	BCOR	RSAD1	RAB5IF	NGDN	HBS1L	STAG3	BBS4	HBP1	MGA	EIF2B1	ICA1	C21orf91	TUBD1	BIRC5	CAND1	NOLC1	BUB1B	TELO2	SLC35A1	FLI1	ST8SIA4	LTBR	PMS2P1	MIEF1	ZNF10
GSE22527_ANTI_CD3_INVIVO_VS_UNTREATED_MOUSE_TREG_UP	http://www.gsea-msigdb.org/gsea/msigdb/cards/GSE22527_ANTI_CD3_INVIVO_VS_UNTREATED_MOUSE_TREG_UP	HOXB9	RNF10	TYR	S1PR5	LMCD1	HAPLN1	MMUT	CNN2	PKNOX2	GPR6	BLZF1	IPO7	SACS	SOX14	TMEM39A	PDE9A	SLC8A2	CLK1	RHOBTB3	ACTR3	LINC00472	RXRA	TMEM74B	OR1E1	KDM7A	YBX3	MAPK1	PXN	USP34	PPP1R11	IL6ST	ADRA2C	RFX1	ST3GAL5	CMC2	PITPNA	MUC5AC	C22orf31	LCK	MOAP1	HS3ST2	C11orf24	MTSS2	SCARF1	CHRM4	PPY2P	MPPED1	MAMLD1
GSE24210_RESTING_TREG_VS_TCONV_UP	http://www.gsea-msigdb.org/gsea/msigdb/cards/GSE24210_RESTING_TREG_VS_TCONV_UP	NOTCH2	SERINC3	PHC3	CNST	PDCD4	RSF1	HERC2	TMEM14A	RAPGEF4	MYL4	SHCBP1	CYTH1	DFFA	ING1	VPS13A	TMEM123	RBM43	FES	TNKS	IFT140	KIAA0040	CISD3	CHD2	PRR13	SPC24	CCDC82	FBXO25	EP300	ITM2B	CHURC1	CARMIL1	CRIP1	LCOR	SSBP3	UNC13D	SLA	MED13L	SLAMF1	CEP192	FAM78A	PTPN18	BSDC1	N4BP2	MTMR14	TRAPPC8	FRYL	MTMR6	CDC42EP3
GSE24210_RESTING_TREG_VS_TCONV_DN	http://www.gsea-msigdb.org/gsea/msigdb/cards/GSE24210_RESTING_TREG_VS_TCONV_DN	YES1	IFRD2	LRP8	PPP2CA	GEMIN5	PUM3	CRISP3	HMBS	ZMYND19	PRPF31	NUBP1	RUVBL2	BSPRY	POLR1D	PUS7L	GTF2I	PSMA4	BEX1	TSEN2	SLC25A1	RPL7L1	RBBP7	NAT10	UNG	DPY19L3	CLPP	CNIH4	NAP1L4	ESD	GPAT4	TMEM256	MTHFD1	AKT2	ZDHHC3	CD3EAP	PKM	PRDX1	TBC1D7	PIGY	HSPE1	MED9	NDUFAF2	EIF2S2	NELFE	POLR2F	TMEM41A	USP28	YAE1
GSE24210_IL35_TREATED_VS_RESTING_TREG_DN	http://www.gsea-msigdb.org/gsea/msigdb/cards/GSE24210_IL35_TREATED_VS_RESTING_TREG_DN	MST1R	C12orf42	HNF1A	ABRACL	GUCY1A1	ARHGEF9	NKAIN1	TSPAN9	ENOX1	RHBDL3	PDE6B	RAB42	SLC22A12	ENTPD8	HCRTR2	CYYR1	KCNJ2	GPR27	TMTC4	CPN2	UBL4B	FOXS1	MOK	FGF16	INHBB	P2RY6	COL24A1	FUNDC2	ATP1A4	ITSN2	METTL27	SH3D19	MAL	CORO6	CCDC24	JARID2	DLG5	CPLANE2	KRT31	IZUMO1	LRRC4	TENT5B	TWSG1	VWC2L	TFAP2B	LEFTY2	WT1	IZUMO1R
GSE24210_TCONV_VS_TREG_DN	http://www.gsea-msigdb.org/gsea/msigdb/cards/GSE24210_TCONV_VS_TREG_DN	GSPT1	CD99L2	PCDHB14	FAM120AOS	MAN1C1	KLHL12	AKT1S1	STX2	ALAD	GPR84	MRPS5	PITHD1	TRMT5	SELENOH	PLPP1	MGAT4B	LRRC75A	FLG	MGLL	AFP	SLC2A9	SLC35D2	KYAT3	GRAMD1C	TMEM154	MCAM	RAB37	TGM2	ST7L	TBC1D19	FAM210A	TPI1	RNF130	TYMS	SPSB3	BBS2	ZNF43	CENPS	NUBPL	MS4A7	SRPX	AVPR1B	DDX60	MRPS2	PLCG1	FGFBP1	FARS2	PIP4P2
GSE24210_IL35_TREATED_VS_RESTING_TREG_UP	http://www.gsea-msigdb.org/gsea/msigdb/cards/GSE24210_IL35_TREATED_VS_RESTING_TREG_UP	TMCC3	IRF2BPL	C16orf89	MSANTD3	PDC	PRIM2	THSD7A	SYNE3	MMP3	NR1I2	RGS13	NEGR1	SLC2A3	GALNT6	SCLT1	LRRC56	ERICH2	BBS5	CYLC1	MAD2L1	SFRP1	ARL10	CTSZ	MGAT4B	KRT8	GSTK1	TSSK3	CD28	MUC13	MYPOP	DNAJB8	KIAA0319	PGK2	AUNIP	CELA1	PIP4P2	LRRC8C	TMEM138	SP7	VAX2	NAPB	TM6SF1	SETD1B	MAOB	ICOS	GLRA1	TTLL1	SIAE
GSE24210_TCONV_VS_TREG_UP	http://www.gsea-msigdb.org/gsea/msigdb/cards/GSE24210_TCONV_VS_TREG_UP	PRR36	CA13	HMG20A	RIPK3	TRPC5	AKAP6	MANF	LPAR6	MFSD10	FARP2	SUB1	VEGFC	DNAJB5	EGFR	PADI4	PADI2	EGF	CFHR1	MEOX2	SC5D	PROB1	RGS2	KCTD10	ZNF239	SCAMP1	SLC46A3	CLEC11A	SELENOH	PLPP1	XBP1	RAP1GDS1	RAP1GAP2	LMO2	TMEM126A	NCS1	MTA3	B3GNT2	MND1	SERPINE2	F2RL2	PDLIM2	PPP3CC	ASB17	MZT2B	PROM1	SMAGP	IGSF8	CPTP
GSE27896_HDAC6_KO_VS_WT_TREG_DN	http://www.gsea-msigdb.org/gsea/msigdb/cards/GSE27896_HDAC6_KO_VS_WT_TREG_DN	NAAA	SEMA4G	TMEM41B	CAMK2D	RAPGEF3	TSPAN2	XYLT2	RFC1	WDR35	OSGEP	CYB5B	SCAMP1	BYSL	PTGR2	GNAQ	LPXN	EID1	TMEM67	TTC30B	ITIH5	DTWD1	HSD17B4	CMC1	MX1	HDAC5	INSIG1	RPL10A	ARSA	TNFSF10	EXTL2	SPNS3	CCT8	ARAP3	PFN4	GET1	HMGCS1	LDLR	RNF130	FHL3	RIDA	NPY	CCDC141	ERFE	EPCAM	RTN4IP1	DCAF12L1	IL17RB	AMER3
GSE27896_HDAC6_KO_VS_WT_TREG_UP	http://www.gsea-msigdb.org/gsea/msigdb/cards/GSE27896_HDAC6_KO_VS_WT_TREG_UP	ATXN7	GARRE1	DAP3	PSD4	NCOA1	SPRED1	MAU2	XPR1	ARRB1	GALNT4	OTUD5	PRR14	SYNE3	PRKCH	HEATR6	UTRN	SEPTIN6	ITGA10	EFL1	EYA2	ABTB2	PPP6R1	SLC41A1	HDAC10	GIT2	EPHX1	H6PD	SLCO4A1	TSC22D4	HECW2	PRKCD	NLRC3	PATZ1	PLCG1	SAFB	PTPN6	SNX25	THOC2	ARHGAP17	APLP2	COG3	LRCH1	SNRK	ELK4	UHRF2	SLC7A6	MAP3K8	SPATA13
GSE28130_ACTIVATED_VS_INDUCEED_TREG_UP	http://www.gsea-msigdb.org/gsea/msigdb/cards/GSE28130_ACTIVATED_VS_INDUCEED_TREG_UP	NME6	BCAT2	PEX2	SLC26A3	SMPDL3A	LRCH1	ENDOD1	CD101	HBEGF	MAML3	RNF144A	GC	IL1RN	GPR183	RGS16	FLT1	KLRG1	REEP5	RASAL2	CAPN2	VCAN	ACP2	BTF3P12	SMARCC2	CRTAM	CHST10	ADAM17	STRN	RHOQ	LPIN2	ANKRD7	MAP3K14	CNTNAP2	SELL	MED13	HCFC1	KRT34	NFIL3	S1PR1	ZFP36L1	APCS	MNAT1	EVI2B	ABAT	LRRN3	NUP58	IGKV1D-13	GPS2
GSE28130_ACTIVATED_VS_INDUCEED_TREG_DN	http://www.gsea-msigdb.org/gsea/msigdb/cards/GSE28130_ACTIVATED_VS_INDUCEED_TREG_DN	ARSL	IRF7	MVK	ZNF20	LCN1	IVD	ALDH1L1	TMPRSS2	TSPO	OR2F1	APPBP2	IGF2	AMELX	H3C4	VPS41	DACH1	SLC5A4	CRX	ABCB8	RREB1	LINC01565	CXCL3	RNASEH2B	BRSK2	NDUFA6	ALDH3B1	TNFSF9	STX11	CNTN1	DMTN	FMO6P	PTGS1	HGF	DCC	IRF6	IL6R	CAMK2B	FAM50B	DDIT4	TEC	GJB1	ATP6V1G2	NPY6R	ACACA	POP7	RFPL3S	ALDH1B1	NDUFB7
GSE19512_NAUTRAL_VS_INDUCED_TREG_DN	http://www.gsea-msigdb.org/gsea/msigdb/cards/GSE19512_NAUTRAL_VS_INDUCED_TREG_DN	PIAS2	BTF3P11	PNP	ADAM18	VCAN	NDUFA7	NET1	FXR1	CIB1	FLT1	SLC22A2	G6PC	BRDT	ENDOD1	GRB7	CEBPD	IGKV1D-13	PBX3	SLA	PON3	GPR68	TMEM47	SERPINB9	ARFIP2	ITPR3	SPATA2	COL10A1	DENND5A	F3	ART3	GNAQ	CD5	CASP1	S100A7	AKR7A3	CLCA1	TUBA4A	RBP4	CD7	FCN3	GPX4	SPICE1	CDK6	CUL2	SIRPB1	ELK3	CHRNB1	BCAT2
GSE19512_NAUTRAL_VS_INDUCED_TREG_UP	http://www.gsea-msigdb.org/gsea/msigdb/cards/GSE19512_NAUTRAL_VS_INDUCED_TREG_UP	LCN1	SEMA6A	HS6ST1	NID2	SULT1C2	FAM189B	TMEM30B	FAM155A	ZIC3	CLGN	B9D1	OR10H3	ITGB3	STC1	BICD1	CRYGA	SCAPER	SGCA	SMARCD2	ERBB4	CXCL1	KRT14	BMP6	PROP1	ZBTB40	TMCO6	GABRE	KCNH1	PTPRZ1	CCNB2	AP3B2	TTLL4	IL17A	IGFBP1	PCSK5	AATK	BARX2	HSF1	MTUS2	SLC6A1	TMEM8B	ITFG2	HCRT	CFD	MAGEA11	ATP6V1G2	SCHIP1	NR0B2
GSE22501_PERIPHERAL_BLOOD_VS_CORD_BLOOD_TREG_DN	http://www.gsea-msigdb.org/gsea/msigdb/cards/GSE22501_PERIPHERAL_BLOOD_VS_CORD_BLOOD_TREG_DN	DLAT	RASAL2	TTC39A	FARP1	PENK	SELP	PLA2G4A	OTUD3	CEMIP	ITGA9	G6PC	PRKX	REST	CCL3	USP6NL	S100P	EPAS1	HPRT1	CCDC144A	CCR5	SELL	PHKG2	SPINK2	SPINT2	WNT11	KCTD12	TDGF1	SCD	ACD	CHL1	MAGEA5	REEP5	MAP3K14	GPR107	RORC	TP53BP2	EVI2B	ADAM17	FXR1	SLA	CLC	PLEKHB2	PPP2R3A	ZFR2	TMEM131L	RIPK2	HBEGF	RGR
GSE22501_PERIPHERAL_BLOOD_VS_CORD_BLOOD_TREG_UP	http://www.gsea-msigdb.org/gsea/msigdb/cards/GSE22501_PERIPHERAL_BLOOD_VS_CORD_BLOOD_TREG_UP	PODXL	GRB7	IL5	TGIF1	FRK	TNFSF9	VAC14	HTT	SLCO1B1	NR0B2	MVK	EDNRA	DDN	RTN2	GP9	KCND3	LPXN	IL13RA1	XIAP	B3GAT2	FKTN	FGFR4	DDIT4	DMXL2	GML	CCL1	ATP2A1	PDZK1	CFD	PTPRT	LASP1	EPB42	PXN	TRIOBP	GULP1	RFPL3S	DKK3	INPP1	RHOC	RNASE2	NTS	BRSK2	GABRB2	PSEN1	TFPI	GABRP	ABCC8	PCDHA12
GSE37605_FOXP3_FUSION_GFP_VS_IRES_GFP_TREG_C57BL6_DN	http://www.gsea-msigdb.org/gsea/msigdb/cards/GSE37605_FOXP3_FUSION_GFP_VS_IRES_GFP_TREG_C57BL6_DN	MNAT1	TENT5A	CCL24	SLC22A5	ARHGAP29	OGN	LIFR	SPARC	CDH8	TNFSF18	UPK1B	ID3	ARHGEF33	FBXO33	FHL1	TNS1	SNTB2	GZMA	IFIT3	MAN2B1	AKAP12	IL12RB2	RASL11B	GNG11	C19orf38	CNKSR3	TAGLN	MOSMO	CRK	MPRIP	ECM1	PRKD1	THBS1	CDADC1	ALOX12	ULK2	MAP4K3	PGGT1B	TDRD7	CRYBA1	H2AJ	PPP2R3A	ABCA1	ADGRG2	PDE5A	MIR20A	HSD17B4	STX17
GSE37605_TREG_VS_TCONV_C57BL6_FOXP3_IRES_GFP_UP	http://www.gsea-msigdb.org/gsea/msigdb/cards/GSE37605_TREG_VS_TCONV_C57BL6_FOXP3_IRES_GFP_UP	TMEM169	TRIM63	RYR1	GPR61	TSPOAP1	FTMT	HAND1	FAM78B	TMEM17	MMP7	SIX3	CCKBR	ZKSCAN2	FOXF2	CILP	CHRNA7	ADAM5	TSPYL5	MAP3K21	MBOAT4	TG	TMEM82	SPINK8	KRTAP11-1	SULT6B1	ENO4	TMEM25	CFAP100	GRM4	KY	CACNA1C	ACTN3	LINGO1	NMS	RUNDC3A	SPHKAP	ACSBG1	ASCL2	TM4SF5	MFAP2	MAFF	GALE	SLC2A6	ATCAY	TAC4	SYT5	HTR6	ANKRD1
GSE37605_FOXP3_FUSION_GFP_VS_IRES_GFP_TREG_C57BL6_UP	http://www.gsea-msigdb.org/gsea/msigdb/cards/GSE37605_FOXP3_FUSION_GFP_VS_IRES_GFP_TREG_C57BL6_UP	FAM76A	CEBPB	KLHDC10	ST3GAL3	BLOC1S3	CHST15	RCAN1	PVR	CEBPD	SPRY1	FOSL2	ANGPT2	KALRN	CCL24	MED24	ADAMTS1	DLL1	JDP2	ID3	KCNE4	ARL4D	PER1	BAMBI	CYYR1	RND3	SLC25A25	CCN2	KDM6B	BTG2	ADHFE1	ISY1	TNS1	NUAK2	TNFSF18	DUSP5	IL1A	RASL11B	AGTRAP	TMEM106A	VPS37B	EYA1	WBP11	OXNAD1	PRSS3	PLK2	RAB43	H6PD	NDRG2
GSE37605_TREG_VS_TCONV_C57BL6_FOXP3_FUSION_GFP_UP	http://www.gsea-msigdb.org/gsea/msigdb/cards/GSE37605_TREG_VS_TCONV_C57BL6_FOXP3_FUSION_GFP_UP	FANK1	PTN	ALDOC	SOSTDC1	RBP7	CD33	CLEC2D	NPAS2	HSPA4	LPP	TNFSF14	IKZF2	SYT11	SDCBP2	FER1L4	KCNK10	TM4SF5	SLC22A13	CES2	MIR218-1	TRIM63	KRT79	CCDC117	PCLO	NT5E	N4BP1	CACNA2D3	DNAJC28	NEFH	SLCO4A1	TBX21	STX11	GLIPR2	VSIG10L	FABP7	CYGB	RBM3	KCNA3	HSP90B1	SGK2	HTR6	WDR17	DNAJC25	BASP1	RPL7A	CCDC30	ATCAY	PLIN3
GSE37605_TREG_VS_TCONV_C57BL6_FOXP3_FUSION_GFP_DN	http://www.gsea-msigdb.org/gsea/msigdb/cards/GSE37605_TREG_VS_TCONV_C57BL6_FOXP3_FUSION_GFP_DN	ARPIN	TMBIM6	RBM7	TREML4	ATP6V0D2	PLEKHB2	CES2	GGH	NIPAL1	TMED9	SOSTDC1	TWSG1	AKT1	POMGNT1	AARSD1	OSBPL3	STAT4	IDH1	SPO11	SPON1	CACNA2D3	ITGB2	MSANTD4	SEMA4A	GNAZ	HNMT	RIT1	ADAMDEC1	CAV2	C1QC	GPR68	IKZF2	TLCD3A	VSIG4	QPCTL	SEPTIN10	CTSW	SNX10	FLT4	TMBIM4	MYD88	TSG101	FNDC3B	CHST1	PLXNB2	PSMB8	GUCY1B1	STX11
GSE37605_TREG_VS_TCONV_NOD_FOXP3_FUSION_GFP_UP	http://www.gsea-msigdb.org/gsea/msigdb/cards/GSE37605_TREG_VS_TCONV_NOD_FOXP3_FUSION_GFP_UP	FOSL2	GSTO2	HSPA1A	PI15	ISY1	SLC25A25	DUSP5	NR4A3	PPP1R15A	MT1A	SNRNP35	PRAMEF12	MAFF	KCND1	CEBPB	AKAP12	BMP2	SPRY1	CCL7	MIR145	CDKL1	SPRY2	RND3	OASL	GFAP	ACADL	HMGA1	ZFP36	DUSP1	MIRLET7B	NR4A1	GTPBP2	ADAMTS1	MFHAS1	MYMK	FERMT2	MIR143	MIR455	SNORD49B	SF3B1	FLVCR2	EGR3	ATF3	EGR2	BTG2	HBEGF	KCNE4	NPAS2
GSE37605_TREG_VS_TCONV_NOD_FOXP3_FUSION_GFP_DN	http://www.gsea-msigdb.org/gsea/msigdb/cards/GSE37605_TREG_VS_TCONV_NOD_FOXP3_FUSION_GFP_DN	TPRKB	CCL2	ITGA2B	CCNG2	NR4A3	TRPC6	NOMO1	RMND5A	LONP2	JDP2	TOB1	LATS2	LANCL1	ADAMTS1	THBS1	NFKBIZ	GMCL1	PF4	TNFAIP6	MRI1	PDE5A	H2AC6	TUBB1	NBEA	ABHD14A	SNORD14E	CHMP1B	RARB	EIF1B	FHL1	F5	CXCL2	KLRC1	VWF	MBNL2	RMI1	SOWAHC	MPIG6B	DLG2	RO60	CXCL1	IL1RN	PAM	EPRS1	SDC4	MAN2B1	GNG11	ERO1A
GSE37605_C57BL6_VS_NOD_FOXP3_FUSION_GFP_TREG_UP	http://www.gsea-msigdb.org/gsea/msigdb/cards/GSE37605_C57BL6_VS_NOD_FOXP3_FUSION_GFP_TREG_UP	MIR378A	TEX22	ARMC12	RGS17	CPN1	ANKRD24	ECT2L	MUSK	HRH3	CTU1	DIPK2B	FOXF2	MEPE	RAB25	IL20	BPIFB9P	PKD1L2	SCGB3A1	MIR27A	COL8A2	GLDC	EVC2	NMS	MFSD4B	C1QL4	GPR161	CRYGS	GIPC3	KDM8	EYA4	SLC16A8	C4orf45	CPLX1	ACR	HSD17B13	LUZP2	GRIA1	GJA4	SPAG11A	TRIML1	SPATA31D1	IL9	ST8SIA5	CFAP206	SEMA4G	PPL	KRT36	PKDREJ
GSE37605_C57BL6_VS_NOD_FOXP3_FUSION_GFP_TREG_DN	http://www.gsea-msigdb.org/gsea/msigdb/cards/GSE37605_C57BL6_VS_NOD_FOXP3_FUSION_GFP_TREG_DN	IPMK	CIBAR1	TBC1D8	SEMA4C	TM4SF1	HSPA2	TNFSF18	FAM98B	PLK2	GPR4	MYO10	CEBPD	SELENOS	PPT2	PLEKHM2	ABCD2	PDE4D	LRP5	LILRB4	DUSP5	ARL4D	CCL24	PRDX6	INPPL1	PSMC2	LONP2	MGST1	EYA1	GTPBP1	MS4A7	PTGER4	SPRY1	NFIX	MMP13	ITM2A	SEC24D	SDC4	SERPINE1	PLAUR	CTTN	FADS2	ACO2	RASL11B	C3AR1	TPM1	KDM6B	PLK3	RAD54B
GSE37605_C57BL6_VS_NOD_FOXP3_IRES_GFP_TREG_UP	http://www.gsea-msigdb.org/gsea/msigdb/cards/GSE37605_C57BL6_VS_NOD_FOXP3_IRES_GFP_TREG_UP	HNRNPH3	AIPL1	SNORD14E	HSPA4	TTC24	C20orf173	NPAS2	COA4	SETBP1	CTU1	SSC5D	MYH7	CCDC190	FMR1NB	IRX2	C3orf84	CREBL2	VGLL1	TDO2	OLIG1	CPNE4	SASH3	MESP2	MLXIPL	SNX29	SLC6A16	H2AB1	KCNV1	METTL23	VPREB1	OCLN	C8A	MAPK12	NGB	HOXA13	KLHL34	SLC22A20P	CHRNA4	PSORS1C2	MAP3K7CL	CMAHP	EPHA6	PDZPH1P	ENKUR	SCN2B	LRMDA	CDH18	HRH4
GSE37605_C57BL6_VS_NOD_FOXP3_IRES_GFP_TREG_DN	http://www.gsea-msigdb.org/gsea/msigdb/cards/GSE37605_C57BL6_VS_NOD_FOXP3_IRES_GFP_TREG_DN	IKBKE	CHIC2	AP4S1	TSHZ2	SIRT7	CHPF	POLR3D	HNRNPUL1	XIAP	UBXN11	MTO1	SEPTIN8	ST8SIA4	SLC22A12	IRF9	TSPAN13	SYTL1	WIPF1	TRIOBP	AHCYL2	KY	UTRN	TLR6	ZNF260	GRK2	ZNF638	IL4	FXR2	ARL6IP1	ZC2HC1C	IRGM	USP18	CASKIN2	USP8	JCHAIN	AMIGO1	NOS1	NCF4	MPRIP	CD27	CCND3	CORT	LDB1	YY1	C1orf159	SS18	MORF4L1	HERC4
GSE37605_FOXP3_FUSION_GFP_VS_IRES_GFP_TREG_NOD_UP	http://www.gsea-msigdb.org/gsea/msigdb/cards/GSE37605_FOXP3_FUSION_GFP_VS_IRES_GFP_TREG_NOD_UP	TBCB	COPS6	ASF1A	SYCE2	MRPS28	ACTG2	NDUFB8	MED16	COX7A2	FAM162A	BIN3	PMVK	DAD1	SSBP4	SPO11	TIMM23	BOLL	ING2	UBXN10	MRPL57	IL1R2	MYO9B	RRBP1	KLF10	SEMA4F	SLC13A3	UHRF1	CDC34	ZNF622	ANAPC13	PSMB2	CNDP2	FUT7	TIMP2	UBE2C	RBMX	UBE2L3	HADH	METTL9	ZNF277	VRK1	PLTP	NDUFB11	SH3BGRL3	MID1IP1	TAF5L	ERCC1	MRPS35
GSE37605_TREG_VS_TCONV_C57BL6_FOXP3_IRES_GFP_DN	http://www.gsea-msigdb.org/gsea/msigdb/cards/GSE37605_TREG_VS_TCONV_C57BL6_FOXP3_IRES_GFP_DN	ABRAXAS2	IGBP1	ECI2	MRPS17	GTF2F1	ZKSCAN5	TUBB2A	MCEE	TRIML1	SCNN1G	FIBP	GBA	ECSIT	RPLP2	CASP8	TMEM147	PRPF31	IDH3G	TRUB1	PRKAB2	FOXN3	ECE2	WDR70	RPL35A	TMEM81	SERPINI1	TMED4	SNORD49B	NDUFA10	RPP40	EXPH5	TMEM9	AKAP8L	PPA1	RPL39	BCKDHB	USE1	HMG20A	PM20D1	HMGN2	KRT2	UROD	CD72	WASHC3	REXO2	GOLPH3L	NRROS	RANBP1
GSE37605_NOD_VS_C57BL6_IRES_GFP_TREG_UP	http://www.gsea-msigdb.org/gsea/msigdb/cards/GSE37605_NOD_VS_C57BL6_IRES_GFP_TREG_UP	WWP1	PTH1R	ANKRD6	CEP350	C1QA	TLNRD1	PHLPP2	XYLT1	ANXA1	CLDN11	SNTB1	RC3H2	FRY	LPAR6	MIR103A1	AXIN2	ATP2B1	DTNB	LANCL3	MFAP3L	RAD54B	ASGR2	IPMK	FGR	ANTXR2	PMAIP1	RORC	IRF5	NFATC3	ABR	TIAM1	CDKN1A	GUCA1A	C1QB	NEBL	CLDN6	SYNJ1	ESYT3	STX11	NR3C1	DKKL1	KCNA3	ADCY10	KRTAP8-1	CRTC3	TSPOAP1	TKTL2	DUSP14
GSE37605_NOD_VS_C57BL6_IRES_GFP_TREG_DN	http://www.gsea-msigdb.org/gsea/msigdb/cards/GSE37605_NOD_VS_C57BL6_IRES_GFP_TREG_DN	RTN4RL1	PDE3B	RAB4A	MOSPD3	PPM1J	TK2	CDC14B	SORT1	NRROS	FLI1	PMFBP1	SFT2D1	ARHGAP29	PIK3R1	PRSS12	TMOD3	OSTF1	TMPRSS13	LGMN	IRAK3	ADGRL4	TNNT3	SIX6	LY6D	MVD	PHYHD1	RNF20	CAPN2	AVIL	OSBPL10	FLOT1	EFHC1	RASIP1	SDC3	SLC25A16	CD72	CCS	LIPE	POLI	SLC30A7	SMTN	TMEM176B	KEAP1	TMSB15A	OAS2	SH3BGRL3	CBLB	ECSIT
GSE37605_C57BL6_VS_NOD_FOXP3_IRES_GFP_TCONV_UP	http://www.gsea-msigdb.org/gsea/msigdb/cards/GSE37605_C57BL6_VS_NOD_FOXP3_IRES_GFP_TCONV_UP	IFT88	DDC	NTRK3	PTCH1	FAM81A	SPACA5	SCIN	PRKCA	GUCY1A1	ADARB1	RYR2	ANKAR	NPAS4	ALDH5A1	NF1	CCR6	NYNRIN	GPR45	REEP3	BCAT1	TMEM38B	PAPPA	B3GNT2	ADGRD1	DSTYK	HIVEP3	ARHGAP24	SYNPO	LIMS1	CXCR5	JAZF1	IMMP2L	SYTL4	GPRIN3	CYP2E1	GLRA1	FCRL5	TSPAN5	CACNG4	ENPEP	TCEAL9	HYAL6P	GUCY1B1	TNIP2	PGAP6	NCOA1	TIMP2	GZF1
GSE37605_FOXP3_FUSION_GFP_VS_IRES_GFP_TREG_NOD_DN	http://www.gsea-msigdb.org/gsea/msigdb/cards/GSE37605_FOXP3_FUSION_GFP_VS_IRES_GFP_TREG_NOD_DN	RORC	SRSF11	MLXIP	PACS1	FLI1	RPL12	DIO1	TXK	LPP	KAT2B	NSD3	UACA	RAB4A	CSF2RB	PDLIM5	MUC3A	TMPRSS13	STOM	IKZF1	FUT7	CYRIA	CDC14B	VIPR1	IL1RL1	CAMK4	ACP3	GPR15	ATP10D	CDK16	RAPGEF4	KLF3	LANCL3	TNIK	ARMC7	GABBR1	RAP1GAP2	L1CAM	TMOD3	KLHDC1	ANAPC5	THEMIS	S1PR1	SLC4A7	SLC38A8	SCN4A	CACNA1I	ATP7A	NLRC3
GSE36095_WT_VS_HDAC9_KO_TREG_UP	http://www.gsea-msigdb.org/gsea/msigdb/cards/GSE36095_WT_VS_HDAC9_KO_TREG_UP	CYBB	NFKBIZ	DDX19A	PPP2R3A	PIM1	SLC43A3	CENPI	UHRF1BP1L	GTF2IRD2	MTMR14	SNX9	ASF1B	BANF1	CERK	CTNNA1	TDP1	PROS1	PLK1	TBCB	PDE7A	STIL	UNC93B1	RFWD3	NUF2	TGFA	NUDT22	PLXDC2	CASP8	NFKB1	XBP1	ECT2	MPDU1	DNAJB13	CR2	H3-3B	HDAC1	PLCG2	PREB	PDE1B	ARMCX3	NAPSA	HIF1A	KCNQ5	ADCY6	CHST15	MYO1E	USP10	BLK
GSE36095_WT_VS_HDAC9_KO_TREG_DN	http://www.gsea-msigdb.org/gsea/msigdb/cards/GSE36095_WT_VS_HDAC9_KO_TREG_DN	CD96	PLA2G7	HTRA4	IYD	SLC17A8	PCOLCE	VTN	NPTX2	ENC1	SSC4D	TMEM221	SLC6A19	CAMK1G	SPNS1	RDH16	SLC19A1	DLEU7	NFE2L3	ARRDC5	CCNB3	IGF2BP1	IL27	JPH3	HOXC4	FBXO41	HACD1	CSF1R	RNF32	BRAT1	GPX2	SLC22A12	TBL2	GFRAL	LSMEM2	PSPN	TRIM38	KCNA2	ADCY2	TMC3	KIFC3	PTPRB	NEUROG2	CLDN4	FAM189A1	SYTL5	SPIC	PARP14	MIR504
GSE37532_TREG_VS_TCONV_CD4_TCELL_FROM_VISCERAL_ADIPOSE_TISSUE_DN	http://www.gsea-msigdb.org/gsea/msigdb/cards/GSE37532_TREG_VS_TCONV_CD4_TCELL_FROM_VISCERAL_ADIPOSE_TISSUE_DN	CEP68	STAT3	GOLGA7	PBK	SPECC1L	PSMC4	TOP2A	INCENP	COPS2	CGRRF1	BTBD1	SPCS2	TMEM106B	PAICS	THAP12	LAPTM5	NAF1	RNF213	PDP2	ALG5	RFC3	SSR3	NKAPD1	IKZF5	BUB1B	SYNRG	SLBP	NCAPG	ZDHHC2	EIF3J	TLR7	BET1	ATP5PB	AP1S3	ANLN	AK2	FICD	MTCH2	ZCCHC17	ZFP62	MCOLN3	CDC42	TEX101	EIF2A	CCNI	MARCHF6	EIF4B	NUP37
GSE37532_TREG_VS_TCONV_CD4_TCELL_FROM_VISCERAL_ADIPOSE_TISSUE_UP	http://www.gsea-msigdb.org/gsea/msigdb/cards/GSE37532_TREG_VS_TCONV_CD4_TCELL_FROM_VISCERAL_ADIPOSE_TISSUE_UP	AQP4	CES4A	CAMK2A	EPN3	PRTN3	TCAM1P	KCNV1	STBD1	SRPX2	CALHM1	GLOD5	RHPN1	RGS5	CTNND2	P3H3	TMPRSS7	KRTAP5-2	USP17L5	DNER	PAX9	TSPAN11	SP9	BMP8A	USP43	PERP	CDA	DTNA	GSTO2	FBXO2	CLDN5	KIF26B	SLC22A3	CRYBA1	NEFL	TOX2	SPATA20	GRM5	LMCD1	MFSD6L	MYBPC3	INPP5J	GAP43	ADGRB1	LEMD1	ATP2C2	TRPV6	ME1	GPR141
GSE37532_VISCERAL_ADIPOSE_TISSUE_VS_LN_DERIVED_TREG_CD4_TCELL_UP	http://www.gsea-msigdb.org/gsea/msigdb/cards/GSE37532_VISCERAL_ADIPOSE_TISSUE_VS_LN_DERIVED_TREG_CD4_TCELL_UP	PLIN2	POU2F1	APLP1	G3BP1	PHLDA1	MGAT5	HELZ	TLCD1	CUL7	LMAN2L	GRIA3	BACH2	RNF185	PATL2	PBX2	EIF2AK4	ABCC4	GYG1	PHLPP1	CD80	CD38	PTGER2	PRR3	RAPH1	TMEM14A	CFDP1	CHST15	GLIS3	NSUN3	TXNL4B	SNX12	ZDHHC9	SCN3B	DARS2	P2RY14	GPRC6A	IL12RB2	CYTH3	AFF3	MRPS18C	SFMBT2	PSMD11	PPP1R15A	CBX5	TPST1	CDK5RAP1	SLC38A9	XPNPEP3
GSE37532_VISCERAL_ADIPOSE_TISSUE_VS_LN_DERIVED_TREG_CD4_TCELL_DN	http://www.gsea-msigdb.org/gsea/msigdb/cards/GSE37532_VISCERAL_ADIPOSE_TISSUE_VS_LN_DERIVED_TREG_CD4_TCELL_DN	RANBP10	FAM117B	TAF8	RIN3	KRT73	PRODH2	ADAM1B	IRF2	UROS	MXRA7	DUSP10	EXTL3	CTDSPL	MAPK1IP1L	SP2	CLPP	NEPNP	ANXA1	IFT20	SCMH1	CDK16	PATL1	CSF3R	AR	RASGRP4	GATAD2B	NEU3	BICRA	FAM120C	SELENOP	NMNAT1	CES2	EGR1	HELZ	LYSMD4	ULK3	ANGPTL2	KDM7A	PRCP	P4HTM	MAF	RBMS2	DLG4	WASF2	GRINA	GPSM3	GHDC	PYCARD
GSE37532_VISCERAL_ADIPOSE_TISSUE_VS_LN_DERIVED_PPARG_KO_TREG_CD4_TCELL_UP	http://www.gsea-msigdb.org/gsea/msigdb/cards/GSE37532_VISCERAL_ADIPOSE_TISSUE_VS_LN_DERIVED_PPARG_KO_TREG_CD4_TCELL_UP	GRIA3	CD99L2	TMEM14A	MYH9	NEK3	TAX1BP3	RFC3	SNORD73A	NAAA	CHST10	SEPTIN6	NT5E	STAU1	CALR	LPIN1	PTPRJ	COMMD3	ENTPD1	SMAP2	GABARAPL1	AGA	PPP1R15A	HPGDS	CTNS	ZXDC	KIF1B	ELF2	DARS2	BLOC1S6	ANKRD50	CFDP1	MTX2	PDP1	ERLIN2	FBXO47	RCN2	LCA5	DIS3L	PSMD5	EDEM1	SLC25A20	PA2G4	APOB	BTBD1	PHLPP1	STIL	BCL2L13	SFT2D2
GSE37532_VISCERAL_ADIPOSE_TISSUE_VS_LN_DERIVED_PPARG_KO_TREG_CD4_TCELL_DN	http://www.gsea-msigdb.org/gsea/msigdb/cards/GSE37532_VISCERAL_ADIPOSE_TISSUE_VS_LN_DERIVED_PPARG_KO_TREG_CD4_TCELL_DN	SLC6A5	SHISA2	TSHZ2	SLC25A42	ATG9A	NCLN	PLD3	GRAMD1A	HCRTR1	CACNG1	GABBR1	GGA1	DHRS3	RANBP10	TMEM150A	SLCO3A1	TCF7	TMEFF2	MFSD10	UPF1	DCP1A	MUC16	PRR14	KMT2D	SNORA61	PFAS	PITPNM1	TMED1	FMC1	BRINP2	TMEM222	MTA3	MYO9B	VPS33B	GPRIN1	SNORA74A	MED24	RASSF2	YIPF3	P4HTM	DOT1L	LRP10	RFLNB	PLPPR2	NANOG	PCED1A	RXRA	SHISAL2A
GSE37532_WT_VS_PPARG_KO_LN_TREG_UP	http://www.gsea-msigdb.org/gsea/msigdb/cards/GSE37532_WT_VS_PPARG_KO_LN_TREG_UP	BCL10	ETV6	UCK2	HSH2D	PTPRJ	CD80	INSYN2B	FMO5	GHDC	ITPKB	WASL	ABCC4	CAT	IRS2	NSUN3	GATA3	RAB2B	CALCOCO1	FAM3A	VPS33B	TOM1	LRRC61	LMTK2	PMM1	HELZ	GLT8D1	FAM117B	DCAF12	LIX1L	ANXA1	TRIM13	PLAGL2	MRPL57	P2RY14	NABP2	TGFBRAP1	H1-3	TET1	GOLGA2	BMP2K	LY96	RBMS2	ENTPD1	CCNK	IFIT1	ATP6V0A1	POLR2H	NAAA
GSE37532_WT_VS_PPARG_KO_LN_TREG_DN	http://www.gsea-msigdb.org/gsea/msigdb/cards/GSE37532_WT_VS_PPARG_KO_LN_TREG_DN	GPR50	OTOP3	SLC25A48	SPHKAP	NAA11	GHRH	NKAIN3	THRSP	GJD2	ITM2A	C11orf16	CCT8L1P	PKD2	LMCD1	KRT9	DAPK2	GUCY2D	HHIPL1	USP17L5	KIRREL1	CRYM	BEST1	S100A16	PRAMEF12	GSG1L	CALHM1	SARDH	TPH2	TTC24	FUT7	NOTO	BMPER	NEFM	FRK	TSKS	AQP4	SIGLEC1	CYP17A1	GRP	FAM205C	DMRTC1B	MMP10	PRRT3	DUOX1	MUC20	RAG2	EPHA8	VSTM2B
GSE37532_TREG_VS_TCONV_PPARG_KO_CD4_TCELL_FROM_VISCERAL_ADIPOSE_TISSUE_UP	http://www.gsea-msigdb.org/gsea/msigdb/cards/GSE37532_TREG_VS_TCONV_PPARG_KO_CD4_TCELL_FROM_VISCERAL_ADIPOSE_TISSUE_UP	TMEM256	COX17	TTC16	GLYCTK	SC5D	TG	NEIL3	TMEM208	RYR1	MRPS33	MACIR	NUCB2	EIF4EBP1	POU2AF1	SQLE	UQCC1	NIBAN3	CENPV	KCNK5	TIMM23	PPIL1	MRPL50	HSPD1	TFDP1	BARD1	CEBPA	UXT	NAF1	PTRH1	UFM1	ACSL3	ALDH7A1	NIFK	NMRAL1	CRIP1	SYTL2	INPP5D	MYO1F	CISH	HM13	BAHD1	SRM	UTP4	OSBPL3	LAMTOR3	CDKN1A	C12orf75	AP1S3
GSE37532_TREG_VS_TCONV_PPARG_KO_CD4_TCELL_FROM_VISCERAL_ADIPOSE_TISSUE_DN	http://www.gsea-msigdb.org/gsea/msigdb/cards/GSE37532_TREG_VS_TCONV_PPARG_KO_CD4_TCELL_FROM_VISCERAL_ADIPOSE_TISSUE_DN	TXNDC16	INTS6L	PTGR1	YPEL5	GGA2	SLC30A5	ACSS1	C8orf58	CREBRF	KRT222	CCDC28B	HP1BP3	POLI	RALGPS1	SERINC5	RRM2B	ADD3	TRAM2	RCHY1	HSPA2	ARRDC3	HPSE	SLA	EPC1	PLEKHA2	BTLA	DNAH8	SPATA6	SYPL1	KLF6	RBM5	GAL3ST2	PDE2A	ADCY7	AP1S2	LATS2	TMEM71	GRM5	C17orf58	AICDA	TLR1	UBE2H	MKRN1	PDE7A	IRF9	BCL6	ANKRD44	ADGB
GSE37532_TREG_VS_TCONV_CD4_TCELL_FROM_LN_UP	http://www.gsea-msigdb.org/gsea/msigdb/cards/GSE37532_TREG_VS_TCONV_CD4_TCELL_FROM_LN_UP	ENDOG	ZDHHC23	BSN	NOP14	PSMD12	FTSJ3	DDX56	HDGF	TIMM9	SRM	MCM8	ZC3H15	MIF	ICAM1	LAP3	AEN	CD70	PHGDH	EEF1AKNMT	RAB5IF	PARL	DANCR	RSL1D1	SLPI	DNAH11	GRWD1	SLC19A1	HK2	ZNF239	RRP1B	FIGLA	RCL1	EEF1D	TSEN2	NDUFAF4	MPHOSPH10	SEPHS2	MTAP	SF3A2	PRELID3B	PARN	WDR74	SLC35B2	FAH	EXO1	SUPV3L1	WDR36	DYM
GSE37532_TREG_VS_TCONV_CD4_TCELL_FROM_LN_DN	http://www.gsea-msigdb.org/gsea/msigdb/cards/GSE37532_TREG_VS_TCONV_CD4_TCELL_FROM_LN_DN	CLN3	NAB1	ALKBH7	CYB5R3	PAG1	SRI	INSIG1	QTRT2	RHOF	TAF4B	HTRA2	NOLC1	PCNX3	ABCC4	ZNF579	NLRC5	BID	RP2	ATP6V0E1	CASP1	ZMIZ2	METTL23	TRMT61A	CYTH4	UBXN2A	BIRC2	AEBP2	RAB30	DERL3	C8orf76	FFAR2	PSMB10	FOXJ2	NDUFA7	KAT2A	STAP1	ERP44	PIGY	TBC1D14	KCTD1	PLBD1	NFKBIZ	SURF2	TVP23B	SLC10A3	POLR1A	GSTT2	ATP5MC1
GSE37532_TREG_VS_TCONV_PPARG_KO_CD4_TCELL_FROM_LN_UP	http://www.gsea-msigdb.org/gsea/msigdb/cards/GSE37532_TREG_VS_TCONV_PPARG_KO_CD4_TCELL_FROM_LN_UP	RNF125	NSMCE4A	ZNF821	GOPC	VIRMA	TRIM37	CUL2	NFYB	PRPS2	ZNF518B	CMAS	VPS45	TMEM131L	C2CD5	CDC7	H2AZ1	LATS1	OGA	DCUN1D4	SLC25A33	SORD	FIG4	GRK2	NGLY1	KIFC1	SMARCC1	PLEKHA2	FNTA	AP1AR	CDK1	MAN2C1	NDC80	COQ2	MAN2A1	PNP	RTCB	FRMD4B	SPATA24	LRWD1	PIF1	SGO1	HMGCL	CCP110	EXOC2	MSL3	UBE2H	CHFR	KIAA1191
GSE37532_TREG_VS_TCONV_PPARG_KO_CD4_TCELL_FROM_LN_DN	http://www.gsea-msigdb.org/gsea/msigdb/cards/GSE37532_TREG_VS_TCONV_PPARG_KO_CD4_TCELL_FROM_LN_DN	HIVEP3	TMEM123	PRDX4	TIMM13	RAB3GAP2	TM2D3	RRP12	RRS1	DCUN1D5	EIF5	WSB1	EIF4G3	JAM2	DNAAF5	SNORD104	NAT10	CHST10	EIF3J	ETF1	SNU13	TAP1	METTL1	SLC35F2	RHOG	RCL1	WDR74	EFCAB14	NEDD9	RPS6KA1	POLR1C	IKBKB	MRRF	KPNA6	ADAT2	DDX21	CCDC86	NDUFAF4	POLB	XPO4	MIOS	TMEM138	NR4A1	PAK1IP1	TYW1	MIR155HG	SCAMP3	NFKB1	PES1
GSE37532_WT_VS_PPARG_KO_VISCERAL_ADIPOSE_TISSUE_TREG_UP	http://www.gsea-msigdb.org/gsea/msigdb/cards/GSE37532_WT_VS_PPARG_KO_VISCERAL_ADIPOSE_TISSUE_TREG_UP	OIP5	DIAPH3	HP1BP3	SPIN4	CENPJ	POLH	HMGB3P1	LSM3	STMN1	TUG1	SAE1	PHF3	RPS27L	TCL6	TPD52	RRM1	E2F2	ZCCHC10	ANAPC11	MPC2	KIF2C	TDRD7	HMGN2	CLIC4	TYMS	NAP1L4	CDC27	CFAP251	WDR19	ARHGAP11A	FAM111B	ATP6V1G3	PRDM10	CDC7	HMGB3	PSIP1	PTP4A2	SKA1	GPSM2	ACKR4	ATP23	AC010186.2	MFHAS1	FANCI	TERF2	STIL	PHKB	DGKZ
GSE37532_WT_VS_PPARG_KO_VISCERAL_ADIPOSE_TISSUE_TREG_DN	http://www.gsea-msigdb.org/gsea/msigdb/cards/GSE37532_WT_VS_PPARG_KO_VISCERAL_ADIPOSE_TISSUE_TREG_DN	TNNT2	ZBTB8A	TMEM39A	THAP12	MYLK	BASP1	TSTD2	PAFAH1B2	CPNE3	HSDL2	GPR137B	SSR3	GNS	LITAF	CLDND1	SOCS3	SERPINB9	IK	EP400	ZDHHC14	PMEPA1	ABCA1	DNAJB2	TUBB2A	SDC2	CSTF2	CLU	FSCN1	DNAJC3	CDH1	ELOVL6	RNF187	GADD45A	NSMCE3	INSL6	RSPRY1	STBD1	SNX12	HTRA1	ANXA7	ELL2	B3GNT5	EMC3	CCNG2	SLC9A3R2	EPSTI1	GSR	CTNNBL1
GSE36527_CD62L_HIGH_VS_CD62L_LOW_TREG_CD69_NEG_KLRG1_NEG_DN	http://www.gsea-msigdb.org/gsea/msigdb/cards/GSE36527_CD62L_HIGH_VS_CD62L_LOW_TREG_CD69_NEG_KLRG1_NEG_DN	PSMC5	ENPP2	TRIAP1	RGS5	SPAG1	OSGIN1	SUPT4H1	ING4	DNAAF4	CXCL17	RRAS	COL17A1	CBX2	DRG2	MRPL57	TTYH2	UNC13A	MGLL	NPAS1	DLG2	KRT23	NFIB	CYP7B1	FAM110A	EPB41L5	DDIT3	CCDC115	CKAP2	MNT	KLHL21	PIP5K1C	SNTB1	C6	CRAMP1	PLAT	TBXA2R	LSM14A	QTRT1	PPIF	TTC23	FAM184B	PTPRG	ESRRG	STRA6	SDC4	STAP2	PHLDA2	CEP112
GSE36527_CD62L_HIGH_VS_CD62L_LOW_TREG_CD69_NEG_KLRG1_NEG_UP	http://www.gsea-msigdb.org/gsea/msigdb/cards/GSE36527_CD62L_HIGH_VS_CD62L_LOW_TREG_CD69_NEG_KLRG1_NEG_UP	APAF1	ADSS1	GZMB	SREBF1	NKAP	FAM133B	SHISA5	FNBP4	ARL1	TTC39B	SPTBN1	NRIP2	CHCHD6	BIRC2	F13A1	CMTR1	ST6GALNAC4	PPP2R2A	KCNA3	FXR1	C5orf47	CLIP2	HSPA5	RNF114	PITX2	RFC5	GRK6	IST1	MAU2	CHMP4B	NIN	AFMID	LIG3	SUCLG2	YWHAZ	SSB	TNFRSF1B	STAG2	SLC41A1	EVI2B	RPL6	IFIT3	DKK2	IGSF9	ZNF280C	N4BP1	TREX1	CH25H
GSE36527_CD62L_HIGH_CD69_NEG_VS_CD62L_LOW_CD69_POS_TREG_KLRG1_NEG_UP	http://www.gsea-msigdb.org/gsea/msigdb/cards/GSE36527_CD62L_HIGH_CD69_NEG_VS_CD62L_LOW_CD69_POS_TREG_KLRG1_NEG_UP	C8G	TMEM98	VPS26C	SLC25A51	C3orf14	HMGA2	SGPL1	DNAJA3	TFG	METTL27	TMEM199	MFNG	KLF3	MMP14	RHPN2	CBFB	NOTCH4	ARL4D	DUSP10	PLCE1	OGA	SASH3	RAD1	TDRP	IPO8	POLG2	CENPQ	RBBP9	RPE	PLXDC2	OSR1	HOXD1	APPL2	PAPSS1	TMEM60	KCNA6	SIRT7	NEU1	FMOD	ZFP36L2	ENO3	ZYG11B	SLC20A1	OBP2B	RAMAC	CD27	RPS6KB2	TIPRL
GSE36527_CD62L_HIGH_CD69_NEG_VS_CD62L_LOW_CD69_POS_TREG_KLRG1_NEG_DN	http://www.gsea-msigdb.org/gsea/msigdb/cards/GSE36527_CD62L_HIGH_CD69_NEG_VS_CD62L_LOW_CD69_POS_TREG_KLRG1_NEG_DN	RNF114	IL36G	OLFM3	JUNB	NABP1	TLL2	GADD45G	BCL3	BATF	IL13	TNFRSF18	PARP9	PRDM1	TNFSF8	SOCS1	FAM102A	STAT1	LYSMD1	PADI4	SGTB	NRK	EIF5A	SOCS3	RNASE3	BCL2	CAPZB	PIM2	IFNG	MYD88	ELOVL6	GSDMA	PDHA2	NSMCE1	TRAPPC2L	CISH	LDHA	AFF2	C21orf91	METRNL	HIF1A	MPP7	RPS4X	RNF19B	BTG1	GPC6	CLDN10	ADA	CADPS
GSE36527_CD69_NEG_VS_POS_TREG_CD62L_LOS_KLRG1_NEG_DN	http://www.gsea-msigdb.org/gsea/msigdb/cards/GSE36527_CD69_NEG_VS_POS_TREG_CD62L_LOS_KLRG1_NEG_DN	TPRKB	OTULINL	PKP3	CORO1B	STX5	ATP6V0D1	ECSIT	COPG1	MLST8	PITHD1	WDR45B	PPM1G	CDKN2D	PITPNM1	SNRPA	DCAF15	JAK1	MAF1	TBCC	SESN1	RHEBL1	LLGL2	SPSB3	MAN2B1	UCK1	LFNG	AKNA	ID3	GNA11	YRDC	EIF3F	RANBP10	CTSW	TSNAX	SNX20	TNFAIP1	ING4	UBAP1	GNB2	IL16	DDX21	RAMP3	SRF	S1PR4	SLC20A1	NGRN	PDXK	POR
GSE36527_CD69_NEG_VS_POS_TREG_CD62L_LOS_KLRG1_NEG_UP	http://www.gsea-msigdb.org/gsea/msigdb/cards/GSE36527_CD69_NEG_VS_POS_TREG_CD62L_LOS_KLRG1_NEG_UP	C19orf12	IFI44	IFIH1	IRF9	RNF114	TTC39B	PLEKHF2	RAPGEF6	RAB29	CDC42SE2	ZBP1	STAT2	CXCL10	SHFL	ISG15	IRGM	GBP6	IFIT2	PSMB9	APOBEC1	LGALS3BP	MYD88	ELOVL6	GBP7	MX2	RNF19B	GZMB	FAM102A	TASOR2	PARP14	PSMB10	ETNK1	HELZ2	TMEM140	ZNFX1	FAM111A	TNFSF10	AIDA	CMTM6	OAS1	RSAD2	DHX58	NEFM	NOTCH1	RTP4	TRIM25	CD274	USP18
GSE34006_WT_VS_A2AR_KO_TREG_DN	http://www.gsea-msigdb.org/gsea/msigdb/cards/GSE34006_WT_VS_A2AR_KO_TREG_DN	OAS1	HLA-C	TMEM184B	LGALS9B	TAPBP	IRF9	AIDA	TAP1	GBP7	HLA-B	GBP2	TAPBPL	OASL	HLA-E	DEFB4A	FNBP4	PNPLA2	SLFN13	ZBP1	USP18	IFI27L2	MX1	CASP7	ZFP90	CD274	APOBEC3B	PLAAT1	RNF114	RSAD2	PIGA	PSMB9	IFIT3	PARP14	TRIM21	CCRL2	ULK2	NOC4L	SLC25A28	IRF7	LANCL1	IFIT2	ASB13	ISG15	IFIT1B	SYNE2	DIP2B	PML	IRF1
GSE34006_UNTREATED_VS_A2AR_AGONIST_TREATED_TREG_UP	http://www.gsea-msigdb.org/gsea/msigdb/cards/GSE34006_UNTREATED_VS_A2AR_AGONIST_TREATED_TREG_UP	AKR1A1	RNF146	GRSF1	NUCKS1	PTP4A2	KCTD9	PTGES3	SOX4	RMND5B	CFL1	UBE2K	TRAT1	MYB	ZADH2	CCPG1	ZRSR2	FAM107B	MYOD1	C6orf89	ALKBH5	UQCRFS1	SYCP3	CNBP	SS18L2	PRR14	CDKN1B	PGK1	CNPPD1	RNF19A	ZNF347	VTI1B	C1orf43	TPRG1L	ARPC5	DDC	SLC25A20	ATP6V1E1	ALAS1	NFYB	PSMD14	SMAP1	BATF	TMEM60	EMP1	SLC25A51	CFL2	ZNF24	SLC30A5
GSE34006_WT_VS_A2AR_KO_TREG_UP	http://www.gsea-msigdb.org/gsea/msigdb/cards/GSE34006_WT_VS_A2AR_KO_TREG_UP	TNIP2	PTP4A3	CYP24A1	CLEC14A	CUEDC1	UCK2	FASLG	KPNA1	MORC4	SH3BGRL2	HSP90AB1	LMO4	PGLYRP1	MTCH1	IFNG	IRF4	TUBA3C	RRAGA	WAS	METRNL	SOCS3	RBM14	FXR2	SFRP2	TPCN1	SLC26A3	WNK4	ITM2B	DNPH1	MAP4K1	IFT22	UBE2E2	LIPF	IER2	SMARCD2	DDAH2	ERG28	SLC7A1	BANP	DBN1	CDH23	TRDN	ARL4C	BPHL	IL10	PGP	ARID5A	GDPD3
GSE34006_A2AR_KO_VS_A2AR_AGONIST_TREATED_TREG_DN	http://www.gsea-msigdb.org/gsea/msigdb/cards/GSE34006_A2AR_KO_VS_A2AR_AGONIST_TREATED_TREG_DN	FBXO38	CFL2	TRIT1	SCN7A	ALKBH4	CPSF7	TLR4	CFL1	HLA-G	STX5	AAK1	PLEK2	CHAD	RNF135	IL16	MSRA	SSR1	CDKN1B	EVA1C	TMEM223	EIF2B2	CD2BP2	FAM104A	CDK5RAP1	IL11	CSNK1D	AVL9	PELI1	TNNT2	C2orf49	TEX2	ZADH2	NMNAT1	CRIM1	ANKFY1	SLFN13	USP9X	RPL13	OGA	POLG2	TDP2	SUPT16H	REPS1	GPATCH8	ZEB1	USP39	KBTBD2	SASS6
GSE34006_UNTREATED_VS_A2AR_AGONIST_TREATED_TREG_DN	http://www.gsea-msigdb.org/gsea/msigdb/cards/GSE34006_UNTREATED_VS_A2AR_AGONIST_TREATED_TREG_DN	NFIC	SLAMF7	CDKN2D	PURB	PELO	DENND1B	SOCS3	PA2G4	SBK1	GMIP	GSK3B	ABHD17A	PPM1G	PRDM1	CTCF	DDC	IFNG	ATP5F1A	BTG1	MED7	SFRP2	GNB2	PHF23	MYO1G	AKNA	DDIT4	RBM14	PGP	CALU	DCXR	PCBP2	HPCAL1	METRNL	ENTPD4	FES	OTULIN	NRM	EIF3F	VIM	PGK1	CCNI	ARPC2	PRKG1	MNT	COMMD4	IL1RL1	ATP1B1	LIPC
GSE34006_A2AR_KO_VS_A2AR_AGONIST_TREATED_TREG_UP	http://www.gsea-msigdb.org/gsea/msigdb/cards/GSE34006_A2AR_KO_VS_A2AR_AGONIST_TREATED_TREG_UP	IFI44	RBL1	IRF9	TDRP	PNPLA7	BST2	GBP7	LGALS3BP	AIDA	ISOC1	GBP4	RNF114	FNBP4	ISG20	KEAP1	RAPGEF6	PSMB10	SHFL	HLA-G	ZBP1	RSAD2	IFI27L2	WTAP	HLA-E	RBM43	CASP8	ISG15	ZNFX1	TAP1	IFIT2	RAB29	TNFSF10	TMEM140	MX1	RAB3IP	EIF2AK2	N4BP1	IFIH1	CD274	PARP12	LGALS9B	GBP2	OAS1	FAM111A	IRF7	ATG4B	CXCL10	GPSM2
GSE39864_WT_VS_GATA3_KO_TREG_DN	http://www.gsea-msigdb.org/gsea/msigdb/cards/GSE39864_WT_VS_GATA3_KO_TREG_DN	SBNO1	USE1	PPP1R21	RNASET2	CST3	CYB5A	STMP1	NAXE	ARHGAP45	MEPCE	SLC38A2	SLMAP	PON2	RCC2	CREG1	BPHL	ARRB1	BMP8B	NDUFB11	TRIM47	ANAPC5	ACLY	KPNB1	IGF1	GPSM3	ATP1B3	CUEDC1	CDK9	PMM1	MIF4GD	MRPS24	ADD1	HPGD	PLIN2	CSF1R	IPO11	COPRS	LAMTOR4	GNA12	GRSF1	MAN2B1	ACADM	ATP5F1E	TOR1B	FADS1	DHRS3	APOE	RASA3
GSE39864_WT_VS_GATA3_KO_TREG_UP	http://www.gsea-msigdb.org/gsea/msigdb/cards/GSE39864_WT_VS_GATA3_KO_TREG_UP	IRF1	TANK	NDEL1	IFT88	PSMB9	PROCR	SOCS1	SLC44A2	KRT17	CCL2	LTB4R	NOC4L	GBP2	IFIT2	NDRG1	C9orf72	KDR	NUP62	SFTPB	SLC12A7	GBP4	TSPAN13	IRGM	TPST1	CH25H	HSD11B2	IL18BP	TBC1D10A	TIMP1	MCOLN2	LGALS8	ADAM9	TEX2	GKAP1	CXCL10	FABP5	EFNA3	CDKN2D	MYD88	PIP5K1B	CAMK2B	ALDH1A1	IL13RA1	NAMPT	CNN3	PLCB1	STX12	TAP1
GSE40273_XBP1_KO_VS_WT_TREG_UP	http://www.gsea-msigdb.org/gsea/msigdb/cards/GSE40273_XBP1_KO_VS_WT_TREG_UP	TREML2	LPAR6	SUPT7L	DNAJA3	MYLPF	NUDT15	COP1	GABARAPL1	AIDA	COPS3	REEP5	STX8	GOLPH3L	ACOT2	TWSG1	GBE1	KLHL22	CTSV	ZBTB8A	FRMD6	WLS	ALDH16A1	IL10RA	ZRANB1	UGP2	ZBTB6	UBE2F	FH	SPAST	INTS12	RRM1	NSMCE2	CA2	CSRP2	TCN2	GRAP2	DAXX	LPP-AS2	RIPK3	SELL	PCTP	TMC6	RTL6	TBCB	MCM5	BLVRB	UBE2D2	BMF
GSE40273_XBP1_KO_VS_WT_TREG_DN	http://www.gsea-msigdb.org/gsea/msigdb/cards/GSE40273_XBP1_KO_VS_WT_TREG_DN	TBC1D5	DENND11	HERC2	KCNMB4	S1PR3	KCNK6	PACSIN1	BID	KCNN4	SEMA7A	FSCN1	SYNE1	NID1	TMEM131	CLIC4	ST8SIA6	STT3B	SLC25A19	CKAP4	AHNAK	SYT11	ATP8B2	CD80	AICDA	LIX1L	IL6R	FMNL3	BCL9L	HAVCR1	ZNF362	ZBTB20	SSPN	BASP1	ABCA3	SLPI	PAWR	ADM	BMPR1A	CD44	CBFA2T3	ARHGEF12	GIMAP4	RABGAP1L	NEIL1	SMG1	LMO7	ACKR2	FLNB
GSE40273_EOS_KO_VS_WT_TREG_UP	http://www.gsea-msigdb.org/gsea/msigdb/cards/GSE40273_EOS_KO_VS_WT_TREG_UP	TBC1D7	NODAL	SCFD2	NUS1	GSTO1	ACADVL	RILPL2	VCP	PEPD	SRPRA	TBC1D25	VKORC1L1	EVI2A	CSF2RB	SMPD1	C15orf39	PJA2	MANF	HS2ST1	TBL2	HSPA13	SLA	SLC35B1	SRP68	TUBB2A	NARS1	ABCB6	GFPT1	ERGIC3	MALAT1	TMEM214	B4GALT1	PRDX4	ST3GAL1	CDK5RAP3	SELPLG	SLC10A3	RWDD2A	UBAC2	GDAP2	MZB1	CAPG	ALG11	TLR2	NPC2	ZMYND11	ARSB	PNPO
GSE40273_EOS_KO_VS_WT_TREG_DN	http://www.gsea-msigdb.org/gsea/msigdb/cards/GSE40273_EOS_KO_VS_WT_TREG_DN	NCOA1	KIAA0930	ATE1	LYN	OXA1L	C2orf76	FH	FYCO1	ZBTB9	LMO7	HPF1	BLK	ITPRIP	PRKCB	RDH12	GKAP1	BBS4	HPSE	ANO3	ANKFY1	CECR2	B9D2	GMIP	USF2	NEURL2	TMEM63A	TAMM41	ACKR2	TMEM131	FGD6	NCF1	GRAMD4	POU4F1	TMEM131L	LRCH1	ITGA3	SIGIRR	BLVRB	MAP7	DMPK	PARP8	HSPA8	BORCS7	LY86	METTL14	SCAF4	TUBA1A	ZBTB43
GSE40273_GATA1_KO_VS_WT_TREG_UP	http://www.gsea-msigdb.org/gsea/msigdb/cards/GSE40273_GATA1_KO_VS_WT_TREG_UP	NOP9	UTP6	SMPD1	PPP6C	CLPTM1	GAS2L1	LINC01160	CEP76	HROB	CSDC2	EFNB3	OSTM1	DHRS1	NDUFS6	ATP2A2	MSRB1	SIVA1	MRPS14	PRKCSH	IMPA2	YIPF3	SLAMF7	KIAA1217	ERN1	CPTP	GINS2	DNAJA3	SLC16A6	LGALS1	CIP2A	CDV3	NUP43	PREB	FTSJ1	PRLR	PRAF2	CYP4F22	ELL2	OSTC	MED23	PGK1	MCM3	EIF1AX	TIMM23	SMDT1	TMEM184B	TBL2	UBAC2
GSE40273_GATA1_KO_VS_WT_TREG_DN	http://www.gsea-msigdb.org/gsea/msigdb/cards/GSE40273_GATA1_KO_VS_WT_TREG_DN	P2RX4	CREBRF	RUFY2	LNX2	MAP3K1	MAP3K8	FAM104A	CYTH1	DENND2D	KCNK13	PSEN2	KYNU	ZBTB18	CCDC93	NCOA3	MEF2C	CIITA	COLCA1	POLD1	KDM2B	NR2C1	SFXN4	RAB31	PACS1	NCF1	LPCAT1	PRRC2C	HDAC1	GPR183	IRF3	C5orf34	BACH2	ATE1	VASP	SETD6	DPP4	PLXNC1	DENND11	SYK	CYBC1	DENND4B	ADD3	MRM1	VOPP1	CRTC3	SNAPIN	TEP1	LPP
GSE40443_INDUCED_VS_TOTAL_TREG_UP	http://www.gsea-msigdb.org/gsea/msigdb/cards/GSE40443_INDUCED_VS_TOTAL_TREG_UP	NR4A3	PLXND1	BUB3	GPD2	GREB1	GTDC1	TMCC3	PIK3R3	SLC35A1	AS3MT	SLC25A17	MMP9	ARMCX1	SAMHD1	BASP1	LHFPL6	JARID2	TRIB1	ACOT7	TOX	HIVEP3	TM6SF1	SYTL2	MPHOSPH6	CHST2	MCU	PLIN2	MRTFB	FPGS	HLA-DMB	SLC27A1	PHC1	CAND2	ITGA8	RPL7L1	FMNL3	EGR2	ZNF32	BCR	ZNF799	BLOC1S5	SH2D1A	PTPRF	KDM5B	GATA3	UBE4B	GNAQ	EPHB6
GSE40443_INDUCED_VS_TOTAL_TREG_DN	http://www.gsea-msigdb.org/gsea/msigdb/cards/GSE40443_INDUCED_VS_TOTAL_TREG_DN	C16orf54	DPY19L1	IRGM	RNH1	TMIE	ST8SIA6	GPR19	DRC1	IFI44	THY1	TMCO4	SOX6	SH3BP5	ADGRE5	KBTBD11	HDAC4	NOD1	CKAP2L	TYMS	NECAB3	TMEM71	PRELID2	CACNA2D1	PSMB9	TNFRSF14	SYNGR2	PELI1	RCN1	GPRIN1	TPST2	FOXN2	RFC2	CD7	NCF4	ITGB7	CTSW	TRAF5	OAS1	MS4A15	SORL1	MSN	PCED1B	NCMAP	IFNGR1	IL2RB	CAPG	E2F2	PSME2
GSE40685_NAIVE_CD4_TCELL_VS_TREG_DN	http://www.gsea-msigdb.org/gsea/msigdb/cards/GSE40685_NAIVE_CD4_TCELL_VS_TREG_DN	TNIP1	NPY4R	C8orf48	TCTEX1D2	RAC3	IFT74	C12orf57	FAM171B	DLG3	NTPCR	AFP	DNAH8	ARHGAP25	KCTD6	TRPC4AP	GRHL1	XAF1	ESM1	KDM5B	SCNM1	ITPR2	FAM168A	MIGA1	WNK3	GGPS1	NXPE3	LRIG1	CYP4V2	DLX2	ZCCHC12	TESC	RNF146	RASSF2	ANKRD13B	SPOCK2	WDFY2	PARP9	CUL9	TRMT1L	PHF21A	MANBAL	ANKMY2	RCL1	HIVEP2	AP3M2	UBE3A	CRPPA	KIAA1549L
GSE40685_NAIVE_CD4_TCELL_VS_FOXP3_KO_TREG_PRECURSOR_UP	http://www.gsea-msigdb.org/gsea/msigdb/cards/GSE40685_NAIVE_CD4_TCELL_VS_FOXP3_KO_TREG_PRECURSOR_UP	PRKAR2A	LGALS1	VAX2	AKTIP	MECR	EXOSC9	DNAJC15	MYH4	G2E3	HMGB2	CHD7	KLRC1	GLIPR1	TMEM225	ASB1	H2BC13	SAA2	RMDN2	FBXO17	NCK2	SIKE1	ZNF654	TSHZ1	SLC39A14	NFXL1	GRM5	FAM20A	ARL5A	TJP2	ASGR1	CRY1	ADAM8	ACTR1A	HUS1	PRR5L	HSPA8	EIF2AK3	ANXA6	TST	MYO1F	TMPO	CCND2	ATP1A2	FCGRT	PRKD3	ANXA1	BRCA2	MASTL
GSE40685_NAIVE_CD4_TCELL_VS_TREG_UP	http://www.gsea-msigdb.org/gsea/msigdb/cards/GSE40685_NAIVE_CD4_TCELL_VS_TREG_UP	FRMD6	MMD	IMPDH2	FAM171A2	MAP3K4	SNORD60	SLAMF1	CCNYL3	SH2B1	TACC3	TTC9	LCA5	RPL23A	PGBD1	UBE3D	CSF2RA	LGR4	MMACHC	BLOC1S6	HDAC9	FBL	PITRM1	ARHGEF1	RMND5A	AMACR	MAGED2	F13B	RPL13AP5	CCNF	RNF216	EEFSEC	TNFAIP8L2	PPM1F	PRDM5	OTULIN	ZNF551	THEM4	MIR516B2	SCAI	C3orf33	TSHZ1	FAF1	ARAF	STXBP5	GPX4	ATP13A5	PLCB2	THAP12
GSE40685_TREG_VS_FOXP3_KO_TREG_PRECURSOR_UP	http://www.gsea-msigdb.org/gsea/msigdb/cards/GSE40685_TREG_VS_FOXP3_KO_TREG_PRECURSOR_UP	PARP12	GIMAP2	GUCY1B1	TRAFD1	PARP9	OASL	RTP4	CALHM6	IRF1-AS1	SYP	PPP2R2A	B2M	GBP5	FAM205BP	ANKRD22	SP110	DDX60	ZNFX1	IFI6	ESR1	ASCL2	ACSS1	UBE2L6	SELENOK	FLT3LG	EPSTI1	GIMAP4	CARD17	SECTM1	MEFV	AARS1	TBX20	STAT3	SOCS1	LY6E	CDK12	RIMKLA	PSME1	IFIT2	THEMIS2	IRF9	IFIT3	MIR194-2	BTN3A2	STAT2	MOV10	IFI44L	SIK1
GSE40685_TREG_VS_FOXP3_KO_TREG_PRECURSOR_DN	http://www.gsea-msigdb.org/gsea/msigdb/cards/GSE40685_TREG_VS_FOXP3_KO_TREG_PRECURSOR_DN	SECTM1	TNFSF10	JAK2	GSTK1	CUL1	ZCCHC14	APOL6	BTN2A3P	SLFN11	HLA-DQB1	ANKRD29	POLR2B	WDR48	PLA2G4A	LAP3	IFIT1	CISH	DCAF7	IFITM2	C1S	ALDH1A1	BATF	IFI44L	CRLF3	IL7	DAPP1	PARP14	IFITM3	APOL4	SOCS3	CD209	SIGLEC1	IGFBP4	LRRK2	JAK3	CNIH4	NAMPT	SSPN	CD38	DPYD	SETDB2	HLA-DMB	FCGR2A	HELB	LGALS3BP	STAT2	GBP5	C1QB
GSE40685_NAIVE_CD4_TCELL_VS_FOXP3_KO_TREG_PRECURSOR_DN	http://www.gsea-msigdb.org/gsea/msigdb/cards/GSE40685_NAIVE_CD4_TCELL_VS_FOXP3_KO_TREG_PRECURSOR_DN	ZCCHC18	FGF18	DNAJC12	FLNB	CRYBB2P1	LINC02210	ITGB1	RAB33A	CXCR5	ZNF774	RASAL1	MELTF	PC	WDR27	STARD9	HDAC9	INTS5	SLC16A10	SQLE	TNFRSF9	SOHLH2	ELOVL5	ACTG2	FBXW9	VLDLR	SLC25A17	KRT10	NOL4L-DT	INTU	MYF6	GREM2	MCEE	MAP1A	SIGLEC15	MIR138-2	DDR2	NLRP9	PLSCR3	C12orf54	WDR63	RAB11FIP1	APCDD1	FSTL5	PODXL	FARP1	UCN2	PDZD4	LGALS1
GSE40493_BCL6_KO_VS_WT_TREG_UP	http://www.gsea-msigdb.org/gsea/msigdb/cards/GSE40493_BCL6_KO_VS_WT_TREG_UP	PTK2B	PJA2	PSMD4	URGCP	DLD	CEP170	FOXO6	ANXA9	ZWINT	CDK8	UCHL5	SETDB1	TPRKB	NLRP3	UROD	PHLPP1	CCDC9	ARHGEF7	GNPDA2	ERGIC3	RREB1	ATXN3	ZFC3H1	DYNC1H1	RSPRY1	PSD3	OPA1	CTPS2	ARAP1	SAMD4B	CECR2	FBXO11	DNAJC11	PRKAB1	NACC1	CGNL1	TRRAP	AQR	GOLGA3	AGA	USP45	ERI1	GUF1	NUDT2	PSMD7	PKN2	CCT7	RPAP3
GSE40493_BCL6_KO_VS_WT_TREG_DN	http://www.gsea-msigdb.org/gsea/msigdb/cards/GSE40493_BCL6_KO_VS_WT_TREG_DN	SLC29A2	SIGLEC15	LRATD1	FOXA1	TTC16	PAK5	KPNA7	SELP	TSHB	ALG8	LELP1	HDHD5	BDKRB1	DSCAML1	LYPD5	MIR210	COX4I1	NOG	SYT8	ITGB6	ARC	WFDC9	C2CD4B	TUBB4A	LHX2	GABRQ	IGFL3	NCCRP1	CYP27B1	MSMB	MYLK3	CES5A	PREX2	GPR27	SYT13	OR1D2	MIR708	DSG2	ABCG8	TEKT3	SLC45A2	RFX4	CHRNE	GRIK1	SAMD5	SMIM31	SFXN2	LPAR2
GSE35543_IN_VIVO_NTREG_VS_IN_VITRO_ITREG_DN	http://www.gsea-msigdb.org/gsea/msigdb/cards/GSE35543_IN_VIVO_NTREG_VS_IN_VITRO_ITREG_DN	TANK	DPF1	FICD	CDCA7L	ALDH6A1	LYRM4-AS1	THEMIS2	AC106820.2	CCDC148-AS1	OR7E24	GPR31	CDC20B	BTNL9	CHL1-AS2	GSN-AS1	ATG9A	TNFAIP8L1	NACAD	KYAT3	RABGAP1L	NBPF10	RO60	FADS3	KLF1	HOXD4	DENND2D	PRORSD1P	C2orf80	C9orf152	PDE4B	LEF1	ARHGAP29	CYLD	TMX4	ANKRD10	TP53INP1	MEF2A	C11orf94	CCL25	FAS	HP1BP3	EMC10	RNFT2	TAAR8	TGM5	TMEM123	RNF212B	C4orf19
GSE35543_IN_VIVO_NTREG_VS_CONVERTED_EX_ITREG_UP	http://www.gsea-msigdb.org/gsea/msigdb/cards/GSE35543_IN_VIVO_NTREG_VS_CONVERTED_EX_ITREG_UP	NLE1	CCDC107	GOT1L1	TMEM208	SEC61B	GALP	RAB27B	PPIAL4A	SND1-IT1	SLIRP	LAMC2	GTF3C2	RENBP	JOSD2	KLLN	CRIM1-DT	ROPN1B	QRFPR	TTC27	MPDZ	PNPLA4	MARVELD3	HOXA10	LHX6	LONP1	METTL16	EOLA1	UQCRFS1	MRPL47	PDRG1	PGAM5	LAMB2	CCNQ	KCNK3	ARFGAP1	NEIL2	ZNF326	TOMM5	TXNDC17	DBI	OPA1	LRRC14	ANKRD35	ACTG1P17	CHRNG	MRPS24	SARM1	TIMM13
GSE35543_IN_VIVO_NTREG_VS_IN_VITRO_ITREG_UP	http://www.gsea-msigdb.org/gsea/msigdb/cards/GSE35543_IN_VIVO_NTREG_VS_IN_VITRO_ITREG_UP	CAPN3	LIM2	ESRP1	ITPRID2	FGF5	FIGLA	SORCS2	WDR86	PCNX2	NPVF	PCDH10	EGR2	LCA5L	MYT1L	FOXH1	DACH1	SMIM31	ATF5	MROH9	ZSWIM4	PEMT	CD160	TMEM207	LYNX1	CD300A	WSB2	TCF21	BBS7	TRAM1	TERF2IP	CCT3	EMC4	IL36B	PAX6	TM4SF5	SERTAD4	ADIPOQ	CYP4F22	GGT6	KCNA5	PLCXD3	COL19A1	ACSM1	SLC10A1	IMMP2L	IQSEC2	SMARCA1	GATA4
GSE35543_IN_VIVO_NTREG_VS_CONVERTED_EX_ITREG_DN	http://www.gsea-msigdb.org/gsea/msigdb/cards/GSE35543_IN_VIVO_NTREG_VS_CONVERTED_EX_ITREG_DN	ACTL7A	SCNN1G	SPRY3	TET1	LIPC	AGRP	BEST1	TCHHL1	DDB2	SCTR	MBOAT4	ZBTB49	BNIPL	KCNV2	STAU2	PNLDC1	TSPAN17	NSG1	RAD54B	SLCO2A1	DNAAF4	MORC4	RAB30	CLDN6	DHX37	NGF	PRR27	STMN3	CD276	PRR5L	CRYGN	SIPA1L2	NANOS1	MORC3	CCN6	LZTS3	ADAMTS5	ZDBF2	DDAH1	ARHGAP8	WDR53	GHRL	C16orf90	NPHS1	SDC1	SPOCK3	B3GAT2	MYOM3
GSE35543_IN_VITRO_ITREG_VS_CONVERTED_EX_ITREG_DN	http://www.gsea-msigdb.org/gsea/msigdb/cards/GSE35543_IN_VITRO_ITREG_VS_CONVERTED_EX_ITREG_DN	COPS6	ISYNA1	IKZF3	SMPDL3B	FGF2	PENK	NSMF	TXNDC5	ARID5B	CNIH2	DSG1	RBPJ	MTSS1	CABP4	DCAF11	TIMM8B	NAA10	CCL24	GNB5	BMP6	SLC48A1	MCOLN1	BORCS6	GPD1	GSTT1	ACY3	EGR2	MC5R	CRTAM	TSPAN15	GAST	SUCLG1	KRT31	SLC39A4	GRSF1	HOPX	PPP3R1	FAM171A2	SZRD1	SSPN	ARL3	TSPAN5	HBG2	BIN3	CAPN8	CHIT1	HOXD8	CDK3
GSE35543_IN_VITRO_ITREG_VS_CONVERTED_EX_ITREG_UP	http://www.gsea-msigdb.org/gsea/msigdb/cards/GSE35543_IN_VITRO_ITREG_VS_CONVERTED_EX_ITREG_UP	CKS1B	NUBP1	TAF1B	TOPBP1	HPF1	SLC14A1	IQGAP3	PPIH	GAS2L3	CDCA3	RBM3	SKA3	CAPS2	PHF19	STIL	MCM7	CCDC12	NSMCE1	SNCG	BBOF1	CENPP	HDAC6	SELENOH	RNASEH2B	TAMM41	POLA1	UBE2C	RRAD	BIRC5	POC1A	NRM	CCNB2	GRK6	GLE1	ST18	KIF23	ZBTB8B	PSMC3	MASTL	STMN1	ANAPC15	GPN1	CRIP1	CNP	RFC5	RNF26	PRR11	DBNDD2
GSE40655_FOXO1_KO_VS_WT_NTREG_UP	http://www.gsea-msigdb.org/gsea/msigdb/cards/GSE40655_FOXO1_KO_VS_WT_NTREG_UP	MBP	GAB3	ARID2	ATP2B4	CRACDL	SLC12A5	CPSF1	BOD1L1	FTH1	G3BP2	SMPD1	COQ2	TMEM64	BCL11B	SGSH	NCOA6	TNK2	HGH1	USP48	MTFR1L	VEZF1	TRIM39	GABRA2	LAIR1	MS4A7	PWP2	ZNF770	CCDC107	SGK1	TBX6	TCIRG1	SERPINB1	BIK	AR	UBL3	C1orf189	MAST3	SEC24C	KMT2C	CHD3	KIAA1109	HEATR1	HUWE1	MTCP1	PTPN18	EXOSC1	GAPVD1	CLN3
GSE40655_FOXO1_KO_VS_WT_NTREG_DN	http://www.gsea-msigdb.org/gsea/msigdb/cards/GSE40655_FOXO1_KO_VS_WT_NTREG_DN	IFT43	GALC	FAM229B	ANAPC15	CFAP20	TIMM17B	NINJ2	AP2S1	GLB1	PPFIBP1	C11orf1	ITIH5	VCL	ACTL7A	DCAF4	EEF1G	NDUFS2	LARGE2	CCDC189	NACAD	CCT5	LIG1	PRCP	CCT4	ROPN1L	STIL	EIF2S3	BLOC1S2	CYSTM1	FARS2	TUBB6	TFF1	CCL5	CFD	SCN4B	RNH1	WDR19	FAM234A	PRIM2	KIAA1958	TMEM14A	AGPAT4	NMRAL1	FBXW9	ACTC1	DGCR6	PHLDA3	CRELD1
GSE42021_TREG_PLN_VS_TREG_PRECURSORS_THYMUS_UP	http://www.gsea-msigdb.org/gsea/msigdb/cards/GSE42021_TREG_PLN_VS_TREG_PRECURSORS_THYMUS_UP	RHOBTB1	CPQ	PI4KB	SGCA	PRKACG	NACC2	EPOR	SLC22A7	SRSF8	CCS	ODC1	ZNRF4	INPP5A	SNX13	OXTR	ZNF365	NKRF	FLAD1	TPX2	CERK	TRPM3	RSBN1	PLPP1	TCF21	DPYS	TOMM70	TRAK2	PALLD	TROAP	LSG1	HEY2	FAM171A1	FOXO3	LIG4	C11orf68	MECOM	DCLRE1A	APLNR	TNKS	MXD3	NBEA	GRK6	ANXA2P1	AOX1	AGAP1	PCDHA9	HIGD1B	YARS2
GSE42021_TREG_PLN_VS_TREG_PRECURSORS_THYMUS_DN	http://www.gsea-msigdb.org/gsea/msigdb/cards/GSE42021_TREG_PLN_VS_TREG_PRECURSORS_THYMUS_DN	IFIT2	MX2	TAP2	IRF7	LAP3	OAS1	PARP12	HLA-E	MX1	CALCOCO2	HLA-B	SP110	TDRD7	PRKD2	MYD88	THEMIS2	IRF1	USP18	STAT1	TAP1	TRANK1	CASP7	DDX60	GBP1	OASL	SAMD9	TMEM140	APOL2	HLA-C	PSMB8	IFI35	IFIT1	OAS3	IFIT5	SHFL	PLSCR1	IFI44	IFI16	IRF9	TRIM21	ADAR	TRIM22	RBCK1	TRIM38	ISG20	TRIM14	ISG15	BST2
GSE42021_TCONV_PLN_VS_TREG_PRECURSORS_THYMUS_UP	http://www.gsea-msigdb.org/gsea/msigdb/cards/GSE42021_TCONV_PLN_VS_TREG_PRECURSORS_THYMUS_UP	MRC1	TBL1X	PALLD	FBXW11	MYL12A	PFKFB3	RBM15	EXOSC7	SOX9	EXTL1	ODC1	GET1	EPAS1	C2CD2	ZNF133	ZCCHC14	RHOBTB1	JAG2	NACC2	ANKRD28	AMIGO2	SLC7A11	IQSEC1	SDC4	CERK	APPL2	PPP1R3C	FAM171A1	SRSF8	CELP	MEGF9	DLC1	AGAP1	PAGE1	PLEKHG3	PLAU	FLAD1	TRAK2	NUAK1	SLC20A1	MYBL1	MFAP3	ING4	SERTAD2	TGFA	PHF20	GCKR	KIAA0232
GSE42021_TREG_VS_TCONV_PLN_UP	http://www.gsea-msigdb.org/gsea/msigdb/cards/GSE42021_TREG_VS_TCONV_PLN_UP	MSRB1	HLA-A	MYD88	PRKD2	RNF19B	HLA-J	TRIM38	MAFF	TOP1	CALCOCO2	PSMB10	SP110	IFI30	SAMD9	MX2	CXCL11	USP18	IGFLR1	LAP3	MX1	IL12A	PLSCR4	RNF114	PANX1	LARS2	CCL2	OAS1	IFIT2	IRF7	PARP12	IL10RB	HLA-E	CD47	TMEM140	OAS3	IFI35	IFI16	CTSL	STAT1	CXCL5	BATF3	APOL2	CREM	CASP7	SOCS1	NOD1	JADE2	BMPR2
GSE42021_TREG_VS_TCONV_PLN_DN	http://www.gsea-msigdb.org/gsea/msigdb/cards/GSE42021_TREG_VS_TCONV_PLN_DN	GMFB	AP1M2	SMAGP	NACC2	PALLD	SCARA3	MOCS2	CTDSPL	GALNT10	NRCAM	CERK	ZNF185	PLPP2	UNKL	UCP2	CD99	CEP83	PRMT8	ABCD3	AP1S2	VLDLR	SNF8	CAP2	ABLIM1	MARCKS	TUBA1A	ANTKMT	RAB40B	TMCO3	MED20	AQP3	MYO5C	ADAM11	MAEA	TRAK2	MYH10	HEBP2	ITGB5	HMCES	PLAC8	TBC1D2B	FAM171A1	HSPA12A	CRELD1	JAK1	APMAP	FAM172A	MMP24
GSE42021_TREG_PLN_VS_CD24INT_TREG_THYMUS_DN	http://www.gsea-msigdb.org/gsea/msigdb/cards/GSE42021_TREG_PLN_VS_CD24INT_TREG_THYMUS_DN	ZFP36	OAS1	ERAP1	B2M	PLSCR1	IL32	SP110	DRAM1	MYD88	TGM2	MCL1	TRIM31	ATP10D	SQOR	IFIT5	OAS3	HLA-A	PSME1	ISG20	IFIT3	CD38	PSME2	APOL6	HLA-C	IRF1	DDX60	USO1	IFI30	UBE2Z	IFI27	TRANK1	MAX	PLAAT4	IGFLR1	HLA-B	PSMB10	HLA-F	PSMA4	HLA-G	ISG15	IFIH1	GSTK1	IFI35	ADAR	GBP1	OASL	TRIM21	UBE2L6
GSE42021_TREG_PLN_VS_CD24LO_TREG_THYMUS_UP	http://www.gsea-msigdb.org/gsea/msigdb/cards/GSE42021_TREG_PLN_VS_CD24LO_TREG_THYMUS_UP	ZBTB14	RNF125	VTI1B	EGR2	NACC2	CERK	NT5DC2	SLC35C1	CD8B	EIF4B	AP1M2	PLXNA2	RXRB	ACO1	IARS2	JRKL	PWAR5	ADAMTS6	AMZ2	CYP4A11	INPP5E	ZNF230	DIDO1	RAB5B	TMX4	ECHDC3	IMPDH1	KIAA0586	AP4E1	EGOT	HK1	RAB33A	HLTF	DAO	DUOX2	CNR2	GUCY1B2	ATG5	SPATA1	PRKAR2A	PEAK1	TRAK2	MCUR1	CMC4	GMFB	AFDN	NELFCD	ANKRD26
GSE42021_TREG_PLN_VS_CD24LO_TREG_THYMUS_DN	http://www.gsea-msigdb.org/gsea/msigdb/cards/GSE42021_TREG_PLN_VS_CD24LO_TREG_THYMUS_DN	PHF11	SHFL	TRIM21	IFI44L	MYD88	UBE2L6	IRF7	HLA-A	CMTR1	HERC5	SP110	MX1	SLC9A8	ADAR	OAS3	TRIM14	PLSCR1	B2M	HLA-B	PARP12	LAP3	HERC6	STAT1	IFITM1	OASL	HLA-F	IFI16	IFIH1	PSMB9	TAP1	HLA-C	OAS1	ISG20	TRANK1	IFI35	IFIT3	IFI44	MX2	ISG15	IFI27	SP100	BST2	DDX58	PSME2	LY6E	OAS2	IFI6	IRF9
GSE42021_CD24HI_VS_CD24INT_TREG_THYMUS_UP	http://www.gsea-msigdb.org/gsea/msigdb/cards/GSE42021_CD24HI_VS_CD24INT_TREG_THYMUS_UP	AOX1	AP1S2	TMF1	MAPK1IP1L	PITPNA	MXRA7	MAGEA8	ALCAM	EMC9	SEMA4F	RAB13	AP1M2	AHNAK	SNF8	DARS2	AMZ2	ITGAE	PRSS23	GYS2	MYH10	EIF4B	CERK	NDRG3	GMPPB	CENPS	AKR7A2	SCARA3	FZD2	GNG12	ADD2	HTRA1	AVEN	HDHD5	ARPP19	IMPDH2	DLEU1	TRAK2	CTDSPL	ANKRD28	RASSF2	TBL1X	JAG2	UCP2	GAS2L1	IPO9	FBXW2	MCUR1	RBM8A
GSE42021_CD24HI_VS_CD24INT_TREG_THYMUS_DN	http://www.gsea-msigdb.org/gsea/msigdb/cards/GSE42021_CD24HI_VS_CD24INT_TREG_THYMUS_DN	TRIM31	GSTK1	USO1	PSME2	SP100	IFIT5	IL32	HLA-A	RBMS1	PSMA4	CFH	PLAUR	TRANK1	OAS3	IFI16	OAS1	MX2	SHFL	CFB	OASL	PRKD2	TRIM25	TRIM14	HLA-G	TGM2	TCIRG1	MX1	HLA-C	RBM7	PLAAT4	SLC25A28	ERAP1	PSMB10	MCL1	TRIM5	IFI44L	GUK1	MAX	C5orf15	IRF7	IRF1	LY6E	PARP12	SLC25A22	PLSCR1	DOP1A	SQOR	ISG20
GSE42021_CD24HI_VS_CD24LOW_TREG_THYMUS_UP	http://www.gsea-msigdb.org/gsea/msigdb/cards/GSE42021_CD24HI_VS_CD24LOW_TREG_THYMUS_UP	C6orf120	NCAPH	BAG5	P3H4	HNRNPA0	DDX27	DESI2	IQSEC1	DDX42	SLC4A1AP	NGLY1	ARHGAP24	IKZF3	EPB41	ENTR1	NUP50	SLC7A11	HNF1B	PTGIR	APPL2	CD302	UBR7	OPRL1	PRICKLE3	MRC1	ISG20L2	C1QB	SLC5A12	PYY	RMND1	STARD3	FAM171A1	ACACA	TUT1	AMBRA1	FOXC2	ERMAP	C12orf29	ANKMY2	UMPS	RAD50	RALGDS	ATP7B	KCNC4	UTP14A	ARL6IP5	RNF139	GET1
GSE42021_CD24HI_VS_CD24LOW_TREG_THYMUS_DN	http://www.gsea-msigdb.org/gsea/msigdb/cards/GSE42021_CD24HI_VS_CD24LOW_TREG_THYMUS_DN	LAP3	EXT1	TDRD7	HERC5	MYD88	MX1	OAS2	SOCS1	IFI6	PARP12	SAMD9	TRIM22	PLSCR1	OAS3	IFIH1	TNFSF10	IFI44	IFIT3	PML	ISG20	DDX60	DDX58	SP110	IFIT1	RNF114	IFIT2	IRF7	OAS1	AUTS2	OASL	PRKD2	CEACAM1	ATF3	USP18	CMTR1	MX2	ISG15	SERPINA4	LMO2	TRIM14	TRIM5	TENT5A	KLK6	TRIM38	SPATS2L	RSAD2	BMPR2	CFB
GSE42021_CD24INT_VS_CD24LOW_TREG_THYMUS_UP	http://www.gsea-msigdb.org/gsea/msigdb/cards/GSE42021_CD24INT_VS_CD24LOW_TREG_THYMUS_UP	LIMS1	LRCH4	CCDC22	GPN1	ARL6IP4	RPL18	OR7E156P	NAA80	RRAS2	PRKAR2A	SNTG1	C1orf21	TDRD3	CBX5	ITGAE	OCM2	TMCO3	ACO1	SULT1C2	GNPAT	APBA1	IL37	VPS16	RFX1	IMPDH2	TMPRSS4	ONECUT1	TMEM40	ERLIN1	CALB2	ACTR2	LMO1	MLF1	LINC00667	RGL1	MAGI2	PTGDR	COPZ1	SMUG1	CCNC	PLAAT1	PLS3	ASCL2	ITIH3	PKD2L2	REXO5	DCAF1	PRRC1
GSE42021_CD24INT_VS_CD24LOW_TREG_THYMUS_DN	http://www.gsea-msigdb.org/gsea/msigdb/cards/GSE42021_CD24INT_VS_CD24LOW_TREG_THYMUS_DN	PPL	OAS3	IRF7	XAF1	OAS2	DOP1A	MX1	LY6E	MX2	PDGFRL	CCL5	OAS1	LAMP3	TRIM22	IFI27	DDX58	PLSCR1	PARP12	SP110	IFIT3	OASL	ISG15	IFIT1	IFI44	TENT5A	HERC5	TRIM5	IFI6	SERPING1	IFITM1	TDRD7	IFIH1	HERC6	NREP	USP18	CHD4	FAM13A	CFLAR	RABAC1	TNFSF10	PYY	DNAJB4	IL22RA1	IFI44L	EXT1	IFIT5	SAMD9	CMTR1
GSE42021_CD24INT_TREG_VS_CD24INT_TCONV_THYMUS_DN	http://www.gsea-msigdb.org/gsea/msigdb/cards/GSE42021_CD24INT_TREG_VS_CD24INT_TCONV_THYMUS_DN	PKIB	IRF7	SLC25A15	SFN	CDC37	S100A4	ADA	CLEC16A	SRY	GNAT2	ASAH1	SLC1A1	HLA-G	VPS16	PER3	SSR1	POLB	BHMT	IGLC7	C1orf174	MRPS36	ADGRL1	BAAT	NRGN	PNMT	GTPBP2	FGF5	CASQ1	PRAP1	PIGF	GBA	MYCN	ERG28	RARRES2	COL4A4	COL6A1	PEG10	GHRH	RPA1	TM4SF5	SRPK3	FERMT3	KIAA1217	BNIP2	ASL	PLD4	UBE2F	INTS14
GSE42021_CD24LO_TREG_VS_CD24LO_TCONV_THYMUS_UP	http://www.gsea-msigdb.org/gsea/msigdb/cards/GSE42021_CD24LO_TREG_VS_CD24LO_TCONV_THYMUS_UP	KLHL7	CYB5A	TARDBP	AGAP3	AMFR	UBXN1	SNRK	NTSR2	TRPC5	TAB2	AGXT	RAB10	CLASRP	ACY1	ADGRB1	TNFAIP8	GLO1	CFAP20	NAB2	ARF6	ZNRD1	S100A11	PLAGL1	CCL4	HCN1	TCEAL9	RHOT1	SPARCL1	MIPOL1	PPP1CC	CCDC58	CPEB1	TOLLIP	B3GALT1	HLA-DRB1	PDAP1	FAM8A1	DICER1	LYL1	HOMER3	DBT	FAM3C	ITFG1	SART3	SKI	KCTD20	BMP8B	CLDN11
GSE42021_CD24LO_TREG_VS_CD24LO_TCONV_THYMUS_DN	http://www.gsea-msigdb.org/gsea/msigdb/cards/GSE42021_CD24LO_TREG_VS_CD24LO_TCONV_THYMUS_DN	C1QB	AMBP	PSMB6	DUS1L	PREPL	MRPS12	ANAPC11	HSF1	PPP1R21	PSMD3	RCAN3	CTSE	RAB8A	DFFA	MRAS	RBM42	RBCK1	PRKCSH	PRPF31	DDX39B	RPL19	CAPNS1	NBR1	SRP9	TTC14	CTSA	JMJD8	PNKP	IL18	GRN	BAK1	NUBP1	ARHGDIA	SLC4A8	RGL2	ENO3	PPFIA4	PNPLA2	GTF2H4	DYNLL1	UQCRC1	TYMP	PDHA1	CYBA	CIAO1	GNAS	RPL28	DAP
GSE42021_TREG_PLN_VS_CD24HI_TREG_THYMUS_UP	http://www.gsea-msigdb.org/gsea/msigdb/cards/GSE42021_TREG_PLN_VS_CD24HI_TREG_THYMUS_UP	ILF3	BTG2	CDKN1A	ZNF644	PLAUR	SLC30A3	TOP1	EXOSC5	SRY	JUNB	MYL4	NCOA6	PIM1	UPP1	LRRC58	WDR92	IER2	SRGN	DDX3Y	PIAS2	RHOB	ID1	PELI1	IFRD1	CXCL2	AASS	SLC20A1	DLD	DPP6	YES1	GSTM3	KCMF1	IL1B	RELB	TAX1BP1	KDELR3	SOCS3	ARIH2	HLA-A	CCL13	EGR2	ZFP36L1	ERRFI1	SGK1	ICAM1	GDPD3	GTF2E2	ANGPTL2
GSE42021_TREG_PLN_VS_CD24HI_TREG_THYMUS_DN	http://www.gsea-msigdb.org/gsea/msigdb/cards/GSE42021_TREG_PLN_VS_CD24HI_TREG_THYMUS_DN	C1QB	NCBP2AS2	SEC61B	GNA12	INTS3	PIAS2	SESN1	CFAP20	FOXO3	ARRB1	PTOV1	SRP9	GRN	ATP6V0D1	LYL1	DAP	YPEL3	CSK	RPL19	AKT1	APOBEC1	CPT1A	GTF3C1	TEN1	RBCK1	DIP2B	RING1	PKIG	SGK1	RGS2	RAD50	XRCC1	UBALD2	CBX4	ATP6V1D	CERK	NDUFS3	SLC35A1	MXD4	SRPK2	CDT1	MAPK3	DDX39B	PLEKHO1	ASNSD1	RGL2	TEP1	CLN6
GSE42021_TREG_PLN_VS_CD24INT_TREG_THYMUS_UP	http://www.gsea-msigdb.org/gsea/msigdb/cards/GSE42021_TREG_PLN_VS_CD24INT_TREG_THYMUS_UP	IFRD1	TMEM159	DLD	RAB12	WDR92	CRKL	KPNA3	TRA2B	ILF3	RELB	PHOX2A	LRRC58	TSR1	MFSD14A	KLF3	RHOQ	SLC30A4	NUPR1	IST1	EHD1	PAK1IP1	PIM1	SNX10	LCP2	MTDH	BHLHE40	PLEKHA1	OTUD5	SH3GL1	ABRACL	G3BP1	LPAR1	GBP7	TAX1BP1	MSR1	MAP2K4	PELI1	TOP1	PNO1	LCN2	TANK	B4GALT3	KCMF1	APAF1	MAP4K4	BIRC3	GADD45B	MOB1B
GSE42021_CD24HI_TREG_VS_CD24HI_TCONV_THYMUS_UP	http://www.gsea-msigdb.org/gsea/msigdb/cards/GSE42021_CD24HI_TREG_VS_CD24HI_TCONV_THYMUS_UP	GRN	RBM42	RAB8A	RPL19	AMMECR1L	RPL28	CTSE	PPP1R21	INTS3	DUS1L	LMAN2	PRKCSH	CTSA	ATP5PO	DFFA	ANAPC11	RING1	MCM10	TYMP	MRPS12	GSTT2	MRAS	RAD1	HIKESHI	SART3	CAPNS1	ING4	RPS5	NME6	CD99	RPP25L	PTOV1	RAD50	TPK1	BAK1	PPFIA4	PPIB	NCBP2AS2	PSMB6	C1QB	SAMM50	NDUFS3	PLEKHO1	CIAO1	SEMA4A	MAPK3	NBR1	TENM1
GSE42021_CD24HI_TREG_VS_CD24HI_TCONV_THYMUS_DN	http://www.gsea-msigdb.org/gsea/msigdb/cards/GSE42021_CD24HI_TREG_VS_CD24HI_TCONV_THYMUS_DN	IFRD1	ATP6AP1	RBM18	BHLHE40	ZNF644	EFNA1	CDKN1A	SPG21	WDR92	KCMF1	PLAUR	ICAM1	PROCR	EXOSC5	UPP1	SMAD6	B4GALT3	MYL4	SOCS3	JUNB	FAM102A	CCND2	IER2	SGK1	CCL13	GADD45B	ID1	NFKBIZ	SLC30A4	LPAR1	MFSD14A	DLD	IL1B	NMD3	EGR2	ANGPTL2	EI24	GPC4	GPCPD1	TNFSF9	NPY1R	CYB561	ZNF703	RAB3IL1	BIRC3	BTG2	ERRFI1	SLC20A1
GSE42021_CD24INT_TREG_VS_CD24INT_TCONV_THYMUS_UP	http://www.gsea-msigdb.org/gsea/msigdb/cards/GSE42021_CD24INT_TREG_VS_CD24INT_TCONV_THYMUS_UP	GNA12	ATP6V0E1	CTSA	ANAPC11	MCEE	SEC61B	PNKP	FOXO3	CLTA	HFE	CLN6	ATP6V0D1	CPT1A	WIPF1	TLE5	PPFIA4	ZNF808	LYL1	RERE	CD99	CXCR4	PPP1R21	ZFYVE19	PSMB6	SCNM1	GTF2H4	STMP1	CSK	PTOV1	MFSD5	C3AR1	PTS	MAPK3	MXD4	DAP	MACIR	SRP9	SMIM20	FLCN	PCBD2	SGK1	ST6GAL1	CERK	CBX4	NDUFS3	CDK4	APOBEC1	TIMM8B
GSE42021_TCONV_PLN_VS_TREG_PRECURSORS_THYMUS_DN	http://www.gsea-msigdb.org/gsea/msigdb/cards/GSE42021_TCONV_PLN_VS_TREG_PRECURSORS_THYMUS_DN	SRGN	MED20	TRA2B	GPR3	NUPR1	CRKL	DLD	APAF1	IST1	SH3GL1	MFSD14A	CLCN5	ABRACL	TSR1	EHD1	NSMCE1	TANK	TMEM159	KLF3	CTPS1	GBP7	RAB12	STK40	SNX10	TLE3	PIM1	CCND2	IFRD1	N4BP1	BIRC3	MTDH	PLA2G4A	CR1L	HSP90AA1	STAT5A	ADAM9	TNFAIP2	WDR92	PDGFA	LPAR1	SLC30A4	HUWE1	PSMA6	PPIC	RELB	KPNA3	EXOSC5	RIOK3
GSE27434_WT_VS_DNMT1_KO_TREG_UP	http://www.gsea-msigdb.org/gsea/msigdb/cards/GSE27434_WT_VS_DNMT1_KO_TREG_UP	PSMD3	TYMP	DDX39B	PPFIA4	PTOV1	GLI1	SLC39A3	RPL19	GOLGA3	HSF1	SRP9	SART3	PNKP	ZFYVE19	ALDOAP2	RNF26	RBCK1	CASP9	GRN	USP5	PRKCSH	CTSE	CEP89	ING4	C1QB	RPS5	PRKACA	PSMB6	COL4A4	GTF3C1	NUBP1	YIF1A	SEC24C	SLC50A1	BAK1	SEMA4A	CAPNS1	TCAP	ABCC5	CYBC1	RPL28	SCNM1	NME6	PPIB	ARL10	RGL2	REEP5	CDCA7L
GSE27434_WT_VS_DNMT1_KO_TREG_DN	http://www.gsea-msigdb.org/gsea/msigdb/cards/GSE27434_WT_VS_DNMT1_KO_TREG_DN	PLAUR	SPIN1	ARIH2	RBM18	EI24	CDKN1A	TOP1	RELB	IFRD1	BTG2	IST1	TMC6	ILF3	PPIC	ZFP36L1	LRRC58	TRA2B	SMAD6	PIM1	NCOA6	SGK1	MDM2	ID1	LPAR1	ZNF644	TANK	SLC30A4	SEPTIN2	MYL4	DOC2B	WDR92	DLD	NR4A1	CPEB2	PELI1	ICAM1	MRAS	STX3	BIRC3	SLC20A1	ATP6AP1	ZFP62	MAP2K4	BHLHE40	CCL13	CSRP1	SOCS3	TMEM159
[truncated: 1,620 more columns]
