# Supplementary material for: Conserved human effector Treg cell transcriptomic and epigenetic signature in arthritic joint inflammation
Source: Nat Commun. 2021 May 11;12:2710. doi: 10.1038/s41467-021-22975-7 (PMC8113485; doi:10.1038/s41467-021-22975-7)
Supplement: Supplementary file 10 — Source Data [file 41467_2021_22975_MOESM10_ESM.xlsx]

## Sheet: Figure 1b
Figure 1b
	% suppression																positive control	negative control
	Treg:PBMC	PBMC + allo HD Treg					PBMC + JIA PB Treg					PBMC + JIA SF Treg					PBMC + stimulation	PBMC
	1:16	3.56	5.74	5.06	2.63		2.91		5.86	3.6		3.13		5.86	5.82		7.3	98.65
	1:8	4.85	3.19	19.71	0.42		11		7.46	3.6		4.75	6.51	16.25	10.8		24.9	99.85
	1:4	12.08	3.44	32.89	5.12		21.25	11.61	1.33	1.94		6.15		13.72	9.56		27.8	98.9
	1:2	25.78	5.48	50.6	13.71		66.45	8.67	0.4	15.37		16.72	13.9	31.82	16.07		17.2	99.42

## Sheet: Figure 1d
Figure 1d
	log2 RPKM
			adult PB Teff					adult PB Treg					JIA SF Teff					JIA SF Treg					aJIA PB Treg				rJIA PB Treg					child PB Treg
	FOXP3		1.98527	1.27065	0.734719	1.02929		8.03683	8.12453	7.97472	8.53872		3.05066	2.05507	2.14621	3.13133		10.0393	9.82782	9.42617	9.03081		7.71947	8.22012	7.79516		7.71947	8.10006	7.98201	7.87271		7.40606	7.14178	7.5891
	CTLA4		2.9615	3.00352	3.24347	3.16558		5.92456	6.578	6.35389	6.48785		4.70324	4.94482	2.67993	4.6322		7.57409	7.32061	5.32693	6.20046		5.57076	5.7722	5.89547		5.37986	5.60442	5.59764	6.00737		5.8605	5.79159	5.89432
	TIGIT		3.65985	2.47643	2.06538	1.42261		5.66054	5.40897	5.01036	5.69821		4.45656	4.56325	4.04659	4.42374		7.27553	7.61347	7.22924	5.92736		4.66328	5.57783	5.18137		5.30174	5.47022	5.22802	5.15859		4.85102	4.83421	4.82076

## Sheet: Figure 1e
Figure 1e
	MFI
		FOXP3 PBMC						FOXP3 SFMC
	Treg	5191	3292	3839	4066	3132		9884	10895	7904	6120	4246
	non-Treg	443	301	427	424	298		591	423	713	538	636
		CTLA4 PBMC						CTLA4 SFMC
	Treg	1172	950	976	986	685		9929	11507	10412	12438	16230
	non-Treg	255	500	294	225	144		1652	1535	1235	916	1764
		TIGIT PBMC						TIGIT SFMC
	Treg	1134	992	1337	647	770		3686	3497	6432	7111	8081
	non-Treg	118	108	103	102	100		245	194	496	376	385

## Sheet: Figure 2b
Figure 2b
	log2 RPKM
	Gene	ref seq ID	adultPBnonTreg1	adultPBnonTreg2	adultPBnonTreg3	adultPBnonTreg4	adultPBTreg1	adultPBTreg2	adultPBTreg3	adultPBTreg4	JIASFnonTreg1	JIASFnonTreg2	JIASFnonTreg3	JIASFnonTreg4	JIASFTreg1	JIASFTreg2	JIASFTreg3	JIASFTreg4	aJIAPBTreg1	aJIAPBTreg2	aJIAPBTreg3	rJIAPBTreg1	rJIAPBTreg2	rJIAPBTreg3	rJIAPBTreg4	childPBTreg1	childPBTreg2	childPBTreg3
	FOXP3	NM_001114377	1.98527	1.27065	0.734719	1.02929	8.03683	8.12453	7.97472	8.53872	3.05066	2.05507	2.14621	3.13133	10.0393	9.82782	9.42617	9.03081	7.71947	8.22012	7.79516	7.71947	8.10006	7.98201	7.87271	7.40606	7.14178	7.5891
	CTLA4	NM_001037631	2.9615	3.00352	3.24347	3.16558	5.92456	6.578	6.35389	6.48785	4.70324	4.94481	2.67993	4.6322	7.57409	7.32061	5.32693	6.20046	5.57076	5.7722	5.89547	5.37986	5.60442	5.59764	6.00737	5.8605	5.79159	5.89432
	IL2RA	NM_000417	2.88127	2.89841	2.46658	3.23084	6.24108	6.63203	6.19238	6.62676	2.24085	2.25662	2.11207	2.32132	8.86207	7.10689	6.60497	7.97472	5.765	6.62453	6.04448	5.82925	6.38577	5.95431	5.96256	5.96529	5.52412	5.94109
	TNFRSF18	NM_148901	1.62918	2.01596	1.2839	1.0444	3.27651	3.25136	3.03865	3.88107	3.68295	5.05631	4.52789	4.26613	6.2943	6.89143	5.91242	6.05323	3.19184	2.57189	3.14797	2.95086	2.38289	2.19899	3.03623	1.29072	1.32066	2.8217
	ICOS	NM_012092	3.96859	4.15999	4.76811	3.98851	4.88818	4.78865	5.13726	4.73164	5.84963	4.76021	4.52188	4.97987	6.55597	5.77998	5.92587	5.89021	4.4357	4.78637	4.66745	4.4387	4.63315	4.13418	4.89624	5.00779	6.13523	5.36403
	STAT3	NM_213662	4.7973	4.94481	4.99956	5.03432	4.56325	4.35203	4.55819	4.36778	5.86239	5.78542	5.26291	5.57605	5.40196	5.63963	5.33466	5.33408	4.50773	4.15237	4.56177	4.5271	4.74061	4.46113	4.64912	6.16949	5.20297	5.21386
	TGFB1	NM_000660	7.71215	7.76859	7.85099	7.82296	7.80781	7.91024	8.23952	8.16067	8.35362	8.45677	8.19053	8.26549	7.98201	8.19759	8.8374	8.09393	7.82296	7.92206	7.89461	7.53889	7.62251	7.23284	7.73827	7.30626	7.19902	7.74917
	TIGIT	NM_173799	3.65985	2.47643	2.06538	1.42261	5.66054	5.40897	5.01036	5.69821	4.45656	4.56325	4.04659	4.42374	7.27553	7.61347	7.22924	5.92736	4.66328	5.57783	5.18137	5.30174	5.47022	5.22802	5.15859	4.85102	4.83421	4.82076
	IKZF2	NM_016260	-0.29114	-0.698915	-1.08001	-1.74806	4.77544	4.4663	4.44447	4.36512	-0.692931	-0.600997	0.0277008	-0.355681	4.5326	4.46799	4.72152	3.33473	4.04659	4.33094	4.24611	4.40215	4.95931	4.77791	4.76126	4.19158	4.66288	4.23293
	CD40LG	NM_000074	5.26582	5.49258	4.99867	5.14606	2.90183	2.53569	1.70016	2.40418	4.62968	4.64239	4.70821	4.45207	1.29714	2.42764	2.44367	3.53196	1.99158	1.56199	3.13705	1.95088	3.38676	2.98847	1.76	2.75282	3.18884	2.42452
	THEMIS	NM_001010923	4.07025	4.24931	4.2303	4.29311	2.01542	1.36465	1.36763	0.805197	3.61072	3.67734	4.20701	3.77472	1.06609	2.57814	2.9051	1.56389	1.60976	-0.262822	1.50979	1.34004	2.29817	1.1867	2.08439	1.96817	2.96843	2.08597
	LGALS1	NM_002305	5.24775	4.71438	4.96386	5.23162	5.95159	6.01099	6.68624	7.22924	5.12024	6.29557	7.03648	6.17429	8.91691	8.15357	9.19154	8.10006	6.7228	6.74443	6.67272	6.58813	5.03356	5.32184	6.1859	4.35502	4.86165	5.40409
	PRDM1	NM_001198	3.7666	4.16666	4.01715	4.31574	5.38411	5.54066	6.10432	5.96009	5.33127	5.8311	5.58332	6.28136	5.92197	6.41881	5.92456	5.64652	4.86493	5.49094	4.96033	3.88499	3.87026	3.82837	5.23448	4.22188	4.07882	4.94708
	FCRL3	NM_052939	0.570371	-0.452038	-0.535424	-0.465234	5.28597	4.22673	4.11907	4.80475	1.61575	1.48324	-0.208432	1.02585	4.87114	4.34083	4.00265	3.50372	3.88107	5.12154	4.36588	4.67077	5.0219	5.11444	4.96535	4.09714	4.7807	4.56815
	LRRC32	NM_005512	-3.32193	-2.94515	-2.83958	-3.32193	1.65812	1.62879	2.95086	2.48658	0.0818409	1.84986	-0.997096	0.794021	2.1865	0.473812	0.729138	4.11195	2.79277	2.37291	2.06968	0.838189	1.35193	0.750305	2.32578	4.17578	2.84673	3.25687
	LGALS3	NM_002306	2.54231	3.26038	1.66962	2.27613	4.93787	5.7836	5.64066	5.6051	4.60612	5.97218	6.34629	6.14137	7.49304	7.07122	7.31743	7.41629	5.48303	5.30174	4.97192	4.74613	3.91419	2.59912	4.94608	3.52447	3.87896	3.9023
	IL10	NM_000572	-3.32193	-3.32193	-1.06384	-3.32193	0.629928	0.382044	2.21142	1.54239	0.00166635	-0.235998	0.148843	1.42329	4.60471	1.20993	3.8043	2.79556	0.534207	-3.32193	0.200657	-1.7596	-2.38802	-1.87328	-0.111186	-3.32193	1.02236	-0.309319
	TNFRSF1B	NM_001066	5.23958	5.41111	4.75563	5.32046	7.22924	7.67165	7.23752	7.57409	6.32406	6.67809	6.53649	6.37715	8.94062	8.14578	8.30525	8.88704	6.86926	7.59687	7.05091	6.87735	6.82462	6.39052	6.86093	5.7722	6.07146	6.42954
	IL7R	NM_002185	7.84059	8.43434	7.39581	8.06941	5.92992	5.41333	5.54423	5.34807	8.96237	8.93155	8.25766	8.53872	3.90922	5.62189	4.15621	4.75928	5.87346	5.2254	5.6661	5.24119	6.47531	6.2705	5.7867	8.00742	7.03208	6.66295
	LAG3	NM_002286	2.5381	1.08623	1.38653	2.06605	3.93379	4.13889	3.83297	3.7777	5.10823	6.0164	5.979	5.56406	6.3522	6.97071	5.64927	5.98636	1.88601	3.44573	3.46049	2.54712	1.27726	2.05998	2.64541	-1.0704	0.988838	1.891
	ENTPD1	NM_001098175	0.125538	0.463036	0.408985	0.810529	1.99119	2.17296	0.0524764	2.46658	0.672149	1.7063	0.396754	2.05346	2.88746	4.29478	2.56632	0.714138	2.28315	1.72426	2.19168	2.06346	1.46391	1.7989	1.7188	2.18138	1.7908	1.5666
	PDCD1	NM_005018	2.07422	2.56162	1.24907	0.948411	2.49622	2.71528	1.26847	2.09775	4.87406	5.94109	4.95975	5.06445	3.96995	5.04752	4.36857	4.96088	1.80057	2.69072	2.13731	1.35558	-0.150616	0.351971	1.07454	2.65295	2.27444	2.5966
	GZMB	NM_004131	1.47044	-1.84918	-1.05793	2.78466	0.323367	-2.04405	-1.11814	0.0306527	0.501209	2.03735	2.45993	2.54613	3.41227	3.75583	3.38844	4.19158	-0.686636	2.50198	0.64512	1.00411	2.01903	0.725452	1.25817	0.453991	0.27913	-1.4782
	FGL2	NM_006682	-0.522199	-0.551469	-1.26957	-0.777082	1.04266	3.35873	0.877712	2.67976	0.553249	1.39061	1.45761	1.33754	2.20565	3.17391	3.23906	1.26519	3.8867	3.61098	3.09821	4.72582	2.28225	0.465933	3.27676	-0.537435	0.480156	1.40853
	KLRG1	NM_005810	1.89008	2.89632	1.51699	2.93763	0.708311	1.30081	-0.31037	0.611955	2.72784	2.87622	3.6879	2.01417	0.720663	1.54683	1.19727	0.440739	-1.63027	1.04188	2.36722	0.0261649	1.82754	1.71023	0.314276	1.44853	0.73343	-0.199873
	HLA-DRA	NM_019111	4.19608	0.927053	2.25679	2.44001	5.99714	6.90514	6.01538	6.89498	3.5755	4.30962	4.25944	4.89263	7.12994	7.74436	7.52686	6.12294	8.86207	7.2874	8.06389	7.95507	5.89946	5.88394	7.46903	5.42548	4.55208	4.52965
	ID2	NM_002166	5.6815	6.18725	5.72083	6.24716	3.83614	3.86258	3.10193	3.84867	5.45	6.15222	5.49094	5.95543	3.49686	5.40619	4.12747	3.78336	5.86239	4.18064	4.7807	5.34327	3.77559	2.54967	5.02312	4.03419	5.26348	4.29311
	CCL5	NM_002985	6.00737	6.60873	5.7467	7.04799	3.42005	6.38067	3.05984	3.87896	8.48637	8.61428	10.138	9.52834	5.58159	5.95357	6.78057	8.95168	3.1614	4.40993	3.36303	2.01087	2.22295	3.42108	3.15135	1.70795	2.8303	2.85882
	UTS2	NM_006786	-3.32193	-3.32193	-3.32193	-3.32193	2.24891	2.72684	2.74023	2.69462	-3.32193	-3.32193	-1.54412	-3.32193	3.07268	2.45404	2.63804	2.18712	-3.32193	1.7989	2.65825	2.28074	0.915629	2.01155	1.43529	1.80451	2.06074	2.32221
	RTKN2	NM_145307	-0.0297676	1.41299	-0.0185074	-0.191889	4.66479	4.77975	4.14449	4.45992	-0.557934	-0.215611	0.0737483	0.193597	4.98229	4.68623	4.66079	3.26437	4.40814	4.65947	4.44921	4.81434	4.37619	5.04515	4.64013	4.76269	4.37511	4.62024
	IL2RB	NM_000878	5.32046	5.22802	5.10823	5.05475	7.01966	7.38737	7.11554	7.28292	6.90833	7.11859	6.91776	7.26839	8.57527	8.72843	8.15357	7.87271	6.32856	7.03648	6.6451	6.54846	6.53294	6.75095	6.65384	5.88576	6.14489	6.56062
	EBI3	NM_005755	-3.32193	-3.32193	-3.32193	-3.32193	-1.9333	-3.32193	-2.09032	-2.02881	-0.919755	-1.23429	-1.53202	0.913382	0.559571	2.4328	1.81059	-0.724178	-1.10561	-3.32193	-3.32193	-3.32193	-3.32193	-3.32193	-3.10093	-3.32193	-1.28352	-3.32193
	TMEM173	NM_198282	5.66402	5.85939	5.76838	6.02845	5.95431	5.94624	6.09902	6.23757	5.95886	6.63456	5.92322	6.54162	6.88895	7.10043	6.24716	6.02347	5.59838	6.04332	6.07032	5.61683	5.45302	5.66132	5.92992	5.44291	5.60645	5.53165
	DUSP4	NM_057158	-0.285655	-1.18151	2.15767	1.11858	4.36312	4.05899	6.10559	5.20892	3.91223	3.32075	1.4675	3.20224	4.88226	5.45499	4.40357	4.50016	4.59751	4.25003	3.16062	2.28915	4.02861	3.10855	4.56684	4.8294	5.13446	5.31204
	KLRB1	NM_002258	6.62676	6.07566	6.16711	6.08746	5.71999	5.58639	5.06318	5.59109	6.39194	7.87271	8.42342	8.00165	2.70999	6.17082	5.50185	6.20643	4.318	5.07043	5.59764	4.30529	2.88772	4.01748	4.64408	4.24906	4.97987	5.42069
	LAYN	NM_178834	-1.23202	-3.32193	-3.32193	-3.32193	0.837626	1.02743	0.748323	1.82809	-1.5833	-3.07517	-2.57544	-1.62911	3.69283	4.31299	3.23111	2.50785	-1.58663	1.0629	0.172913	0.291965	0.407613	0.631466	0.69613	1.23001	-0.065166	1.52629
	IKZF4	NM_022465	0.640004	0.927652	0.751761	0.524396	3.27629	2.78249	2.44866	2.51467	1.34487	1.4406	1.18901	2.24488	4.24531	5.08021	3.99895	4.73568	3.49303	2.85938	3.41157	3.37731	3.48649	3.61784	3.07572	3.38593	2.86181	3.2842
	IL1R1	NM_000877	-2.72845	0.106368	-1.83678	-0.93409	1.91031	3.15165	1.88032	2.56339	-0.480536	0.241332	-0.525103	-1.38735	3.98025	4.01166	3.81141	3.80048	0.961829	1.5838	1.23181	-1.81152	-0.941253	0.0341564	0.364469	-0.545007	0.556473	0.811698
	NKG7	NM_005601	4.98638	3.85025	3.71037	6.2691	2.62542	1.89462	1.69827	2.96688	4.0221	3.9155	5.75554	4.0034	3.02847	1.92046	3.15897	4.04213	1.89209	3.41691	2.23404	2.32824	2.19841	2.33527	2.16703	1.32374	0.848275	0.883222
	TRIB1	NM_025195	-1.71344	-1.4069	-0.0741914	-1.45288	3.97149	4.50884	4.16608	4.42298	1.82007	1.77139	1.54777	2.04992	4.60822	4.32342	4.70226	4.55481	4.29529	3.99609	3.97307	3.93178	2.35969	2.7835	3.73535	1.23478	2.55746	2.73616
	HAVCR2	NM_032782	0.353505	-0.0707031	-0.940358	-0.554289	1.13274	2.12407	-0.113673	1.30819	1.69615	2.76212	1.67457	2.58781	3.75643	3.9023	2.84351	4.27983	0.254278	2.50531	1.67335	1.40707	0.0961431	0.110774	1.22601	0.629928	0.748323	0.397303
	BACH2	NM_021813	3.17858	3.41691	3.96824	3.45247	2.16147	1.56389	2.22099	1.18548	2.32875	2.32612	1.72926	2.27709	-0.45084	-0.122843	0.17696	1.22539	2.77287	1.745	2.50488	2.81886	3.47711	3.49487	3.04623	4.30485	3.94959	3.26988
	SATB1	NM_002971	5.66501	6.14363	6.25071	6.00896	4.95286	4.2888	4.42676	3.67935	4.99291	4.83374	4.2076	4.78197	2.80081	3.97647	3.16782	4.74316	5.17953	4.15149	5.02685	5.25252	6.02136	5.99587	5.41916	6.41096	6.17806	5.81557
	IRF4	NM_002460	2.231	2.08464	1.17027	2.23042	2.7348	3.35293	3.53786	3.24347	2.89788	2.24433	2.10934	3.46334	3.01525	2.96633	2.4729	4.62024	2.89532	2.79556	2.63197	2.78062	2.56458	2.49877	2.79145	2.95825	2.52855	2.9001
	BATF	NM_006399	3.82474	3.54997	2.48468	3.03414	4.43013	4.77823	3.76627	5.15927	4.82612	5.7034	5.52562	5.88772	6.75095	6.88019	5.88468	5.36902	2.96003	4.12027	3.89892	4.2103	3.43342	3.52569	3.76781	3.29272	2.75397	2.93697
	IL12RB2	NM_001559	-0.61611	-0.193768	-1.6667	0.675962	2.09901	2.34298	1.92172	2.84306	2.67753	1.86683	2.5815	2.88641	5.19967	4.94887	4.92821	3.63001	2.09856	2.46688	1.76291	1.90622	1.48979	1.35328	2.26991	1.91561	1.64491	1.72772
	CCR5	NM_001100168	0.239014	0.437121	0.208301	0.810978	2.73006	3.58185	1.67457	3.33592	4.19135	4.83079	5.11576	4.51848	6.73544	6.08085	7.00278	5.58159	1.86984	3.11118	2.65476	1.96213	1.01895	0.379636	1.45685	0.19733	1.84498	0.478274
	CCR7	NM_001838	7.0137	7.34263	7.47935	7.05091	6.29986	6.13629	6.10973	5.62998	7.85099	7.16718	6.40927	7.35315	5.23376	4.63431	5.01158	5.7541	6.58645	5.80561	6.37715	6.33556	7.41115	6.66722	6.67115	7.89461	6.9951	6.57153
	VDR	NM_000376	-1.61904	-2.08077	-1.37035	-1.83487	-0.438359	0.725452	0.204494	0.749067	1.01548	2.27552	1.66526	2.37321	2.70575	3.64034	3.13285	2.62762	1.33403	1.13036	1.31293	-0.0212468	-0.285023	0.218757	0.413276	0.646229	-0.578526	-0.111186
	SOCS1	NM_003745	2.5764	2.34298	3.68049	3.10305	1.19616	1.91593	2.07939	1.40735	4.15621	3.81911	3.34674	4.2905	3.22151	3.23727	2.62196	3.70418	1.33694	2.89299	1.78888	1.80057	2.77365	1.56491	2.29208	2.43492	2.34846	3.22798
	CCR8	NM_005201	-0.234431	-1.02549	-1.57829	-1.31591	2.5815	2.26929	2.38795	2.58665	0.229713	-0.878495	-0.713342	0.888863	4.05193	4.05654	3.10148	2.92479	-1.1838	1.88621	1.13601	1.12517	-0.297883	-2.47176	0.891835	0.979322	0.805911	1.0543
	CXCR3	NM_001142797	3.36594	4.08834	2.66879	3.69235	4.79669	5.23448	4.19463	5.08386	6.66722	7.01966	7.31423	6.90833	7.67564	7.04074	7.9488	7.11554	3.92373	4.70901	4.24414	4.14338	2.76558	3.44598	3.05285	1.38853	1.9968	3.05066
	TCF7	NM_003202	8.49912	8.80295	8.62692	8.66552	7.66582	6.92059	7.35315	6.4848	8.75062	7.83333	7.65243	8.06941	4.38691	3.79522	4.41393	4.96768	7.75866	6.85755	7.71215	7.97472	8.31458	8.29763	7.9054	8.17874	8.43434	7.91689
	BCL2	NM_000633	5.41491	5.17371	5.21324	5.62895	5.05475	4.49578	4.49442	4.57265	3.19565	4.44379	3.83994	3.65011	3.91688	4.11018	4.2208	5.04813	4.13734	4.15077	4.38376	4.51439	5.3777	4.85536	4.41271	5.1098	5.094	4.84215
	TNFRSF4	NM_003327	3.86666	5.00088	3.48408	3.60834	4.44212	5.00911	3.81171	5.1652	4.84532	5.55853	4.60889	5.08095	6.51778	6.92356	5.79159	7.68463	3.55024	4.18542	4.41964	4.36618	3.9775	3.56984	4.23795	2.47447	3.1457	4.12711
	TNFRSF9	NM_001561	-1.74806	-3.32193	-3.32193	-3.32193	2.0439	1.70016	1.71821	2.36722	-3.32193	-3.32193	-3.32193	-3.32193	3.23084	2.81632	2.05507	2.44794	0.766704	2.26549	0.620701	0.167767	-0.147097	-0.150091	0.862828	1.63451	2.08647	1.38983

## Sheet: Figure 2c
Figure 2c
	MFI
		ICOS PBMC						ICOS SFMC
	Treg	286	116	53.9	177	-5.13		760	791	1114	1097	842
	non-Treg	-89.9	-55.2	-91.2	-74.5	-91.2		46.2	80.9	169	75.8	102
		GITR PBMC						GITR SFMC
	Treg	414	350	153	226	155		1177	1360	1784	1725	4066
	non-Treg	138	138	143	139	134		388	463	249	298	389
		PD1 PBMC						PD1 SFMC
	Treg	93.8	91.2	59.1	83.5	56.5		384	354	899	732	1712
	non-Treg	43.6	47.5	27	37.2	21.8		367	328	743	585	782

## Sheet: Figure 3c
Figure 3c
	log2 RPKM
			adult PB Teff					adult PB Treg					JIA SF Teff					JIA SF Treg					aJIA PB Treg				rJIA PB Treg					child PB Treg
	TBX21		2.13307	2.15391	1.47693	2.92046		1.93487	1.7627	2.57322	2.2503		3.73667	3.79927	3.69772	3.68379		3.8028	3.66116	3.59458	3.59054		0.0999639	1.38145	1.32475		1.10518	-0.353982	1.29833	1.18364		1.05611	0.823123	1.26519
	CXCR3		3.36594	4.08834	2.66879	3.69235		4.79669	5.23448	4.19463	5.08386		6.66722	7.01966	7.31423	6.90833		7.67564	7.04074	7.9488	7.11554		3.92373	4.70901	4.24414		4.14338	2.76558	3.44598	3.05285		1.38853	1.9968	3.05066
	IL12RB2		-0.61611	-0.193768	-1.6667	0.675962		2.09901	2.34298	1.92172	2.84306		2.67753	1.86683	2.5815	2.88641		5.19967	4.94887	4.92821	3.63001		2.09856	2.46688	1.76291		1.90622	1.48979	1.35328	2.26991		1.91561	1.64491	1.72772

## Sheet: Figure 3d
Figure 3d
	MFI
		TBET PBMC						TBET SFMC
	Treg	81.3	47.4	74.5	60.1	53.3		217	186	250	154	147
	non-Treg	59.3	29.6	47.4	42.3	32.2		212	179	225	151	137
		CXCR3 PBMC						CXCR3 SFMC
	Treg	168	198	162	134	148		259	320	333	164	215
	non-Treg	178	166	169	146	152		312	309	321	178	195
		IL12rB2 PBMC						IL12rB2 SFMC
	Treg	86.7	73.6	85.5	83.9	76.8		112	128	142	133	145
	non-Treg	92.2	81	94.9	91.8	83.1		113	114	112	129	121

## Sheet: Figure 3f
Figure 3f
		% IFNy PB													% IFNy SF
	Treg	9.72	10.5	6.69	0.77	2	0.45	1.32	0	2.27	2.13	5.07			4.52	4.29	19.2	2.27	0	0.95	3.46	7.23	4.78	5.13	3.91	6.44
	non-Treg	9.58	19.2	4.88	0.15	0.049	0.45	0.25	0.12	2.54	1.24	5.4			53.2	19.7	34.5	14.3	0.055	8.73	13.5	3.3	20.4	24.5	42.2	41.3
		% IL-2 PB								% IL-2 SF
	Treg	3.13	3.77	2.76	3.32	6.6	3.65			1.38	4.29	4.79	6.01	4.54	1.87	6.68
	non-Treg	14.9	18.3	13.3	14.4	10.3	19.9			30.7	11.9	15.8	14.2	17.1	28.5	38.7

## Sheet: Figure 5d
Figure 5d
	Median Fluorescence Intensity per marker
		VDR	T-bet	FOXP3
	PB 1	358	468	2986
	PB 2	282	405	3050
	PB 3	354	521	3346
	PB 4	289	444	2172
	PB 5	348	480	3225
	PB 6	254	392	2930
	PB 7	187	308	2188
	PB 8	204	298	2172
	PB 9	255	383	2344
	PB 10	229	358	2699
	PB 11	234	383	2935
	PB 12	440	513	2820
	SF 1	550	1020	8454
	SF 2	574	1097	8129
	SF 3	373	653	5963
	SF 4	414	728	9949
	SF 5	366	697	7585
	SF 6	547	1049	6206
	SF 7	486	1032	8454
	SF 8	646	990	7617

## Sheet: Figure 5e
Figure 5e
	fold changes
	CTLA4			IL2RA			TNFRSF8			IL10
	control	10nM		control	10nM		control	10nM		control	10nM
	1.007	1.968		1	1.544		1.004	2.867		1	5.096
	1.007	2.1		1	1.491		1.013	2.609		1	4.177
	1.009	5.311		1.004	3.971		1.003	1.234		1	3.146
	1	1.927		1.001	1.329		1.011	1.338		1.001	3.093
	VDR			TBX21			IRF4
	control	10nM		control	10nM		control	10nM
	1.002	1.174		1.001	1.973		1.001	1.518
	1	2.006		1.001	1.677		1.002	2.404
	1.005	3.116		1.012	2.177		1	1.829
	1	1.301		1.001	1.376		1.002	1.306

[truncated: 10 more sheets: Figure 5f, Figure 6a, Figure 6c, Figure 6d, Supplementary Figure 2d, Supplementary Figure 3c, Supplementary Figure 4a, Supplementary Figure 4b&c, Supplementary Figure 4f, Supplementary Figure 4h]
